# Supplementary material for: Comparison of prokaryotes between Mount Everest and the Mariana Trench
Source: Microbiome. 2022 Dec 7;10:215. doi: 10.1186/s40168-022-01403-y (PMC9727886; doi:10.1186/s40168-022-01403-y)
Supplement: Supplementary file 3 — Additional file 2. Dataset Table S1. [file 40168_2022_1403_MOESM2_ESM.xlsx]

## Sheet: Index
Name	Description
01-mOTU	Number of each mOTU in each sample.
02-Species	Species that find only in MT, only in ME or in both loaction
03-KO	KO list that find only in MT, only in ME or in both loaction

## Sheet: 01-mOTU
	ME_1806ZF6500I1	ME_1905ZF6280I1	ME_1905ZF6320I2	ME_1905ZF6360I3	ME_1905ZF6360S	ME_1905ZF6400I1	ME_1905ZF6400I2	ME_1905ZF6500I1	ME_1905ZF6675I1	MT_GT04.1	MT_GT04.2	MT_GT04.3	MT_GT04.4	MT_TY.038	MT_TY.042	MT_WQ.018	MT_WQ.021	MT_WQ.022	MT_WQ.024	MT_YW.019	MT_YW.020	MT_YW.021	MT_YW.023
Bacteria;Cyanobacteria;Cyanobacteriia;Chloroplast;Ammopiptanthus mongolicus;(Ammopiptanthus mongolicus);(Ammopiptanthus mongolicus)	5153	12	34	0	9	0	1	8	85	0	0	0	1	0	0	0	0	0	0	0	0	0	0
Bacteria;Cyanobacteria;Cyanobacteriia;Chloroplast;Triticum aestivum (bread wheat);(Triticum aestivum (bread wheat));(Triticum aestivum (bread wheat))	2699	738	1603	91	313	10	0	8	1413	1	0	0	1	0	0	0	0	5	0	1	1	0	2
Bacteria;Cyanobacteria;Cyanobacteriia;Chloroplast;(Chloroplast);(Chloroplast);(Chloroplast)	2242	430	2088	63	517	192	185	137	3133	0	2	2	4	4	0	2	0	0	1	3	0	1	1
Bacteria;Cyanobacteria;Cyanobacteriia;Chloroplast;Triticum urartu;(Triticum urartu);(Triticum urartu)	1394	244	620	48	106	2	1037	4	445	0	0	0	0	0	0	0	0	2	0	0	0	0	0
Bacteria;Proteobacteria;Alphaproteobacteria;Rickettsiales;Mitochondria;Triticum aestivum (bread wheat);(Triticum aestivum (bread wheat))	1152	370	756	70	150	1	1523	3	183	0	0	0	0	0	0	0	0	4	0	0	0	0	0
Bacteria;Cyanobacteria;Cyanobacteriia;Chloroplast;Gaultheria albiflora;(Gaultheria albiflora);(Gaultheria albiflora)	1123	57	293	1	26	0	8	7	637	0	0	0	0	0	0	0	0	0	1	4	0	0	0
Bacteria;(Bacteria);(Bacteria);(Bacteria);(Bacteria);(Bacteria);(Bacteria)	847	591	1140	723	645	613	396	752	1103	1507	1406	1064	1439	0	617	269	871	158	290	121	231	243	144
Bacteria;Cyanobacteria;Cyanobacteriia;Chloroplast;Ziziphus jujuba;(Ziziphus jujuba);(Ziziphus jujuba)	830	22	133	2	10	0	4	0	271	0	0	0	0	0	0	0	0	0	0	0	0	0	0
Bacteria;Cyanobacteria;Cyanobacteriia;Chloroplast;Gynostemma cardiospermum;(Gynostemma cardiospermum);(Gynostemma cardiospermum)	765	5	31	0	6	1	2	0	53	0	0	0	0	0	0	0	0	0	0	0	0	0	0
Bacteria;Cyanobacteria;Cyanobacteriia;Chloroplast;Carya cathayensis;(Carya cathayensis);(Carya cathayensis)	668	21	30	3	9	0	2	1	287	0	0	0	0	0	0	0	0	0	0	0	0	0	0
Bacteria;Cyanobacteria;Cyanobacteriia;Chloroplast;Arachis hypogaea (peanut);(Arachis hypogaea (peanut));(Arachis hypogaea (peanut))	642	218	153	7	82	0	9	1	512	0	0	0	0	0	0	0	0	0	0	0	0	0	0
Bacteria;Cyanobacteria;Cyanobacteriia;Chloroplast;Gossypium barbadense (sea-island cotton);(Gossypium barbadense (sea-island cotton));(Gossypium barbadense (sea-island cotton))	551	20	103	3	10	0	1	0	262	0	0	0	0	0	0	0	0	0	0	0	0	0	0
Bacteria;Proteobacteria;Alphaproteobacteria;Rickettsiales;Mitochondria;(Mitochondria);(Mitochondria)	526	210	344	27	483	9	17	129	1348	1	1	0	2	0	1	14	25	32	12	6	6	17	3
Bacteria;Cyanobacteria;Cyanobacteriia;Chloroplast;Panax ginseng;(Panax ginseng);(Panax ginseng)	522	83	297	4	102	1	20	1	744	0	0	0	0	0	0	0	0	0	1	0	0	0	0
Bacteria;Cyanobacteria;Cyanobacteriia;Chloroplast;Helianthus annuus (common sunflower);(Helianthus annuus (common sunflower));(Helianthus annuus (common sunflower))	500	18	98	0	9	0	7	2	104	0	0	0	0	0	0	0	0	0	2	0	0	0	0
Bacteria;Cyanobacteria;Cyanobacteriia;Chloroplast;Nicotiana sylvestris (wood tobacco);(Nicotiana sylvestris (wood tobacco));(Nicotiana sylvestris (wood tobacco))	446	37	125	6	52	0	5	0	333	0	0	0	0	0	0	0	0	0	0	0	0	0	0
Bacteria;Cyanobacteria;Cyanobacteriia;Chloroplast;Arachis duranensis;(Arachis duranensis);(Arachis duranensis)	446	77	186	3	31	19	14	0	527	0	0	0	0	2	0	0	0	0	0	0	0	0	0
Bacteria;Cyanobacteria;Cyanobacteriia;Chloroplast;Oryza rufipogon;(Oryza rufipogon);(Oryza rufipogon)	394	47	153	0	20	0	12	0	355	0	0	0	0	0	0	0	0	0	1	0	0	0	0
Bacteria;Cyanobacteria;Cyanobacteriia;Chloroplast;Nicotiana attenuata;(Nicotiana attenuata);(Nicotiana attenuata)	356	16	87	1	14	0	7	0	196	0	0	0	0	0	0	0	0	0	0	0	0	0	0
Bacteria;Cyanobacteria;Cyanobacteriia;Chloroplast;Arachis ipaensis;(Arachis ipaensis);(Arachis ipaensis)	313	34	66	3	11	0	6	1	207	0	0	0	0	0	0	0	0	0	0	0	0	0	0
Bacteria;Proteobacteria;Alphaproteobacteria;Rickettsiales;Mitochondria;Hordeum vulgare subsp. vulgare (domesticated barley);(Hordeum vulgare subsp. vulgare (domesticated barley))	334	1208	272	17	100	0	357	1	83	0	0	0	0	0	0	0	0	0	0	0	0	0	0
Bacteria;Cyanobacteria;Cyanobacteriia;Chloroplast;Nicotiana tomentosiformis;(Nicotiana tomentosiformis);(Nicotiana tomentosiformis)	307	11	75	1	16	0	3	0	113	0	0	0	0	0	0	0	0	0	0	0	0	0	0
Bacteria;Cyanobacteria;Cyanobacteriia;Chloroplast;Prunus mume (Japanese apricot);(Prunus mume (Japanese apricot));(Prunus mume (Japanese apricot))	286	44	163	3	29	8	16	1	338	0	0	0	0	0	0	0	0	0	1	0	0	0	0
Bacteria;Cyanobacteria;Cyanobacteriia;Chloroplast;Solanum pennellii;(Solanum pennellii);(Solanum pennellii)	275	14	48	0	4	1	5	0	68	0	0	0	0	0	0	0	0	0	0	0	0	0	0
Bacteria;Cyanobacteria;Cyanobacteriia;Chloroplast;Gossypium hirsutum (upland cotton);(Gossypium hirsutum (upland cotton));(Gossypium hirsutum (upland cotton))	233	28	83	1	17	1	4	0	155	0	0	0	0	0	0	0	0	0	0	1	0	0	0
Bacteria;Cyanobacteria;Cyanobacteriia;Chloroplast;Nicotiana otophora;(Nicotiana otophora);(Nicotiana otophora)	214	19	98	4	13	0	5	0	235	0	0	0	0	0	0	0	0	0	0	0	0	0	0
Bacteria;Cyanobacteria;Cyanobacteriia;Chloroplast;Citrullus lanatus subsp. vulgaris (watermelon);(Citrullus lanatus subsp. vulgaris (watermelon));(Citrullus lanatus subsp. vulgaris (watermelon))	210	0	0	0	0	0	0	0	1	0	0	0	0	0	0	0	0	0	0	0	0	0	0
Bacteria;Cyanobacteria;Cyanobacteriia;Chloroplast;Saltugilia caruifolia;(Saltugilia caruifolia);(Saltugilia caruifolia)	198	9	19	0	6	0	1	2	110	0	0	0	0	0	0	0	0	0	0	1	0	0	0
Bacteria;Cyanobacteria;Cyanobacteriia;Chloroplast;Momordica charantia;(Momordica charantia);(Momordica charantia)	210	1	0	0	0	0	0	0	1	0	0	0	0	0	0	0	0	0	0	0	0	0	0
Bacteria;Proteobacteria;Gammaproteobacteria;Burkholderiales;Oxalobacteraceae;Massilia;uncultured bacterium	185	222	175	221	643	286	75	136	413	0	1	1	10	0	0	1	0	1	0	0	0	0	0
Bacteria;Cyanobacteria;Cyanobacteriia;Chloroplast;Medicago truncatula (barrel medic);(Medicago truncatula (barrel medic));(Medicago truncatula (barrel medic))	185	10	31	1	9	0	1	3	106	0	0	0	0	0	0	0	0	0	0	0	0	0	0
Bacteria;Cyanobacteria;Cyanobacteriia;Chloroplast;Solanum lycopersicum (tomato);(Solanum lycopersicum (tomato));(Solanum lycopersicum (tomato))	177	0	31	0	1	0	0	1	9	0	0	0	0	0	0	0	0	0	0	0	0	0	0
Bacteria;Cyanobacteria;Cyanobacteriia;Chloroplast;Gossypium arboreum;(Gossypium arboreum);(Gossypium arboreum)	153	8	40	0	3	0	1	0	100	0	0	0	0	0	0	0	0	0	0	0	0	0	0
Bacteria;Cyanobacteria;Cyanobacteriia;Chloroplast;Nicotiana tabacum (common tobacco);(Nicotiana tabacum (common tobacco));(Nicotiana tabacum (common tobacco))	150	17	23	0	7	0	3	0	100	0	0	0	0	0	0	0	0	1	0	0	0	0	0
Bacteria;Cyanobacteria;Cyanobacteriia;Chloroplast;Linum usitatissimum (flax);(Linum usitatissimum (flax));(Linum usitatissimum (flax))	152	6	16	0	5	0	1	1	31	0	0	0	0	0	0	0	0	0	0	0	0	0	0
Bacteria;Cyanobacteria;Cyanobacteriia;Chloroplast;Solanum melongena (eggplant);(Solanum melongena (eggplant));(Solanum melongena (eggplant))	127	2	13	0	2	0	0	0	67	0	0	0	0	0	0	0	0	0	0	0	0	0	0
Bacteria;Cyanobacteria;Cyanobacteriia;Chloroplast;Jatropha curcas;(Jatropha curcas);(Jatropha curcas)	132	3	47	0	3	0	0	0	2	0	0	0	0	0	0	0	0	0	0	0	0	0	0
Bacteria;Cyanobacteria;Cyanobacteriia;Chloroplast;Citrus maxima;(Citrus maxima);(Citrus maxima)	112	3	21	0	0	0	0	0	36	0	0	0	0	0	0	0	0	0	0	0	0	0	0
Bacteria;Cyanobacteria;Cyanobacteriia;Chloroplast;Gaultheria stenophylla;(Gaultheria stenophylla);(Gaultheria stenophylla)	109	11	25	0	9	0	0	1	73	0	0	0	0	0	0	0	0	0	0	0	0	0	0
Bacteria;Cyanobacteria;Cyanobacteriia;Chloroplast;Vigna angularis var. angularis;(Vigna angularis var. angularis);(Vigna angularis var. angularis)	94	3	9	0	1	0	3	0	16	0	0	0	0	0	0	0	0	0	0	0	0	0	0
Bacteria;Cyanobacteria;Cyanobacteriia;Chloroplast;Amborella trichopoda;(Amborella trichopoda);(Amborella trichopoda)	97	9	12	0	1	0	1	2	70	0	0	0	0	0	0	0	0	0	0	0	0	0	0
Bacteria;Proteobacteria;Alphaproteobacteria;Rickettsiales;Mitochondria;Medicago truncatula (barrel medic);(Medicago truncatula (barrel medic))	85	5	21	0	4	0	3	2	56	0	0	0	0	0	0	0	0	0	0	0	0	0	0
Bacteria;Proteobacteria;Alphaproteobacteria;Rickettsiales;Mitochondria;Oryza sativa Indica Group (long-grained rice);(Oryza sativa Indica Group (long-grained rice))	88	0	1	0	0	0	0	0	0	0	0	0	0	0	0	0	0	0	0	0	0	0	0
Bacteria;Proteobacteria;Gammaproteobacteria;Pseudomonadales;Pseudomonadaceae;Pseudomonas;(Pseudomonas)	87	408	298	263	726	0	1633	494	106	2	1	0	1	13	18	31	334	295	104	86	31	26	550
Bacteria;Cyanobacteria;Cyanobacteriia;Chloroplast;Oryza longistaminata;(Oryza longistaminata);(Oryza longistaminata)	70	35	38	0	20	0	6	0	139	0	0	0	0	0	0	0	0	0	0	0	0	0	0
Bacteria;Proteobacteria;Alphaproteobacteria;Rickettsiales;Mitochondria;Oryza nivara;(Oryza nivara)	78	0	0	0	0	0	0	0	0	0	0	0	0	0	0	0	0	0	0	0	0	0	0
Bacteria;Proteobacteria;Alphaproteobacteria;Rickettsiales;Mitochondria;Lotus japonicus;(Lotus japonicus)	83	2	1	0	4	0	3	0	9	0	0	0	0	0	0	0	0	0	0	0	0	0	0
Bacteria;Proteobacteria;Gammaproteobacteria;Burkholderiales;Comamonadaceae;(Comamonadaceae);(Comamonadaceae)	68	2385	1202	2987	1270	2776	214	0	687	0	0	2	9	0	0	0	9	8	2	3	2	0	0
Bacteria;Proteobacteria;Alphaproteobacteria;Rickettsiales;Mitochondria;Citrullus lanatus;(Citrullus lanatus)	54	0	0	0	0	0	0	0	0	0	0	0	0	0	0	0	0	0	0	0	0	0	0
Bacteria;Cyanobacteria;Cyanobacteriia;Chloroplast;Zea mays;(Zea mays);(Zea mays)	50	10	20	0	6	0	0	1	46	0	0	0	0	0	0	0	0	0	0	1	0	0	0
Bacteria;Bacteroidota;Bacteroidia;Cytophagales;Hymenobacteraceae;Hymenobacter;(Hymenobacter)	57	37	82	27	266	237	22	314	297	0	0	0	0	0	0	0	0	0	0	0	0	0	0
Bacteria;Cyanobacteria;Cyanobacteriia;Chloroplast;Lupinus angustifolius (narrow-leaved blue lupine);(Lupinus angustifolius (narrow-leaved blue lupine));(Lupinus angustifolius (narrow-leaved blue lupine))	66	6	20	0	3	0	0	2	3	0	0	0	0	0	0	0	0	0	0	0	0	0	0
Bacteria;Firmicutes;Bacilli;Lactobacillales;Listeriaceae;Brochothrix;Brochothrix thermosphacta	49	329	84	39	64	0	2573	0	30	0	0	0	0	0	0	0	0	0	0	0	0	0	0
Bacteria;Cyanobacteria;Cyanobacteriia;Chloroplast;Boechera gunnisoniana;(Boechera gunnisoniana);(Boechera gunnisoniana)	58	3	18	0	0	0	0	1	12	0	0	0	0	0	0	0	0	0	0	3	0	0	0
Bacteria;Proteobacteria;Gammaproteobacteria;Burkholderiales;Oxalobacteraceae;Massilia;(Massilia)	51	105	98	160	338	39	19	59	211	0	0	0	9	0	0	2	0	1	0	0	0	0	0
Bacteria;Actinobacteriota;Actinobacteria;Micrococcales;Micrococcaceae;Arthrobacter;Arthrobacter sp. RIT-PI-e	48	9	30	2	10	0	0	3	5	0	0	0	0	0	0	0	0	0	0	0	0	0	0
Bacteria;Actinobacteriota;Actinobacteria;Micrococcales;Microbacteriaceae;(Microbacteriaceae);(Microbacteriaceae)	49	27	134	28	103	18	16	21	165	0	0	0	0	2	0	2	4	4	3	6	23	31	1
Bacteria;Actinobacteriota;Actinobacteria;(Actinobacteria);(Actinobacteria);(Actinobacteria);(Actinobacteria)	55	68	172	13	247	10	15	182	136	15	12	16	12	10	7	7	12	72	16	81	84	86	31
Bacteria;Cyanobacteria;Cyanobacteriia;Chloroplast;Populus alba;(Populus alba);(Populus alba)	37	4	14	0	1	0	0	0	0	0	0	0	0	0	0	0	0	0	0	0	0	0	0
Bacteria;Proteobacteria;Gammaproteobacteria;Burkholderiales;Oxalobacteraceae;(Oxalobacteraceae);(Oxalobacteraceae)	42	386	340	684	421	2393	177	241	268	0	0	0	2	0	0	0	0	0	1	0	0	0	0
Bacteria;Cyanobacteria;Cyanobacteriia;Chloroplast;Bambusa oldhamii;(Bambusa oldhamii);(Bambusa oldhamii)	44	9	8	0	1	0	12	0	1	0	0	0	0	0	0	0	0	0	0	0	0	0	0
Bacteria;Cyanobacteria;Cyanobacteriia;Chloroplast;Cucumis sativus (cucumber);(Cucumis sativus (cucumber));(Cucumis sativus (cucumber))	34	1	1	0	0	0	0	0	23	0	0	0	0	0	0	0	0	0	0	0	0	0	0
Bacteria;Proteobacteria;Alphaproteobacteria;Sphingomonadales;Sphingomonadaceae;Sphingomonas;(Sphingomonas)	34	163	274	43	431	423	48	1582	402	0	0	0	0	3	1	11	27	6	3	14	20	9	3
Bacteria;Proteobacteria;Alphaproteobacteria;Rickettsiales;Mitochondria;Chloranthus multistachys;(Chloranthus multistachys)	31	0	2	0	1	0	2	0	7	0	0	0	0	0	0	0	0	0	0	0	0	0	0
Bacteria;Proteobacteria;(Proteobacteria);(Proteobacteria);(Proteobacteria);(Proteobacteria);(Proteobacteria)	26	95	133	111	115	266	42	100	80	87	69	30	68	53	651	110	208	245	123	81	158	210	287
Bacteria;Proteobacteria;Alphaproteobacteria;Sphingomonadales;Sphingomonadaceae;(Sphingomonadaceae);(Sphingomonadaceae)	23	90	156	37	295	234	23	450	177	0	1	0	0	12	288	406	37	58	61	39	136	165	66
Bacteria;Actinobacteriota;Actinobacteria;Micrococcales;Micrococcaceae;(Micrococcaceae);(Micrococcaceae)	30	53	82	7	19	0	26	22	27	0	0	0	0	0	0	0	1	0	0	1	2	1	0
Bacteria;Cyanobacteria;Cyanobacteriia;Chloroplast;Oryza sativa Japonica Group (Japanese rice);(Oryza sativa Japonica Group (Japanese rice));(Oryza sativa Japonica Group (Japanese rice))	32	12	3	0	3	0	1	1	1	0	382	281	520	0	0	0	1	0	2	1	1	0	1
Bacteria;Actinobacteriota;Actinobacteria;Micrococcales;Micrococcaceae;Arthrobacter;(Arthrobacter)	27	21	65	2	27	0	16	2	18	0	0	0	0	0	0	0	0	0	0	0	0	1	0
Bacteria;Bacteroidota;Bacteroidia;Flavobacteriales;Flavobacteriaceae;Flavobacterium;(Flavobacterium)	30	91	104	145	242	4	23	750	249	1	9	1	8	17	0	8	1	1	0	24	22	1	10
Bacteria;Proteobacteria;Gammaproteobacteria;(Gammaproteobacteria);(Gammaproteobacteria);(Gammaproteobacteria);(Gammaproteobacteria)	25	544	329	963	361	560	850	221	106	158	185	128	224	436	509	268	306	481	1017	665	713	719	733
Bacteria;Proteobacteria;Gammaproteobacteria;Pseudomonadales;Pseudomonadaceae;Pseudomonas;Pseudomonas fluorescens	27	93	55	42	147	3448	486	38	21	0	0	0	3	4	0	0	2	1	3	1	2	1	2
Bacteria;Cyanobacteria;Cyanobacteriia;Chloroplast;Nicotiana benthamiana;(Nicotiana benthamiana);(Nicotiana benthamiana)	21	0	7	0	3	0	2	0	29	0	0	0	0	0	0	0	0	0	0	0	0	0	0
Bacteria;Proteobacteria;Alphaproteobacteria;Rickettsiales;Mitochondria;Botryosphaeria dothidea;(Botryosphaeria dothidea)	32	20	73	2	63	0	3	20	84	0	0	0	0	0	0	0	0	0	0	0	0	0	0
Bacteria;Proteobacteria;Gammaproteobacteria;Pseudomonadales;Moraxellaceae;Acinetobacter;(Acinetobacter)	25	1327	1044	0	565	3	1331	423	188	0	0	0	0	1	1	85	74	33	152	18	149	108	122
Bacteria;Proteobacteria;Gammaproteobacteria;Burkholderiales;(Burkholderiales);(Burkholderiales);(Burkholderiales)	27	525	356	852	335	1106	70	367	216	0	1	1	4	2	0	0	2	1	0	0	0	1	9
Bacteria;Proteobacteria;Alphaproteobacteria;Rickettsiales;Mitochondria;Triticum urartu;(Triticum urartu)	26	18	33	1	2	0	69	0	8	0	1	0	0	0	0	0	0	0	0	0	0	0	0
Bacteria;Proteobacteria;Gammaproteobacteria;Pseudomonadales;Moraxellaceae;Acinetobacter;Acinetobacter sp. TTH0-4	39	496	256	961	157	0	1254	4	51	0	0	0	0	0	0	0	5	0	8	0	1	4	3
Bacteria;Proteobacteria;Alphaproteobacteria;Rickettsiales;Mitochondria;Oryza sativa Japonica Group (Japanese rice);(Oryza sativa Japonica Group (Japanese rice))	32	0	0	0	0	0	1	0	0	0	0	0	0	0	0	0	0	0	0	0	0	0	0
Bacteria;Proteobacteria;Alphaproteobacteria;Rhodobacterales;Rhodobacteraceae;(Rhodobacteraceae);(Rhodobacteraceae)	25	17	83	11	57	0	3	54	25	5	8	9	10	123	83	7	44	62	203	63	202	273	273
Bacteria;Actinobacteriota;Actinobacteria;Micrococcales;Microbacteriaceae;Microbacterium;(Microbacterium)	29	36	78	59	21	1	9	26	13	0	1	0	0	2	0	4	3	9	5	9	10	31	2
Bacteria;Proteobacteria;Alphaproteobacteria;Rickettsiales;Mitochondria;Solanum melongena (eggplant);(Solanum melongena (eggplant))	21	17	5	2	4	20	5	14	6	0	1	0	0	0	0	3	0	2	0	0	1	0	0
Bacteria;Proteobacteria;Gammaproteobacteria;Enterobacterales;(Enterobacterales);(Enterobacterales);(Enterobacterales)	27	75	39	3	57	0	56	7	21	11	2	3	2	9	90	38	37	99	212	246	285	252	709
Bacteria;Cyanobacteria;Cyanobacteriia;Chloroplast;Narenga porphyrocoma;(Narenga porphyrocoma);(Narenga porphyrocoma)	25	21	11	0	5	0	6	0	5	0	0	0	0	0	0	0	0	0	0	0	0	0	0
Bacteria;Bacteroidota;Bacteroidia;Cytophagales;Hymenobacteraceae;Hymenobacter;uncultured bacterium	18	33	30	5	140	248	14	102	125	0	0	0	0	0	0	0	0	0	0	0	0	0	0
Bacteria;Proteobacteria;Alphaproteobacteria;Rhodobacterales;Rhodobacteraceae;Rubellimicrobium;uncultured bacterium	21	4	61	4	26	0	0	2	5	0	0	0	0	0	0	0	0	0	3	0	0	1	7
Bacteria;Proteobacteria;Gammaproteobacteria;Pseudomonadales;Pseudomonadaceae;Pseudomonas;uncultured bacterium	26	70	52	28	137	424	405	266	17	1	0	0	0	3	6	44	122	324	337	388	315	233	177
Bacteria;Proteobacteria;Alphaproteobacteria;Acetobacterales;Acetobacteraceae;Roseomonas;(Roseomonas)	21	58	57	33	33	0	3	5	3	0	0	0	0	0	0	0	0	0	0	0	0	0	0
Bacteria;Proteobacteria;Gammaproteobacteria;Pseudomonadales;Pseudomonadaceae;Pseudomonas;Pseudomonas sp. Den-05	24	54	35	17	86	3	494	0	9	0	0	0	0	0	0	0	0	0	0	0	0	0	0
Bacteria;Proteobacteria;Alphaproteobacteria;Caulobacterales;Caulobacteraceae;Brevundimonas;uncultured bacterium	17	120	143	204	155	11	23	206	28	0	0	0	0	0	0	1	1415	2	62	32	19	21	6
Bacteria;Proteobacteria;Gammaproteobacteria;Pseudomonadales;Pseudomonadaceae;Pseudomonas;Pseudomonas sp. FDM13	18	89	20	17	149	0	524	34	16	0	0	0	0	2	1	3	0	1	0	2	0	0	0
Bacteria;Cyanobacteria;Cyanobacteriia;Chloroplast;Cenchrus americanus;(Cenchrus americanus);(Cenchrus americanus)	15	8	8	0	0	0	4	0	8	0	0	0	0	0	0	0	0	0	0	0	0	0	0
Bacteria;Proteobacteria;Alphaproteobacteria;Rickettsiales;Mitochondria;Phyllostachys praecox;(Phyllostachys praecox)	17	8	3	0	3	0	4	0	0	0	0	0	0	0	0	0	0	0	0	0	0	0	0
Bacteria;Firmicutes;Clostridia;Oscillospirales;Oscillospiraceae;UCG-005;uncultured bacterium	21	54	35	0	13	1	0	0	4	0	0	0	0	0	0	0	0	0	0	0	0	0	0
Bacteria;Proteobacteria;Alphaproteobacteria;(Alphaproteobacteria);(Alphaproteobacteria);(Alphaproteobacteria);(Alphaproteobacteria)	25	51	93	93	76	33	9	220	35	626	486	256	540	356	15	32	176	39	242	72	94	206	153
Bacteria;Cyanobacteria;Cyanobacteriia;Chloroplast;Trifolium pratense;(Trifolium pratense);(Trifolium pratense)	18	5	5	0	1	0	2	0	36	0	0	0	0	0	0	0	0	0	0	0	0	0	0
Bacteria;Proteobacteria;Alphaproteobacteria;Rickettsiales;Mitochondria;Hedycarya arborea;(Hedycarya arborea)	15	0	0	0	0	0	0	0	1	0	0	0	0	0	0	0	0	0	0	0	0	0	0
Bacteria;Actinobacteriota;Actinobacteria;Frankiales;Geodermatophilaceae;Blastococcus;uncultured bacterium	16	16	56	2	100	0	1	83	15	0	0	0	0	0	0	0	0	0	0	0	0	0	0
Bacteria;Actinobacteriota;Actinobacteria;Propionibacteriales;Nocardioidaceae;Nocardioides;uncultured bacterium	24	21	47	20	67	1	1	3	23	5	4	7	3	5	5	0	10	40	65	30	33	61	23
Bacteria;Cyanobacteria;Cyanobacteriia;Chloroplast;Humulus lupulus var. cordifolius;(Humulus lupulus var. cordifolius);(Humulus lupulus var. cordifolius)	16	4	14	0	1	0	0	0	80	0	0	0	0	0	0	0	0	0	0	0	0	0	0
Bacteria;Bacteroidota;Bacteroidia;Sphingobacteriales;Sphingobacteriaceae;Pedobacter;(Pedobacter)	17	136	138	236	127	1	24	72	58	0	0	0	0	0	0	0	0	0	0	0	0	0	0
Bacteria;Proteobacteria;Alphaproteobacteria;Rhodobacterales;Rhodobacteraceae;Paracoccus;(Paracoccus)	23	7	44	3	0	0	0	0	1	0	0	0	0	0	0	2	2	3	2	0	7	3	3
Bacteria;Proteobacteria;Alphaproteobacteria;Rhizobiales;Rhizobiaceae;Allorhizobium-Neorhizobium-Pararhizobium-Rhizobium;(Allorhizobium-Neorhizobium-Pararhizobium-Rhizobium)	20	38	57	77	21	4	4	2	4	0	0	0	0	0	1	0	0	0	1	0	1	1	0
Bacteria;Proteobacteria;Gammaproteobacteria;Pseudomonadales;Pseudomonadaceae;Pseudomonas;Pseudomonas fragi	14	57	11	21	144	4	479	2	6	0	0	0	0	0	0	0	0	0	0	0	0	0	0
Bacteria;Actinobacteriota;Actinobacteria;Propionibacteriales;Nocardioidaceae;Nocardioides;(Nocardioides)	12	40	80	29	97	0	6	12	49	1	0	0	0	3	9	1	37	162	298	145	141	214	141
Bacteria;Bacteroidota;Bacteroidia;Flavobacteriales;Weeksellaceae;Chryseobacterium;(Chryseobacterium)	21	614	439	1382	184	0	88	0	22	0	0	0	0	0	0	0	17	0	1	0	0	1	1
Bacteria;Proteobacteria;Gammaproteobacteria;Enterobacterales;Yersiniaceae;(Yersiniaceae);(Yersiniaceae)	11	2	7	0	12	0	0	0	2	0	0	0	0	0	0	0	0	0	0	0	0	0	0
Bacteria;Proteobacteria;Gammaproteobacteria;Burkholderiales;Oxalobacteraceae;Noviherbaspirillum;uncultured bacterium	17	9	30	19	46	113	3	7	32	0	0	0	0	0	0	0	0	0	0	0	0	0	0
Bacteria;Actinobacteriota;Actinobacteria;Micrococcales;(Micrococcales);(Micrococcales);(Micrococcales)	19	21	81	4	60	2	6	2	37	1	0	0	0	1	0	1	1	53	13	45	36	61	22
Bacteria;Cyanobacteria;Cyanobacteriia;Chloroplast;Gerbera hybrid cultivar;(Gerbera hybrid cultivar);(Gerbera hybrid cultivar)	13	0	3	0	2	0	0	2	0	0	0	0	0	0	0	0	0	0	0	0	0	0	0
Bacteria;Proteobacteria;Alphaproteobacteria;Rickettsiales;Mitochondria;Populus tremula;(Populus tremula)	15	0	12	0	1	0	1	0	2	0	0	0	0	0	0	0	0	0	0	0	0	0	0
Bacteria;Proteobacteria;Alphaproteobacteria;Sphingomonadales;Sphingomonadaceae;Sphingomonas;uncultured bacterium	16	38	58	11	116	61	7	1217	118	0	1	1	2	0	2	5	24	2	4	35	14	14	2
Bacteria;Firmicutes;Bacilli;Lactobacillales;Carnobacteriaceae;Carnobacterium;uncultured Carnobacterium sp.	16	7	8	2	2	0	20	0	0	0	0	0	0	0	0	0	0	0	0	0	0	0	0
Bacteria;Proteobacteria;Gammaproteobacteria;Burkholderiales;Comamonadaceae;Polaromonas;uncultured bacterium	19	39	37	31	1300	230	16	2361	491	0	0	0	0	0	0	0	0	0	0	0	0	0	0
Bacteria;Proteobacteria;Alphaproteobacteria;Acetobacterales;Acetobacteraceae;(Acetobacteraceae);(Acetobacteraceae)	7	26	64	6	77	53	1	5	147	0	0	1	0	0	0	0	1	1	0	0	1	0	0
Bacteria;Proteobacteria;Gammaproteobacteria;Pseudomonadales;Moraxellaceae;Psychrobacter;(Psychrobacter)	14	188	158	24	37	0	952	0	41	0	0	0	0	0	0	0	0	0	0	1	0	13	0
Bacteria;Proteobacteria;Alphaproteobacteria;Rhizobiales;(Rhizobiales);(Rhizobiales);(Rhizobiales)	12	24	33	61	30	99	3	28	12	3	7	6	5	35	0	6	66	0	23	6	9	35	5
Bacteria;Proteobacteria;Gammaproteobacteria;Pseudomonadales;Moraxellaceae;Acinetobacter;uncultured bacterium	10	536	357	1406	240	1	972	175	65	0	2	0	1	1	0	39	50	21	74	15	43	43	149
Bacteria;Proteobacteria;Alphaproteobacteria;Rhodobacterales;Rhodobacteraceae;Paracoccus;uncultured bacterium	11	0	21	0	0	0	1	0	1	0	0	0	0	1	0	0	0	1	2	0	4	8	5
Bacteria;Cyanobacteria;Cyanobacteriia;Chloroplast;Dichanthelium oligosanthes;(Dichanthelium oligosanthes);(Dichanthelium oligosanthes)	14	3	12	0	1	0	3	0	1	0	0	0	0	0	0	0	0	0	0	0	0	0	0
Bacteria;Proteobacteria;Alphaproteobacteria;Rickettsiales;Mitochondria;Echinacanthus lofouensis;(Echinacanthus lofouensis)	12	0	8	0	1	0	0	1	26	0	0	0	0	0	0	0	0	0	0	0	0	0	0
Bacteria;Proteobacteria;Gammaproteobacteria;Pseudomonadales;Pseudomonadaceae;Pseudomonas;Stenotrophomonas rhizophila	5	27	13	10	39	292	148	20	7	1	0	0	1	5	2	0	2	1	0	2	1	0	0
Bacteria;Cyanobacteria;Cyanobacteriia;Chloroplast;Millettia pinnata;(Millettia pinnata);(Millettia pinnata)	17	1	0	0	0	0	0	0	0	0	0	0	0	0	0	0	0	0	0	0	0	0	0
Bacteria;Proteobacteria;Gammaproteobacteria;Burkholderiales;Oxalobacteraceae;Massilia;Massilia sp. WG5	17	5	11	6	9	2	1	1	4	0	0	0	0	0	0	0	0	0	0	0	0	0	0
Bacteria;Proteobacteria;Alphaproteobacteria;Rickettsiales;Mitochondria;Gerbera hybrid cultivar;(Gerbera hybrid cultivar)	13	0	0	0	1	0	0	1	0	0	0	0	0	0	0	0	0	0	0	0	0	0	0
Bacteria;Proteobacteria;Alphaproteobacteria;Rickettsiales;Mitochondria;Corchorus capsularis;(Corchorus capsularis)	11	0	9	0	0	0	0	0	1	0	0	0	0	0	0	0	0	0	0	0	0	0	0
Bacteria;Proteobacteria;Gammaproteobacteria;Pseudomonadales;Pseudomonadaceae;Pseudomonas;Pseudomonas syringae pv. actinidiae ICMP 19102	15	46	16	11	76	345	207	12	2	0	0	0	0	1	0	0	0	0	1	0	0	2	0
Bacteria;Cyanobacteria;Cyanobacteriia;Chloroplast;uncultured bacterium;(uncultured bacterium);(uncultured bacterium)	11	96	864	30	188	140	100	79	189	2	0	0	2	0	0	0	1	0	0	0	0	1	0
Bacteria;Proteobacteria;Alphaproteobacteria;Rickettsiales;Mitochondria;Lupinus angustifolius (narrow-leaved blue lupine);(Lupinus angustifolius (narrow-leaved blue lupine))	5	1	1	0	1	0	0	0	1	0	0	0	0	0	0	0	0	0	0	0	0	0	0
Bacteria;Actinobacteriota;Actinobacteria;Frankiales;Geodermatophilaceae;(Geodermatophilaceae);(Geodermatophilaceae)	13	13	63	1	239	0	1	3	33	0	0	0	0	0	0	0	0	0	0	1	0	0	0
Bacteria;Firmicutes;(Firmicutes);(Firmicutes);(Firmicutes);(Firmicutes);(Firmicutes)	9	68	33	13	13	1	351	0	10	9	13	8	14	3	0	0	0	0	0	0	0	0	0
Bacteria;Proteobacteria;Alphaproteobacteria;Rhizobiales;Rhizobiaceae;(Rhizobiaceae);(Rhizobiaceae)	6	9	44	43	17	10	5	4	1	0	1	0	0	1	0	10	4	7	29	28	29	161	21
Bacteria;Proteobacteria;Alphaproteobacteria;Azospirillales;Azospirillaceae;Skermanella;uncultured bacterium	14	0	10	0	4	0	0	0	1	0	0	0	0	0	0	0	0	0	0	0	0	0	0
Bacteria;Proteobacteria;Gammaproteobacteria;Enterobacterales;Yersiniaceae;Rahnella1;Rouxiella silvae	7	0	0	0	3	0	0	0	0	0	0	0	0	0	0	0	0	0	0	0	0	0	0
Bacteria;Firmicutes;Clostridia;Lachnospirales;Lachnospiraceae;(Lachnospiraceae);(Lachnospiraceae)	7	30	24	0	20	0	0	0	4	1	1	1	0	1	0	0	0	0	0	0	0	0	0
Bacteria;Actinobacteriota;(Actinobacteriota);(Actinobacteriota);(Actinobacteriota);(Actinobacteriota);(Actinobacteriota)	8	13	57	9	52	1	13	16	32	80	34	17	17	66	3	1	12	38	64	30	16	60	25
Bacteria;Actinobacteriota;Actinobacteria;Micrococcales;Micrococcaceae;Arthrobacter;Arthrobacter agilis	11	2	4	0	1	0	0	0	3	0	0	0	0	0	0	0	0	0	0	0	0	0	0
Bacteria;Actinobacteriota;Actinobacteria;Propionibacteriales;Propionibacteriaceae;Friedmanniella;(Friedmanniella)	6	1	22	0	6	0	0	1	2	0	0	0	0	0	0	0	0	0	0	0	0	0	0
Bacteria;Cyanobacteria;Cyanobacteriia;Chloroplast;Anemone flaccida;(Anemone flaccida);(Anemone flaccida)	10	1	0	0	0	0	0	0	0	0	0	0	0	0	0	0	0	0	0	0	0	0	0
Bacteria;Proteobacteria;Alphaproteobacteria;Caulobacterales;Caulobacteraceae;Brevundimonas;(Brevundimonas)	8	94	127	182	89	2	11	76	24	0	0	0	0	0	0	1	292	0	11	2	2	4	1
Bacteria;Bacteroidota;Bacteroidia;Flavobacteriales;Flavobacteriaceae;Flavobacterium;uncultured bacterium	9	6	17	24	45	6	6	323	62	0	0	0	0	0	0	1	2	0	0	6	8	0	4
Bacteria;Patescibacteria;Saccharimonadia;Saccharimonadales;(Saccharimonadales);(Saccharimonadales);(Saccharimonadales)	13	6	22	25	71	0	2	2	13	0	4	2	4	6	0	0	0	0	8	0	11	0	5
Bacteria;Proteobacteria;Alphaproteobacteria;Rhizobiales;Devosiaceae;Devosia;(Devosia)	15	59	60	98	41	0	5	1	6	1	0	0	0	1	0	0	1	0	1	0	0	2	1
Bacteria;Firmicutes;Clostridia;(Clostridia);(Clostridia);(Clostridia);(Clostridia)	8	45	11	1	4	0	0	0	3	2	2	6	0	1	0	0	0	0	0	0	0	0	0
Bacteria;Proteobacteria;Alphaproteobacteria;Rickettsiales;Mitochondria;Zasmidium cellare;(Zasmidium cellare)	7	26	48	2	74	0	12	37	63	0	0	0	0	1	0	0	0	0	0	0	0	0	0
Bacteria;Proteobacteria;Alphaproteobacteria;Azospirillales;Azospirillaceae;Skermanella;uncultured Alphaproteobacteria bacterium	8	1	12	0	0	0	0	0	0	0	0	0	0	0	0	0	0	0	0	0	0	0	0
Bacteria;Firmicutes;Bacilli;Lactobacillales;Listeriaceae;Brochothrix;(Brochothrix)	7	79	23	6	6	1	460	0	6	0	0	0	0	0	0	0	0	0	0	0	0	0	0
Bacteria;Proteobacteria;Gammaproteobacteria;Burkholderiales;Oxalobacteraceae;Massilia;Massilia timonae CCUG 45783	3	13	14	23	59	1	1	10	22	0	0	0	0	0	0	1	0	0	0	0	0	0	0
Bacteria;Actinobacteriota;Actinobacteria;Micrococcales;Microbacteriaceae;Microbacterium;Microbacterium saperdae	11	18	6	16	6	0	5	5	0	0	0	0	0	0	0	6	3	7	8	9	9	33	2
Bacteria;Bacteroidota;Bacteroidia;Bacteroidales;Rikenellaceae;Rikenellaceae RC9 gut group;uncultured bacterium	13	35	14	0	6	0	0	0	8	0	0	0	0	0	0	0	0	0	0	0	0	0	0
Bacteria;Proteobacteria;Alphaproteobacteria;Caulobacterales;Caulobacteraceae;(Caulobacteraceae);(Caulobacteraceae)	6	27	59	60	53	36	4	94	7	0	0	0	0	0	0	2	291	0	20	5	3	6	3
Bacteria;Actinobacteriota;Actinobacteria;Propionibacteriales;Propionibacteriaceae;Friedmanniella;Friedmanniella luteola	10	1	8	0	1	0	0	0	1	0	0	0	0	0	0	0	0	0	0	0	0	0	0
Bacteria;Bacteroidota;Bacteroidia;Chitinophagales;Chitinophagaceae;(Chitinophagaceae);(Chitinophagaceae)	12	8	27	6	58	69	2	36	70	0	0	0	0	0	0	0	3	0	2	0	0	0	0
Bacteria;Proteobacteria;Alphaproteobacteria;Azospirillales;Azospirillaceae;Skermanella;(Skermanella)	7	2	13	0	3	0	0	0	0	0	0	0	0	0	0	0	0	0	0	0	0	0	0
Bacteria;Bacteroidota;Bacteroidia;Cytophagales;Spirosomaceae;Dyadobacter;(Dyadobacter)	5	8	23	65	14	1	1	0	1	0	0	0	0	0	0	0	0	0	0	0	0	0	0
Bacteria;Proteobacteria;Gammaproteobacteria;Pseudomonadales;Moraxellaceae;Psychrobacter;Psychrobacter fozii	4	68	15	13	27	0	643	0	4	0	0	0	0	0	0	0	0	0	0	0	0	0	0
Bacteria;Actinobacteriota;Actinobacteria;Propionibacteriales;Propionibacteriaceae;(Propionibacteriaceae);(Propionibacteriaceae)	6	6	31	0	20	0	0	1	13	1	0	0	0	0	1	0	0	0	0	0	0	0	0
Bacteria;Myxococcota;Polyangia;Haliangiales;Haliangiaceae;Haliangium;(Haliangium)	11	4	9	0	11	0	0	1	6	4	0	0	5	3	0	0	0	0	0	0	0	0	0
Bacteria;Proteobacteria;Alphaproteobacteria;Rickettsiales;Mitochondria;Oryza minuta;(Oryza minuta)	9	2	0	0	0	0	1	0	0	0	0	0	0	0	0	0	0	0	0	0	0	0	0
Bacteria;Proteobacteria;Gammaproteobacteria;Xanthomonadales;Xanthomonadaceae;(Xanthomonadaceae);(Xanthomonadaceae)	10	28	25	7	121	1	1	8	13	1	1	0	2	0	0	0	211	1	9	5	11	3	1
Bacteria;Patescibacteria;Saccharimonadia;Saccharimonadales;uncultured bacterium;(uncultured bacterium);(uncultured bacterium)	14	4	13	4	43	0	1	1	13	0	1	8	3	8	0	0	0	1	3	2	5	1	0
Bacteria;Actinobacteriota;Actinobacteria;Frankiales;Geodermatophilaceae;Blastococcus;(Blastococcus)	3	4	33	0	17	0	0	0	10	0	0	0	0	0	0	0	0	0	0	0	0	0	0
Bacteria;Bacteroidota;Bacteroidia;Cytophagales;(Cytophagales);(Cytophagales);(Cytophagales)	5	3	3	1	28	12	3	21	77	2	10	7	9	16	1	0	0	0	0	0	0	1	2
Bacteria;Firmicutes;Clostridia;Christensenellales;Christensenellaceae;Christensenellaceae R-7 group;uncultured bacterium	11	19	8	1	5	0	0	0	0	0	0	0	0	0	0	0	0	0	0	0	0	0	0
Bacteria;Proteobacteria;Gammaproteobacteria;Pseudomonadales;Pseudomonadaceae;Pseudomonas;Pseudomonas migulae	10	7	4	3	11	23	41	1	3	0	0	0	0	0	0	0	0	0	0	0	0	0	0
Bacteria;Proteobacteria;Gammaproteobacteria;Xanthomonadales;Xanthomonadaceae;Stenotrophomonas;Stenotrophomonas rhizophila	7	41	25	63	16	1	3	2	2	0	0	0	0	0	0	0	42	0	1	0	0	0	2
Bacteria;Actinobacteriota;Actinobacteria;Propionibacteriales;Nocardioidaceae;Nocardioides;Nocardioides sp.	8	7	12	6	7	0	0	0	1	0	0	0	0	0	3	0	19	95	130	65	59	126	61
Bacteria;Proteobacteria;Alphaproteobacteria;Rickettsiales;Mitochondria;Oryza meyeriana;(Oryza meyeriana)	8	3	0	0	2	0	2	0	0	0	0	0	0	0	0	0	0	0	0	0	0	0	0
Bacteria;Bacteroidota;Bacteroidia;Flavobacteriales;Flavobacteriaceae;Flavobacterium;metagenome	7	25	12	29	42	0	2	153	29	0	0	0	0	0	0	0	0	0	0	3	1	1	0
Bacteria;Cyanobacteria;Cyanobacteriia;Chloroplast;Oryza meyeriana;(Oryza meyeriana);(Oryza meyeriana)	8	0	1	2	0	0	1	0	0	0	0	0	0	0	0	0	0	0	0	0	0	0	0
Bacteria;Proteobacteria;Alphaproteobacteria;Rhodobacterales;Rhodobacteraceae;Paracoccus;Paracoccus-like sp. V4.BP.10	6	0	4	0	1	0	0	0	0	0	0	0	0	0	0	0	0	0	0	0	0	0	0
Bacteria;Proteobacteria;Alphaproteobacteria;Rickettsiales;Mitochondria;Sanguinaria canadensis (red puccoon);(Sanguinaria canadensis (red puccoon))	4	1	3	0	0	0	0	1	3	0	0	0	0	0	0	0	0	0	0	0	0	0	0
Bacteria;Proteobacteria;Gammaproteobacteria;Burkholderiales;Comamonadaceae;Variovorax;metagenome	10	21	7	39	14	45	7	8	9	0	0	0	0	0	0	0	0	0	0	0	0	0	0
Bacteria;Myxococcota;Polyangia;Nannocystales;Nannocystaceae;Nannocystis;(Nannocystis)	3	0	4	0	7	0	0	1	2	0	0	0	0	0	0	0	0	0	0	0	0	0	0
Bacteria;Proteobacteria;Alphaproteobacteria;Rickettsiales;Mitochondria;Azadirachta indica;(Azadirachta indica)	7	1	5	0	1	0	1	0	10	0	0	0	0	0	0	0	0	0	0	0	0	0	0
Bacteria;Proteobacteria;Gammaproteobacteria;Pseudomonadales;Pseudomonadaceae;Pseudomonas;Pseudomonas putida	3	11	13	6	16	83	29	3	9	0	1	0	1	3	1	0	21	16	10	17	2	4	28
Bacteria;Proteobacteria;Alphaproteobacteria;Rickettsiales;Mitochondria;Vitis vinifera (wine grape);(Vitis vinifera (wine grape))	7	4	6	0	4	0	3	0	102	0	0	0	1	0	0	0	0	0	0	0	0	0	0
Bacteria;Actinobacteriota;Actinobacteria;Micrococcales;Micrococcaceae;Kocuria;Kocuria rosea	6	0	11	0	2	0	0	0	1	0	0	0	0	0	0	0	0	0	0	0	0	0	0
Bacteria;Cyanobacteria;Cyanobacteriia;Chloroplast;Cercis gigantea;(Cercis gigantea);(Cercis gigantea)	11	26	7	43	11	1	10	2	4	0	1	0	0	1	0	0	0	0	0	0	0	1	0
Bacteria;Firmicutes;Bacilli;Lactobacillales;Carnobacteriaceae;Carnobacterium;uncultured bacterium	6	25	1	0	9	0	36	0	3	1	1	0	1	0	0	0	0	0	0	0	0	0	0
Bacteria;Proteobacteria;Alphaproteobacteria;Rhizobiales;Devosiaceae;Devosia;metagenome	6	19	19	41	20	2	2	0	0	0	0	0	0	0	0	0	0	0	0	0	0	0	0
Bacteria;Proteobacteria;Gammaproteobacteria;Enterobacterales;Hafniaceae;Hafnia-Obesumbacterium;Obesumbacterium proteus	11	6	8	0	7	0	0	0	0	0	0	0	0	0	0	0	0	0	0	0	0	0	0
Bacteria;Actinobacteriota;Actinobacteria;Micrococcales;Cellulomonadaceae;Cellulomonas;Cellulomonas sp. SN7	3	0	5	0	21	0	0	0	2	0	0	0	0	0	0	0	0	0	0	0	0	0	0
Bacteria;Actinobacteriota;Actinobacteria;Micrococcales;Micrococcaceae;Kocuria;(Kocuria)	8	7	31	0	2	0	0	0	2	0	0	0	0	0	0	0	0	0	0	0	0	0	0
Bacteria;Actinobacteriota;Actinobacteria;Micromonosporales;Micromonosporaceae;(Micromonosporaceae);(Micromonosporaceae)	7	5	21	1	41	0	0	0	2	0	2	0	0	2	0	0	0	0	0	0	0	1	0
Bacteria;Proteobacteria;Gammaproteobacteria;Burkholderiales;Comamonadaceae;Caenimonas;Comamonadaceae bacterium JGI 0001003-E14	5	55	31	87	38	84	12	98	20	1	0	1	0	0	0	0	2	0	0	0	0	0	0
Bacteria;Proteobacteria;Gammaproteobacteria;Pseudomonadales;Moraxellaceae;Acinetobacter;Acinetobacter lwoffii WJ10621	7	291	183	737	154	2	285	125	34	0	0	0	0	2	0	9	6	6	15	13	13	27	8
Bacteria;Firmicutes;Bacilli;(Bacilli);(Bacilli);(Bacilli);(Bacilli)	11	27	28	2	2	0	83	0	6	7	5	1	4	0	0	0	0	0	2	2	6	4	0
Bacteria;Actinobacteriota;Actinobacteria;Frankiales;Geodermatophilaceae;Modestobacter;(Modestobacter)	4	5	38	1	146	0	1	4	7	0	0	0	0	0	0	0	0	0	0	0	0	0	0
Bacteria;Actinobacteriota;Actinobacteria;Frankiales;Geodermatophilaceae;Modestobacter;Modestobacter caceresii	3	4	3	0	32	0	0	2	2	0	0	0	0	0	0	0	0	0	0	0	0	0	0
Bacteria;Firmicutes;Bacilli;Lactobacillales;Streptococcaceae;Streptococcus;Streptococcus pneumoniae	8	38	18	4	30	2	6	2	4	1	1	1	1	0	0	2	0	1	1	0	15	1	1
Bacteria;Firmicutes;Clostridia;Peptostreptococcales-Tissierellales;Peptostreptococcaceae;Romboutsia;uncultured bacterium	8	10	14	0	8	0	0	0	6	0	0	0	0	0	0	0	0	0	0	0	0	0	0
Bacteria;Proteobacteria;Gammaproteobacteria;Pseudomonadales;Pseudomonadaceae;Pseudomonas;uncultured Klebsiella sp.	8	28	8	2	37	0	235	0	5	0	0	0	0	0	0	0	0	0	0	0	0	0	0
Bacteria;Myxococcota;Polyangia;Polyangiales;Sandaracinaceae;uncultured;(uncultured)	13	3	26	0	8	0	2	0	1	0	0	0	0	11	0	0	0	0	1	0	0	1	0
Bacteria;Proteobacteria;Alphaproteobacteria;Rhizobiales;Devosiaceae;(Devosiaceae);(Devosiaceae)	8	13	32	30	16	1	2	0	1	0	0	0	0	0	0	0	1	0	0	0	0	0	0
Bacteria;Proteobacteria;Alphaproteobacteria;Rickettsiales;Mitochondria;Glycine max (soybean);(Glycine max (soybean))	9	0	0	0	0	0	0	0	2	0	0	0	0	0	0	0	0	0	0	0	0	0	0
Bacteria;Proteobacteria;Gammaproteobacteria;Burkholderiales;Comamonadaceae;Limnohabitans;uncultured bacterium	3	281	59	208	53	61	32	78	32	0	0	0	0	0	0	0	0	0	0	0	0	0	0
Bacteria;Proteobacteria;Gammaproteobacteria;Pseudomonadales;Moraxellaceae;Psychrobacter;uncultured bacterium	8	75	40	15	24	0	677	0	13	0	0	0	0	0	0	0	0	0	0	0	0	2	0
Bacteria;Proteobacteria;Gammaproteobacteria;Pseudomonadales;Pseudomonadaceae;Pseudomonas;Pseudomonas sp.	4	15	12	10	21	416	105	2	5	1	0	1	0	0	0	0	23	7	1	0	2	0	85
Bacteria;Deinococcota;Deinococci;Deinococcales;Deinococcaceae;Deinococcus;(Deinococcus)	5	16	44	1	15	22	3	106	40	0	0	0	0	0	0	0	0	4	0	0	0	0	0
Bacteria;Proteobacteria;Alphaproteobacteria;Rhizobiales;Beijerinckiaceae;Microvirga;(Microvirga)	4	3	9	0	6	0	0	0	2	0	0	0	0	0	0	0	0	0	0	0	0	0	0
Bacteria;Proteobacteria;Alphaproteobacteria;Sphingomonadales;Sphingomonadaceae;Altererythrobacter;(Altererythrobacter)	4	0	8	5	21	0	0	0	0	0	0	0	0	0	68	121	1	17	5	4	1	1	11
Bacteria;Proteobacteria;Gammaproteobacteria;Burkholderiales;Comamonadaceae;Rhodoferax;uncultured bacterium	5	129	28	84	127	57	20	422	99	0	0	0	0	0	0	0	0	0	0	0	0	0	0
Bacteria;Proteobacteria;Gammaproteobacteria;Burkholderiales;Oxalobacteraceae;Massilia;Massilia oculi	3	11	5	10	8	19	3	2	0	0	0	0	0	0	0	0	0	0	0	0	0	0	0
Bacteria;Proteobacteria;Gammaproteobacteria;Burkholderiales;Oxalobacteraceae;Massilia;metagenome	3	5	12	11	49	11	1	9	27	0	0	0	0	0	0	0	0	0	0	0	0	0	0
Bacteria;Actinobacteriota;Actinobacteria;Micrococcales;Cellulomonadaceae;Cellulomonas;(Cellulomonas)	5	3	18	1	82	0	1	2	11	0	0	0	0	0	0	0	0	0	0	0	0	0	0
Bacteria;Actinobacteriota;Actinobacteria;Propionibacteriales;Propionibacteriaceae;Friedmanniella;uncultured bacterium	9	0	9	0	2	0	0	1	4	0	0	0	0	0	0	0	0	0	0	0	1	0	0
Bacteria;Bacteroidota;Bacteroidia;Flavobacteriales;Weeksellaceae;Chryseobacterium;uncultured bacterium	7	35	21	88	14	0	20	0	2	0	0	0	0	0	0	0	0	0	0	0	0	0	0
Bacteria;Bacteroidota;Bacteroidia;Sphingobacteriales;Sphingobacteriaceae;Pedobacter;Pedobacter sp. PX8b_S1	3	2	3	0	5	0	0	0	0	0	0	0	0	0	0	0	0	0	0	0	0	0	0
Bacteria;Cyanobacteria;Cyanobacteriia;Chloroplast;Nymphaea alba;(Nymphaea alba);(Nymphaea alba)	2	0	0	0	0	0	0	0	1	0	0	0	0	0	0	0	0	0	0	0	0	0	0
Bacteria;Cyanobacteria;Cyanobacteriia;Chloroplast;Picea glauca (white spruce);(Picea glauca (white spruce));(Picea glauca (white spruce))	8	43	50	2	20	0	4	0	304	0	0	0	0	0	0	0	0	0	0	0	0	0	0
Bacteria;Proteobacteria;Alphaproteobacteria;Rickettsiales;Mitochondria;Ananas comosus (pineapple);(Ananas comosus (pineapple))	8	0	2	0	0	0	1	0	0	0	0	0	0	0	0	0	0	0	0	0	0	0	0
Bacteria;Proteobacteria;Gammaproteobacteria;Burkholderiales;Comamonadaceae;Variovorax;(Variovorax)	5	18	8	11	2	38	3	7	26	0	0	0	0	0	0	0	0	0	0	0	0	0	0
Bacteria;Actinobacteriota;Actinobacteria;Corynebacteriales;Mycobacteriaceae;Mycobacterium;(Mycobacterium)	9	2	17	5	5	0	1	24	2	53	16	1	13	11	2	0	1	0	1	1	1	0	1
Bacteria;Bacteroidota;Bacteroidia;Flavobacteriales;Flavobacteriaceae;(Flavobacteriaceae);(Flavobacteriaceae)	3	23	33	22	41	1	3	119	66	0	2	11	4	126	66	426	222	381	141	397	527	312	399
Bacteria;Cyanobacteria;Cyanobacteriia;Chloroplast;Senna alexandrina;(Senna alexandrina);(Senna alexandrina)	2	1	0	0	0	0	0	0	0	0	0	0	0	0	0	0	0	0	0	0	0	0	0
Bacteria;Proteobacteria;Alphaproteobacteria;Rhizobiales;Beijerinckiaceae;Methylobacterium-Methylorubrum;(Methylobacterium-Methylorubrum)	7	121	155	109	84	2	21	38	92	0	0	1	0	0	0	1	0	2	0	3	1	2	1
Bacteria;Proteobacteria;Alphaproteobacteria;Rhodobacterales;Rhodobacteraceae;Paracoccus;uncultured Paracoccus sp.	6	0	3	1	0	0	0	0	0	0	0	0	0	0	0	0	0	0	0	0	0	1	0
Bacteria;Proteobacteria;Gammaproteobacteria;Enterobacterales;Yersiniaceae;Yersinia;Yersinia ruckeri	4	0	0	0	5	0	0	0	1	0	0	0	0	0	0	0	0	0	0	0	0	0	0
Bacteria;Actinobacteriota;Actinobacteria;Micrococcales;Cellulomonadaceae;Cellulomonas;uncultured bacterium	10	1	4	0	23	0	1	1	4	0	0	0	1	0	0	0	0	0	0	0	0	1	0
Bacteria;Actinobacteriota;Actinobacteria;Pseudonocardiales;Pseudonocardiaceae;Pseudonocardia;uncultured bacterium	4	3	26	1	24	0	0	6	19	0	1	1	0	0	0	1	0	0	0	0	0	0	0
Bacteria;Cyanobacteria;Cyanobacteriia;Chloroplast;Wisteria floribunda (Japanese wisteria);(Wisteria floribunda (Japanese wisteria));(Wisteria floribunda (Japanese wisteria))	5	0	0	0	0	0	0	0	0	0	0	0	0	0	0	0	0	0	1	0	0	0	0
Bacteria;Firmicutes;Bacilli;Lactobacillales;Carnobacteriaceae;Carnobacterium;(Carnobacterium)	5	32	14	2	47	0	47	0	9	0	0	0	0	0	0	0	0	0	0	0	0	0	0
Bacteria;Proteobacteria;Alphaproteobacteria;Rickettsiales;Mitochondria;Silene dioica (red campion);(Silene dioica (red campion))	4	0	0	0	0	0	1	0	0	0	0	0	0	0	0	0	0	0	0	0	0	0	0
Bacteria;Firmicutes;Bacilli;Bacillales;Planococcaceae;(Planococcaceae);(Planococcaceae)	9	8	35	4	5	0	0	1	4	0	0	0	0	0	0	0	0	0	0	0	0	0	0
Bacteria;Firmicutes;Clostridia;Oscillospirales;UCG-010;uncultured bacterium;(uncultured bacterium)	8	73	3	0	2	0	0	0	5	0	0	0	0	0	0	0	0	0	0	0	0	0	0
Bacteria;Proteobacteria;Alphaproteobacteria;Rickettsiales;Mitochondria;Fonsecaea multimorphosa;(Fonsecaea multimorphosa)	6	1	4	0	3	1	0	5	6	0	0	0	1	0	0	0	0	0	0	0	0	0	0
Bacteria;Proteobacteria;Alphaproteobacteria;Rickettsiales;Mitochondria;Oropetium thomaeum;(Oropetium thomaeum)	7	0	0	0	0	0	2	0	4	0	0	0	0	0	0	0	0	0	0	0	0	0	0
Bacteria;Proteobacteria;Alphaproteobacteria;Sphingomonadales;Sphingomonadaceae;Altererythrobacter;Porphyrobacter mercurialis	5	1	0	0	0	1	0	0	0	0	0	0	0	0	0	0	0	0	0	0	0	0	0
Bacteria;Proteobacteria;Gammaproteobacteria;Pseudomonadales;Moraxellaceae;Psychrobacter;Psychrobacter arcticus 273-4	4	61	8	9	16	0	453	0	9	0	0	0	0	0	0	0	0	0	0	0	0	0	0
Bacteria;Proteobacteria;Gammaproteobacteria;Pseudomonadales;Pseudomonadaceae;Pseudomonas;Pseudomonas rhizosphaerae	3	8	3	1	23	0	71	4	1	0	0	0	0	0	0	0	0	0	0	0	0	0	0
Bacteria;Actinobacteriota;Actinobacteria;Frankiales;Nakamurellaceae;Nakamurella;(Nakamurella)	5	1	7	0	2	2	0	0	3	0	0	0	0	0	0	0	0	0	0	0	0	0	0
Bacteria;Actinobacteriota;Actinobacteria;Micromonosporales;Micromonosporaceae;Actinoplanes;(Actinoplanes)	4	6	17	1	5	0	0	0	3	0	0	0	0	0	0	0	0	0	0	0	0	0	0
Bacteria;Cyanobacteria;Cyanobacteriia;Chloroplast;Hevea brasiliensis;(Hevea brasiliensis);(Hevea brasiliensis)	8	0	3	0	0	0	0	0	0	0	0	0	0	0	0	0	0	0	0	0	0	0	0
Bacteria;Cyanobacteria;Cyanobacteriia;Cyanobacteriales;Phormidiaceae;Tychonema CCAP 1459-11B;Oscillatoria nigro-viridis PCC 7112	4	2	2	0	6	0	0	0	4	0	0	0	0	0	0	0	0	0	0	0	0	0	0
Bacteria;Proteobacteria;Alphaproteobacteria;Acetobacterales;Acetobacteraceae;Roseomonas;Roseomonas sp. BZ31r	6	0	3	0	3	0	0	0	0	0	0	0	0	0	0	0	0	0	0	0	0	0	0
Bacteria;Proteobacteria;Alphaproteobacteria;Rhizobiales;Devosiaceae;Devosia;uncultured bacterium	5	14	5	36	9	0	1	0	2	0	0	0	0	0	0	0	1	0	0	0	0	0	0
Bacteria;Actinobacteriota;Actinobacteria;Frankiales;Nakamurellaceae;Nakamurella;uncultured bacterium	5	0	7	0	2	0	0	0	6	0	0	0	0	0	0	0	0	0	0	0	0	0	0
Bacteria;Proteobacteria;Alphaproteobacteria;Acetobacterales;Acetobacteraceae;Roseomonas;uncultured bacterium	6	2	7	1	5	0	0	0	6	0	0	0	0	0	0	0	0	0	0	0	0	0	0
Bacteria;Proteobacteria;Alphaproteobacteria;Rhizobiales;Rhizobiaceae;Allorhizobium-Neorhizobium-Pararhizobium-Rhizobium;uncultured bacterium	8	8	14	15	6	0	1	0	1	0	1	0	0	2	0	0	0	0	0	0	0	0	0
Bacteria;Proteobacteria;Gammaproteobacteria;Burkholderiales;Oxalobacteraceae;Massilia;Massilia sp. 5123	2	4	1	2	4	0	1	0	0	0	0	0	0	0	0	0	0	0	0	0	0	0	0
Bacteria;Proteobacteria;Gammaproteobacteria;Enterobacterales;Yersiniaceae;Rahnella1;uncultured bacterium	7	0	1	0	8	0	1	0	0	0	0	0	0	0	0	0	0	0	0	0	0	0	0
Bacteria;Verrucomicrobiota;Verrucomicrobiae;Verrucomicrobiales;Akkermansiaceae;Akkermansia;uncultured bacterium	4	3	3	0	2	0	0	0	0	0	0	0	0	0	0	0	0	0	0	0	0	0	0
Bacteria;Actinobacteriota;Actinobacteria;Corynebacteriales;Nocardiaceae;Rhodococcus;Rhodococcus fascians	6	3	9	5	9	1	1	846	10	0	0	0	1	0	0	0	0	0	0	0	0	0	0
Bacteria;Actinobacteriota;Actinobacteria;Frankiales;uncultured;uncultured bacterium;(uncultured bacterium)	2	14	21	7	56	18	5	15	25	0	0	0	0	0	0	0	0	1	0	0	0	0	0
Bacteria;Cyanobacteria;Cyanobacteriia;Chloroplast;Camellia sinensis;(Camellia sinensis);(Camellia sinensis)	6	0	0	0	1	0	0	0	0	0	0	0	0	0	0	0	0	0	0	0	0	0	0
Bacteria;Proteobacteria;Gammaproteobacteria;Burkholderiales;Oxalobacteraceae;Noviherbaspirillum;(Noviherbaspirillum)	1	1	19	13	25	56	2	2	11	0	0	0	0	0	0	0	0	0	0	0	0	0	0
Bacteria;Bacteroidota;Bacteroidia;Bacteroidales;Rikenellaceae;Alistipes;uncultured bacterium	2	14	10	0	0	0	0	0	0	0	0	0	0	0	0	0	0	0	0	0	0	0	0
Bacteria;Cyanobacteria;Cyanobacteriia;Chloroplast;Solanum tuberosum (potato);(Solanum tuberosum (potato));(Solanum tuberosum (potato))	4	0	2	0	0	0	0	0	1	0	0	0	0	0	0	0	0	0	0	0	0	0	0
Bacteria;Cyanobacteria;Cyanobacteriia;Chloroplast;uncultured eukaryote;(uncultured eukaryote);(uncultured eukaryote)	7	2	6	0	1	1	0	3	36	0	0	0	0	0	0	0	0	0	0	0	0	0	0
Bacteria;Firmicutes;Bacilli;Lactobacillales;Carnobacteriaceae;Carnobacterium;Carnobacterium inhibens subsp. gilichinskyi	5	5	3	1	14	0	11	0	0	0	0	0	0	0	0	0	0	0	0	0	0	0	0
Bacteria;Firmicutes;Bacilli;Lactobacillales;Carnobacteriaceae;Trichococcus;Trichococcus pasteurii	5	0	1	0	2	0	0	0	0	0	0	0	0	0	0	0	0	0	0	0	0	0	0
Bacteria;Proteobacteria;Alphaproteobacteria;Rhodobacterales;Rhodobacteraceae;Amaricoccus;metagenome	6	2	4	0	3	0	0	0	0	0	0	0	0	0	0	0	0	0	0	0	0	0	0
Bacteria;Proteobacteria;Alphaproteobacteria;Rhodobacterales;Rhodobacteraceae;Rubellimicrobium;(Rubellimicrobium)	6	0	23	0	12	0	1	1	1	0	0	0	0	0	0	0	0	0	0	0	0	0	1
Bacteria;Proteobacteria;Alphaproteobacteria;Rickettsiales;Mitochondria;Euphorbia tirucalli;(Euphorbia tirucalli)	4	1	3	0	0	0	0	0	0	0	0	0	0	0	0	0	0	0	0	0	0	0	0
Bacteria;Proteobacteria;Gammaproteobacteria;Enterobacterales;Enterobacteriaceae;(Enterobacteriaceae);(Enterobacteriaceae)	1	81	37	1	72	0	7	11	23	0	2	1	1	13	19	79	52	133	76	104	74	80	64
Bacteria;Verrucomicrobiota;Chlamydiae;Chlamydiales;Parachlamydiaceae;(Parachlamydiaceae);(Parachlamydiaceae)	6	2	5	0	8	0	0	0	2	0	0	0	0	3	0	0	0	2	0	0	0	0	0
Bacteria;Actinobacteriota;Actinobacteria;Micrococcales;Microbacteriaceae;Agrococcus;(Agrococcus)	4	2	16	0	3	0	0	0	1	0	0	0	0	0	0	0	0	0	0	0	0	0	0
Bacteria;Actinobacteriota;Actinobacteria;Micrococcales;Micrococcaceae;Arthrobacter;Arthrobacter sp. Tibet-IX22	4	0	0	0	1	0	0	0	0	0	0	0	0	0	0	0	0	0	0	0	0	0	0
Bacteria;Firmicutes;Bacilli;Lactobacillales;Carnobacteriaceae;Carnobacterium;Carnobacterium sp. 17-4	3	26	9	1	16	0	7	0	9	0	0	0	0	0	0	0	0	0	0	0	0	0	0
Bacteria;Proteobacteria;Gammaproteobacteria;Burkholderiales;Oxalobacteraceae;Massilia;uncultured Massilia sp.	4	3	6	2	3	0	0	0	2	0	0	0	0	0	0	0	0	0	0	0	0	0	0
Bacteria;Proteobacteria;Gammaproteobacteria;Pseudomonadales;Pseudomonadaceae;Pseudomonas;metagenome	3	14	3	3	26	46	39	18	1	0	0	0	0	0	0	1	69	1	0	0	0	0	4
Bacteria;Actinobacteriota;Actinobacteria;Frankiales;Geodermatophilaceae;Modestobacter;uncultured bacterium	4	3	9	0	67	0	0	1	8	0	0	0	0	0	0	0	0	0	0	0	0	0	0
Bacteria;Actinobacteriota;Thermoleophilia;Gaiellales;uncultured;uncultured bacterium;(uncultured bacterium)	4	24	8	22	23	0	4	9	6	43	18	10	17	20	3	0	5	44	68	33	23	58	39
Bacteria;Bacteroidota;Bacteroidia;Cytophagales;Hymenobacteraceae;Hymenobacter;Hymenobacter gelipurpurascens	2	0	4	0	0	0	0	0	1	0	0	0	0	0	0	0	0	0	0	0	0	0	0
Bacteria;Cloacimonadota;Cloacimonadia;Cloacimonadales;W27;uncultured bacterium;(uncultured bacterium)	3	8	3	2	16	0	138	2	1	0	0	0	0	2	3	0	10	43	10	22	9	10	3
Bacteria;Firmicutes;Bacilli;Lactobacillales;(Lactobacillales);(Lactobacillales);(Lactobacillales)	4	28	4	2	18	0	124	1	2	4	0	1	1	0	0	0	0	0	0	0	1	0	0
Bacteria;Proteobacteria;Gammaproteobacteria;Legionellales;Legionellaceae;Legionella;Legionella pneumophila subsp. pneumophila str. Thunder Bay	3	161	65	200	50	2	20	24	7	1	12	48	25	17	11	32	35	34	36	27	31	38	71
Bacteria;Proteobacteria;Gammaproteobacteria;Pseudomonadales;(Pseudomonadales);(Pseudomonadales);(Pseudomonadales)	2	22	16	11	26	4	111	36	7	52	31	26	46	118	6930	1522	257	518	558	304	352	263	270
Bacteria;Proteobacteria;Gammaproteobacteria;Pseudomonadales;Pseudomonadaceae;Pseudomonas;Pseudomonas orientalis	6	10	9	6	15	303	55	5	4	0	0	0	0	0	0	0	0	1	0	0	0	0	4
Bacteria;Actinobacteriota;Actinobacteria;Micrococcales;Micrococcaceae;Pseudarthrobacter;uncultured bacterium	4	3	3	0	5	0	0	7	1	0	0	0	0	0	0	0	0	0	0	0	0	0	0
Bacteria;Bacteroidota;Bacteroidia;Bacteroidales;Bacteroidaceae;Bacteroides;uncultured bacterium	5	27	6	0	43	0	0	0	1	0	0	0	0	0	0	0	0	0	0	0	0	0	0
Bacteria;Proteobacteria;Alphaproteobacteria;Caulobacterales;Caulobacteraceae;Brevundimonas;Brevundimonas sp. Tibet-IBa1	5	51	16	57	15	0	6	0	0	0	0	0	0	0	0	0	64	0	4	0	1	0	0
Bacteria;Proteobacteria;Alphaproteobacteria;Caulobacterales;Caulobacteraceae;Brevundimonas;uncultured Brevundimonas sp.	4	34	32	56	22	0	3	34	2	0	0	0	0	0	0	0	57	0	3	1	1	4	1
Bacteria;Proteobacteria;Gammaproteobacteria;Pseudomonadales;Moraxellaceae;Acinetobacter;Acinetobacter sp. IGCAR-9/07	3	133	26	231	69	1	180	251	6	0	0	0	0	0	0	1	39	10	53	8	14	29	14
Bacteria;Proteobacteria;Gammaproteobacteria;Pseudomonadales;Moraxellaceae;Psychrobacter;Psychrobacter immobilis	3	49	16	5	6	0	419	0	1	0	0	0	0	0	0	0	0	0	0	0	0	0	0
Bacteria;Proteobacteria;Gammaproteobacteria;Xanthomonadales;Xanthomonadaceae;Stenotrophomonas;(Stenotrophomonas)	4	16	12	24	17	0	4	1	1	0	0	0	0	0	0	0	1428	2	32	4	9	3	1
Bacteria;Actinobacteriota;Actinobacteria;Micrococcales;Microbacteriaceae;Microbacterium;Microbacterium aurum	3	1	5	0	4	0	0	0	0	0	0	0	0	0	1	0	0	0	1	2	0	2	0
Bacteria;Actinobacteriota;Actinobacteria;Micrococcales;Micrococcaceae;Arthrobacter;Arthrobacter sp. F7	3	8	3	0	8	0	2	2	0	0	0	0	0	0	0	0	0	0	0	0	0	0	0
Bacteria;Actinobacteriota;Actinobacteria;Propionibacteriales;Nocardioidaceae;(Nocardioidaceae);(Nocardioidaceae)	3	2	16	0	19	0	0	9	23	0	0	0	0	0	2	0	0	0	2	1	4	5	3
Bacteria;Firmicutes;Bacilli;Bacillales;Bacillaceae;Bacillus;(Bacillus)	7	8	8	3	8	0	12	0	21	2	1	0	2	0	0	2	2	4	0	0	44	0	1
Bacteria;Planctomycetota;Phycisphaerae;Tepidisphaerales;WD2101 soil group;(WD2101 soil group);(WD2101 soil group)	5	1	7	1	6	1	0	0	3	0	0	0	0	0	0	0	0	0	0	0	0	0	0
Bacteria;Planctomycetota;Phycisphaerae;Tepidisphaerales;WD2101 soil group;uncultured bacterium;(uncultured bacterium)	4	1	8	0	5	0	1	1	4	0	0	0	0	0	0	0	0	0	0	0	0	0	0
Bacteria;Proteobacteria;Alphaproteobacteria;Caulobacterales;Caulobacteraceae;Brevundimonas;Brevundimonas intermedia	3	10	3	16	7	0	2	26	2	0	0	0	0	0	0	0	0	0	0	0	0	0	0
Bacteria;Proteobacteria;Gammaproteobacteria;Burkholderiales;Comamonadaceae;Acidovorax;uncultured bacterium	4	1705	508	1338	214	12	162	144	25	0	0	0	0	0	0	0	2	0	0	0	0	1	0
Bacteria;Proteobacteria;Gammaproteobacteria;Burkholderiales;Comamonadaceae;Caenimonas;metagenome	2	5	6	5	7	9	1	8	5	0	0	0	0	0	0	0	0	0	0	0	0	0	0
Bacteria;Proteobacteria;Gammaproteobacteria;Burkholderiales;Comamonadaceae;Polaromonas;(Polaromonas)	5	29	36	25	1204	71	5	968	258	0	0	0	0	0	0	0	0	0	0	0	0	0	0
Bacteria;Proteobacteria;Gammaproteobacteria;Burkholderiales;Comamonadaceae;Polaromonas;Polaromonas sp. H4N	1	11	5	3	441	28	3	197	53	0	0	0	0	0	0	0	0	0	0	0	0	0	0
Bacteria;Proteobacteria;Gammaproteobacteria;Burkholderiales;Oxalobacteraceae;Herminiimonas;uncultured bacterium	3	55	47	160	38	123	13	19	22	0	0	0	0	0	0	0	0	0	0	0	0	0	0
Bacteria;Actinobacteriota;Actinobacteria;Streptomycetales;Streptomycetaceae;Streptomyces;(Streptomyces)	5	11	25	0	18	0	0	13	12	2	3	4	4	0	0	0	2	5	4	2	2	6	3
Bacteria;Bacteroidota;Bacteroidia;Bacteroidales;(Bacteroidales);(Bacteroidales);(Bacteroidales)	4	19	19	3	2	0	0	0	2	4	3	16	9	13	0	0	0	0	0	0	0	0	0
Bacteria;Bacteroidota;Bacteroidia;Cytophagales;Microscillaceae;(Microscillaceae);(Microscillaceae)	3	0	11	0	1	0	0	0	4	0	0	0	1	1	0	0	0	0	0	0	0	0	0
Bacteria;Cyanobacteria;Cyanobacteriia;Chloroplast;Lavandula angustifolia;(Lavandula angustifolia);(Lavandula angustifolia)	2	0	1	1	3	0	0	0	8	0	0	0	0	0	0	0	0	0	0	0	0	0	0
Bacteria;Cyanobacteria;Cyanobacteriia;Cyanobacteriales;Phormidiaceae;Tychonema CCAP 1459-11B;(Tychonema CCAP 1459-11B)	3	0	4	6	12	0	0	2	7	0	0	0	0	0	0	0	0	0	0	0	0	0	0
Bacteria;Firmicutes;Bacilli;Staphylococcales;Staphylococcaceae;Jeotgalicoccus;Jeotgalicoccus psychrophilus	5	0	1	0	1	0	0	0	0	0	0	0	0	0	0	0	0	0	0	0	0	0	0
Bacteria;Firmicutes;Clostridia;Oscillospirales;(Oscillospirales);(Oscillospirales);(Oscillospirales)	6	5	18	0	1	0	0	0	4	2	2	1	0	0	0	0	0	0	0	0	0	0	0
Bacteria;Planctomycetota;Planctomycetes;Pirellulales;Pirellulaceae;Pir4 lineage;(Pir4 lineage)	3	0	9	0	1	0	0	1	3	130	53	14	45	113	0	0	0	1	0	0	0	0	0
Bacteria;Proteobacteria;Alphaproteobacteria;Rhizobiales;Beijerinckiaceae;Methylobacterium-Methylorubrum;Methylobacterium sp. Leaf361	3	7	13	13	10	9	2	12	4	34	26	13	26	12	26	5	34	2	10	4	7	16	8
Bacteria;Proteobacteria;Alphaproteobacteria;Rhodobacterales;Rhodobacteraceae;Paracoccus;bacterium K14(2011)	4	0	3	0	0	0	0	0	0	0	0	0	0	0	0	0	1	0	0	0	0	1	0
Bacteria;Proteobacteria;Alphaproteobacteria;Rickettsiales;Mitochondria;Paeonia lactiflora (Chinese peony);(Paeonia lactiflora (Chinese peony))	2	0	1	0	1	0	0	0	5	0	0	0	0	0	0	0	0	0	0	0	0	0	0
Bacteria;Proteobacteria;Gammaproteobacteria;Burkholderiales;Comamonadaceae;Variovorax;uncultured Variovorax sp.	3	3	1	6	1	15	0	1	7	0	0	0	0	0	0	0	0	0	0	0	0	0	0
Bacteria;Proteobacteria;Gammaproteobacteria;Burkholderiales;Comamonadaceae;Variovorax;Variovorax paradoxus S110	4	9	13	15	3	64	3	15	17	0	0	0	0	0	0	0	0	0	0	0	0	0	0
Bacteria;Proteobacteria;Gammaproteobacteria;Enterobacterales;Yersiniaceae;Serratia;uncultured bacterium	7	1	1	0	1	0	1	0	0	3	1	1	1	0	0	0	0	0	0	0	0	0	0
Bacteria;Proteobacteria;Gammaproteobacteria;Pseudomonadales;Cellvibrionaceae;Cellvibrio;(Cellvibrio)	4	12	11	0	8	0	0	0	1	0	0	0	0	0	0	0	0	0	0	0	0	0	0
Bacteria;Proteobacteria;Gammaproteobacteria;Pseudomonadales;Moraxellaceae;Acinetobacter;Eogystia hippophaecolus	2	261	110	483	114	1	68	14	23	0	0	1	0	0	0	0	7	1	32	3	12	19	9
Bacteria;Bacteroidota;Bacteroidia;Cytophagales;Spirosomaceae;Spirosoma;(Spirosoma)	2	11	19	2	30	0	1	6	35	0	0	0	0	0	0	0	0	0	0	0	0	0	0
Bacteria;Bacteroidota;Bacteroidia;Flavobacteriales;Weeksellaceae;(Weeksellaceae);(Weeksellaceae)	3	28	39	72	19	0	7	0	4	0	0	0	0	0	0	0	3	0	0	0	0	0	0
Bacteria;Bacteroidota;Bacteroidia;Sphingobacteriales;Sphingobacteriaceae;Pedobacter;uncultured bacterium	3	21	13	21	26	1	4	60	16	0	0	0	0	0	0	0	0	0	0	0	0	0	0
Bacteria;Cyanobacteria;Cyanobacteriia;Chloroplast;Nelumbo nucifera;(Nelumbo nucifera);(Nelumbo nucifera)	1	0	0	0	1	0	0	0	0	0	0	0	0	0	0	0	0	0	0	0	0	0	0
Bacteria;Firmicutes;Bacilli;Bacillales;Bacillaceae;Bacillus;Bacillus sp. SIT16	4	28	17	4	14	8	204	2	2	1	3	2	3	1	3	18	18	33	8	11	9	12	12
Bacteria;Proteobacteria;Gammaproteobacteria;Burkholderiales;Comamonadaceae;uncultured;uncultured bacterium	2	55	30	93	158	449	57	78	38	0	0	0	1	0	0	0	0	0	1	0	0	0	0
Bacteria;Proteobacteria;Gammaproteobacteria;Pseudomonadales;Moraxellaceae;Acinetobacter;uncultured Acinetobacter sp.	1	162	103	388	94	1	169	90	9	0	0	0	0	2	0	0	4	1	12	2	3	3	6
Bacteria;Proteobacteria;Gammaproteobacteria;Pseudomonadales;Moraxellaceae;Psychrobacter;Psychrobacter urativorans	6	41	10	5	8	0	393	0	6	0	0	0	0	0	0	0	0	0	0	0	0	0	0
Bacteria;Actinobacteriota;Actinobacteria;Micrococcales;Intrasporangiaceae;(Intrasporangiaceae);(Intrasporangiaceae)	3	7	16	3	15	1	1	3	4	0	0	0	0	1	0	0	1	2	1	3	2	1	0
Bacteria;Actinobacteriota;Actinobacteria;Micrococcales;Microbacteriaceae;Mycetocola;(Mycetocola)	3	1	4	0	1	0	0	0	0	0	0	0	0	0	0	0	0	0	0	0	0	0	0
Bacteria;Actinobacteriota;Actinobacteria;Propionibacteriales;Nocardioidaceae;Aeromicrobium;(Aeromicrobium)	1	5	5	2	11	0	0	3	63	0	0	0	0	0	0	0	0	0	0	3	3	6	6
Bacteria;Actinobacteriota;Thermoleophilia;Solirubrobacterales;Solirubrobacteraceae;Solirubrobacter;uncultured bacterium	1	3	5	1	6	0	1	2	2	1	0	0	1	3	0	0	0	0	0	0	0	0	0
Bacteria;Bacteroidota;Bacteroidia;(Bacteroidia);(Bacteroidia);(Bacteroidia);(Bacteroidia)	2	73	39	118	27	12	10	17	53	49	88	49	73	82	1	19	22	8	12	14	15	19	10
Bacteria;Bacteroidota;Bacteroidia;Cytophagales;Hymenobacteraceae;Adhaeribacter;(Adhaeribacter)	3	1	6	0	4	0	0	0	0	0	1	1	0	0	0	0	0	0	0	0	0	0	0
Bacteria;Bacteroidota;Bacteroidia;Sphingobacteriales;Sphingobacteriaceae;(Sphingobacteriaceae);(Sphingobacteriaceae)	3	12	19	20	63	85	8	22	31	0	0	0	0	0	0	0	137	0	6	7	10	7	2
Bacteria;Cyanobacteria;Cyanobacteriia;Cyanobacteriales;Chroococcidiopsaceae;Aliterella;(Aliterella)	5	13	13	11	45	0	0	0	18	0	0	0	0	0	0	0	0	0	0	0	0	0	0
Bacteria;Proteobacteria;Alphaproteobacteria;Rhizobiales;Xanthobacteraceae;(Xanthobacteraceae);(Xanthobacteraceae)	3	50	42	79	30	72	23	131	33	0	0	0	0	2	1	0	0	0	1	1	0	2	1
Bacteria;Proteobacteria;Alphaproteobacteria;Rickettsiales;Mitochondria;Myristica fragrans (nutmeg);(Myristica fragrans (nutmeg))	6	0	0	0	0	0	0	0	2	0	0	0	0	0	0	0	0	0	0	0	0	0	0
Bacteria;Proteobacteria;Alphaproteobacteria;Sphingomonadales;Sphingomonadaceae;Novosphingobium;(Novosphingobium)	4	5	13	8	6	97	2	37	4	0	0	0	0	0	1	40	2	15	2	7	9	4	1
Bacteria;Proteobacteria;Gammaproteobacteria;Xanthomonadales;Rhodanobacteraceae;(Rhodanobacteraceae);(Rhodanobacteraceae)	3	0	2	1	6	0	1	0	2	0	0	0	0	0	0	0	0	0	0	0	2	1	0
Bacteria;Actinobacteriota;Actinobacteria;Micrococcales;Microbacteriaceae;Microbacterium;metagenome	3	4	11	2	1	0	1	0	0	0	0	0	0	0	0	0	1	0	0	0	1	1	0
Bacteria;Actinobacteriota;Actinobacteria;Micrococcales;Microbacteriaceae;Mycetocola;Mycetocola sp. MN5-6	3	0	2	0	0	0	0	0	0	0	0	0	0	0	0	0	0	0	0	0	0	0	0
Bacteria;Actinobacteriota;Actinobacteria;Micrococcales;Micrococcaceae;Arthrobacter;uncultured bacterium	4	8	7	0	6	0	3	3	0	0	0	0	0	0	0	0	0	0	2	2	5	21	0
Bacteria;Bacteroidota;Bacteroidia;Cytophagales;Cytophagaceae;Rhodocytophaga;(Rhodocytophaga)	5	0	6	0	2	0	0	3	8	0	0	0	0	0	0	0	0	0	0	0	0	0	0
Bacteria;Bacteroidota;Bacteroidia;Sphingobacteriales;Sphingobacteriaceae;Pedobacter;Pedobacter sp. PMC3-30-1-3	5	2	13	0	8	0	0	0	0	0	0	0	0	0	0	0	0	0	0	0	0	0	0
Bacteria;Chloroflexi;Anaerolineae;SBR1031;A4b;(A4b);(A4b)	4	1	1	0	11	0	1	0	2	0	1	0	0	4	0	0	5	0	3	1	3	1	2
Bacteria;Chloroflexi;Chloroflexia;Thermomicrobiales;JG30-KF-CM45;uncultured bacterium;(uncultured bacterium)	3	4	20	0	16	0	0	2	5	3	2	1	0	1	0	0	0	0	0	0	0	0	0
Bacteria;Cyanobacteria;Cyanobacteriia;Chloroplast;Lobelia heterophylla subsp. heterophylla;(Lobelia heterophylla subsp. heterophylla);(Lobelia heterophylla subsp. heterophylla)	2	0	0	0	0	0	1	0	7	0	0	0	0	0	0	0	0	0	0	0	0	0	0
Bacteria;Proteobacteria;Alphaproteobacteria;Acetobacterales;Acetobacteraceae;Roseomonas;Noviherbaspirillum agri	6	0	3	0	2	0	0	0	0	0	0	0	0	0	0	0	0	0	0	0	0	0	0
Bacteria;Proteobacteria;Alphaproteobacteria;Rhizobiales;Beijerinckiaceae;(Beijerinckiaceae);(Beijerinckiaceae)	4	21	23	11	22	93	4	8	19	0	0	0	0	0	0	0	0	1	1	0	0	0	0
Bacteria;Proteobacteria;Gammaproteobacteria;Enterobacterales;Enterobacteriaceae;Escherichia-Shigella;Escherichia coli	4	72	12	1	74	15	6	5	6	0	3	0	3	25	13	10	9	13	25	44	26	31	51
Bacteria;Proteobacteria;Gammaproteobacteria;Enterobacterales;Yersiniaceae;Rahnella1;Rahnella aquatilis HX2	3	12	4	0	22	0	0	0	0	0	0	0	0	0	0	0	0	0	0	0	0	0	0
Bacteria;Proteobacteria;Gammaproteobacteria;Pseudomonadales;Moraxellaceae;Acinetobacter;Acinetobacter lwoffii NCTC 5866 = CIP 64.10 = NIPH 512	3	155	62	244	97	0	24	1	30	0	0	0	0	0	0	0	0	0	0	0	0	0	0
Bacteria;Proteobacteria;Gammaproteobacteria;Pseudomonadales;Pseudomonadaceae;Pseudomonas;Pseudomonas syringae	2	21	9	11	40	10	60	0	4	0	0	0	0	0	0	0	0	0	0	0	0	0	0
Bacteria;Actinobacteriota;Actinobacteria;Frankiales;Geodermatophilaceae;Blastococcus;Blastococcus saxobsidens DD2	5	0	1	0	1	0	0	1	0	0	0	0	0	0	0	0	0	0	0	0	0	0	0
Bacteria;Actinobacteriota;Actinobacteria;Micrococcales;Microbacteriaceae;Agrococcus;Agrococcus sp. SS14.7	1	3	2	0	0	0	0	1	0	0	0	0	0	0	0	0	0	0	0	0	0	0	0
Bacteria;Actinobacteriota;Actinobacteria;Micrococcales;Microbacteriaceae;Microbacterium;uncultured bacterium	4	6	6	9	0	0	2	4	0	0	0	0	0	0	0	0	1	1	0	1	0	4	0
Bacteria;Actinobacteriota;Actinobacteria;Micrococcales;Micrococcaceae;Kocuria;Kocuria flava	2	0	5	0	0	0	0	0	3	0	0	0	0	0	0	0	0	0	0	0	0	0	0
Bacteria;Actinobacteriota;Actinobacteria;Micrococcales;Micrococcaceae;Pseudarthrobacter;(Pseudarthrobacter)	3	3	2	0	6	0	0	6	2	0	0	0	0	0	0	0	0	0	0	0	0	0	0
Bacteria;Actinobacteriota;Actinobacteria;Propionibacteriales;Propionibacteriaceae;Cutibacterium;Cutibacterium acnes KPA171202	2	38	13	3	43	0	5	4	23	0	0	0	1	0	0	0	0	1	1	0	2	0	0
Bacteria;Actinobacteriota;Actinobacteria;Propionibacteriales;Propionibacteriaceae;Microlunatus;(Microlunatus)	2	0	0	0	0	0	0	0	0	0	0	0	0	0	0	0	0	0	0	0	0	0	0
Bacteria;Bacteroidota;Bacteroidia;Cytophagales;Hymenobacteraceae;Adhaeribacter;uncultured bacterium	3	0	4	0	5	0	0	0	0	1	1	0	1	0	0	0	0	0	0	0	0	0	0
Bacteria;Cyanobacteria;Cyanobacteriia;Chloroplast;Carica papaya (papaya);(Carica papaya (papaya));(Carica papaya (papaya))	1	0	1	0	0	0	0	0	0	0	0	0	0	0	0	0	0	0	0	0	0	0	0
Bacteria;Cyanobacteria;Cyanobacteriia;Chloroplast;Solanum arcanum;(Solanum arcanum);(Solanum arcanum)	4	5	14	0	2	0	3	0	126	0	0	0	0	0	0	0	0	0	0	0	0	0	0
Bacteria;Firmicutes;Bacilli;Exiguobacterales;Exiguobacteraceae;Exiguobacterium;(Exiguobacterium)	3	9	1	1	2	0	0	0	4	1	0	0	0	0	0	0	0	0	0	0	0	2	0
Bacteria;Proteobacteria;Alphaproteobacteria;Caulobacterales;Caulobacteraceae;Phenylobacterium;(Phenylobacterium)	2	4	7	20	20	26	0	44	3	0	0	0	0	0	0	15	1	1	1	4	0	0	0
Bacteria;Proteobacteria;Alphaproteobacteria;Rhodobacterales;Rhodobacteraceae;Amaricoccus;(Amaricoccus)	3	0	11	0	0	0	0	0	2	0	0	0	0	0	0	0	0	0	0	0	0	0	0
Bacteria;Proteobacteria;Gammaproteobacteria;Legionellales;Legionellaceae;Legionella;(Legionella)	2	262	122	320	68	0	37	1	19	0	1	0	0	0	0	0	0	0	2	0	0	0	2
Bacteria;Proteobacteria;Gammaproteobacteria;Pseudomonadales;Pseudomonadaceae;Pseudomonas;Pseudomonas protegens	3	4	7	1	21	44	66	2	3	0	0	0	0	0	0	0	0	1	1	0	0	0	0
Bacteria;Proteobacteria;Gammaproteobacteria;Pseudomonadales;Pseudomonadaceae;Pseudomonas;Pseudomonas sp. PR25	5	7	5	2	10	0	21	0	3	0	0	0	0	0	0	0	0	0	0	0	0	0	0
Bacteria;Proteobacteria;Gammaproteobacteria;Pseudomonadales;Pseudomonadaceae;Pseudomonas;Pseudomonas stutzeri	3	0	2	2	3	0	2	0	0	0	0	0	0	11	8	1	29	61	17	22	16	7	7
Bacteria;Proteobacteria;Gammaproteobacteria;Xanthomonadales;Xanthomonadaceae;Lysobacter;uncultured bacterium	4	7	12	0	52	1	26	3	4	0	0	0	0	0	0	0	1	0	0	0	0	1	0
Archaea;Euryarchaeota;Methanobacteria;Methanobacteriales;Methanobacteriaceae;Methanobrevibacter;(Methanobrevibacter)	1	5	2	0	1	0	0	0	0	0	0	0	0	0	0	0	0	0	0	0	0	0	0
Bacteria;Actinobacteriota;Actinobacteria;Corynebacteriales;(Corynebacteriales);(Corynebacteriales);(Corynebacteriales)	4	7	10	4	8	1	1	167	12	4	3	1	0	6	4	0	2	2	1	0	1	2	2
Bacteria;Actinobacteriota;Actinobacteria;Frankiales;Geodermatophilaceae;Geodermatophilus;Geodermatophilus telluris	5	5	1	0	46	0	0	0	1	0	0	0	0	0	0	0	0	0	0	0	0	0	0
Bacteria;Actinobacteriota;Actinobacteria;Micrococcales;Micrococcaceae;Kocuria;Kocuria sp.	1	2	2	0	1	0	0	0	0	0	0	0	0	0	0	0	0	0	0	0	0	0	0
Bacteria;Bacteroidota;Bacteroidia;Cytophagales;Spirosomaceae;Dyadobacter;uncultured bacterium	3	0	0	1	3	0	0	0	0	0	0	0	0	0	0	0	0	0	0	0	2	1	0
Bacteria;Cyanobacteria;Cyanobacteriia;Chloroplast;Brassica napus (rape);(Brassica napus (rape));(Brassica napus (rape))	2	0	1	0	0	0	0	0	0	0	0	0	0	0	0	0	0	0	0	0	0	0	0
Bacteria;Myxococcota;Polyangia;Polyangiales;BIrii41;(BIrii41);(BIrii41)	2	2	18	0	7	0	0	0	1	0	0	0	0	5	0	0	0	0	0	0	0	0	0
Bacteria;Proteobacteria;Alphaproteobacteria;Caulobacterales;Caulobacteraceae;Phenylobacterium;uncultured bacterium	5	0	1	4	6	12	0	8	6	0	0	0	0	0	0	4	44	0	1	2	2	0	1
Bacteria;Proteobacteria;Alphaproteobacteria;Rhizobiales;Rhizobiaceae;Allorhizobium-Neorhizobium-Pararhizobium-Rhizobium;Agrobacterium radiobacter	2	9	6	15	2	0	2	0	1	0	0	0	0	0	0	0	0	0	0	0	0	0	0
Bacteria;Proteobacteria;Alphaproteobacteria;Rhizobiales;Rhizobiaceae;Allorhizobium-Neorhizobium-Pararhizobium-Rhizobium;Rhizobium sp. Root483D2	3	1	0	1	0	0	0	0	0	0	0	0	0	0	0	0	0	0	0	0	0	1	0
Bacteria;Proteobacteria;Alphaproteobacteria;Rickettsiales;Mitochondria;Ziziphus jujuba;(Ziziphus jujuba)	2	1	1	0	2	0	0	0	15	0	0	0	0	0	0	0	0	0	0	0	0	0	0
Bacteria;Proteobacteria;Gammaproteobacteria;Burkholderiales;Comamonadaceae;Rhizobacter;metagenome	5	2	8	1	15	28	0	5	12	0	0	0	0	0	0	0	0	0	0	0	0	0	0
Bacteria;Proteobacteria;Gammaproteobacteria;Burkholderiales;Oxalobacteraceae;Herbaspirillum;uncultured Herbaspirillum sp.	2	31	8	31	34	232	10	23	14	0	0	0	0	0	0	0	0	0	0	0	0	0	0
Bacteria;Proteobacteria;Gammaproteobacteria;Burkholderiales;Oxalobacteraceae;Massilia;Massilia timonae	2	1	6	2	2	0	0	2	0	0	0	0	0	0	0	0	0	0	0	0	0	0	0
Bacteria;Proteobacteria;Gammaproteobacteria;Pseudomonadales;Pseudomonadaceae;Pseudomonas;Pseudomonas chlororaphis	2	11	3	3	12	7	13	0	2	1	0	0	0	0	0	0	0	0	0	0	0	0	0
Bacteria;Proteobacteria;Gammaproteobacteria;Pseudomonadales;Pseudomonadaceae;Pseudomonas;Pseudomonas sp. ACP14	4	9	5	1	18	46	35	0	0	0	0	0	0	0	0	3	0	8	1	1	0	0	17
Bacteria;Proteobacteria;Gammaproteobacteria;Xanthomonadales;Xanthomonadaceae;Pseudoxanthomonas;(Pseudoxanthomonas)	4	4	1	0	14	0	1	0	2	0	0	0	0	0	0	0	0	0	0	0	0	0	0
Bacteria;Proteobacteria;Gammaproteobacteria;Xanthomonadales;Xanthomonadaceae;Pseudoxanthomonas;uncultured bacterium	5	2	3	0	5	0	0	0	0	0	0	0	0	0	0	0	1	0	0	1	0	0	0
Bacteria;Actinobacteriota;Actinobacteria;Frankiales;uncultured;(uncultured);(uncultured)	4	12	35	7	63	15	2	20	33	0	0	0	0	0	0	0	0	0	0	0	0	0	0
Bacteria;Actinobacteriota;Actinobacteria;Micrococcales;Microbacteriaceae;Galbitalea;metagenome	2	0	7	0	14	2	1	0	2	0	0	0	0	0	0	0	0	0	0	0	0	0	0
Bacteria;Actinobacteriota;Actinobacteria;Micrococcales;Microbacteriaceae;Leifsonia;Lysinimonas sp.	3	3	1	0	5	1	0	3	5	0	0	0	0	0	0	0	0	0	0	0	0	0	0
Bacteria;Actinobacteriota;Actinobacteria;Micrococcales;Microbacteriaceae;uncultured;metagenome	3	2	4	1	5	0	1	2	8	0	0	0	0	0	0	0	0	0	0	0	0	1	0
Bacteria;Bacteroidota;Bacteroidia;Cytophagales;Hymenobacteraceae;Hymenobacter;Hymenobacter tibetensis	1	0	0	0	0	0	0	0	0	0	0	0	0	0	0	0	0	0	0	0	0	0	0
Bacteria;Bacteroidota;Bacteroidia;Sphingobacteriales;Sphingobacteriaceae;Pedobacter;Pedobacter sp. S8-2	1	5	0	0	3	0	0	0	2	0	0	0	0	0	0	0	0	0	0	0	0	0	0
Bacteria;Bdellovibrionota;Bdellovibrionia;Bacteriovoracales;Bacteriovoracaceae;Peredibacter;(Peredibacter)	3	1	1	0	5	0	1	5	4	0	1	0	4	0	0	0	0	0	10	2	2	0	19
Bacteria;Patescibacteria;Saccharimonadia;Saccharimonadales;Saccharimonadaceae;TM7a;uncultured bacterium	2	2	3	0	12	0	0	0	0	0	0	0	0	0	0	0	0	0	0	0	0	0	1
Bacteria;Proteobacteria;Alphaproteobacteria;Rickettsiales;Mitochondria;Aspergillus lentulus;(Aspergillus lentulus)	4	0	3	0	3	0	0	0	1	0	0	0	0	0	0	0	0	0	0	0	0	0	0
Bacteria;Proteobacteria;Alphaproteobacteria;Rickettsiales;Mitochondria;Leptogium hirsutum;(Leptogium hirsutum)	2	0	6	0	3	0	0	2	7	0	0	0	0	0	0	0	0	0	0	0	0	0	0
Bacteria;Proteobacteria;Alphaproteobacteria;Sphingomonadales;Sphingomonadaceae;Sphingobium;(Sphingobium)	3	14	41	63	7	0	6	8	2	0	0	0	1	1	0	214	71	74	32	50	74	54	10
Bacteria;Proteobacteria;Alphaproteobacteria;Sphingomonadales;Sphingomonadaceae;Sphingomonas;Sphingomonas sp. Leaf339	3	3	4	1	6	8	0	156	17	0	0	0	0	0	0	0	0	0	0	0	0	0	0
Bacteria;Proteobacteria;Gammaproteobacteria;Burkholderiales;Comamonadaceae;Aquabacterium;uncultured bacterium	0	2	6	1	11	344	0	1777	19	0	0	0	1	0	0	0	0	5	0	1	0	1	2
Bacteria;Proteobacteria;Gammaproteobacteria;Burkholderiales;Oxalobacteraceae;Janthinobacterium;Dictyostelium polycarpum	3	180	62	171	63	654	195	76	11	0	0	0	0	0	0	0	0	0	0	0	0	0	0
Bacteria;Proteobacteria;Gammaproteobacteria;Burkholderiales;Oxalobacteraceae;Janthinobacterium;uncultured bacterium	4	125	50	121	36	506	59	45	10	0	0	0	0	0	0	0	0	0	0	0	0	0	0
Bacteria;Proteobacteria;Gammaproteobacteria;Enterobacterales;Vibrionaceae;Photobacterium;uncultured bacterium	1	0	0	0	0	0	0	0	0	0	0	0	0	0	0	0	0	0	0	0	0	0	0
Bacteria;Proteobacteria;Gammaproteobacteria;Pseudomonadales;Moraxellaceae;Psychrobacter;Psychrobacter alimentarius	1	9	2	3	0	0	15	0	1	0	0	0	0	0	0	0	0	0	0	0	0	1	0
Bacteria;Proteobacteria;Gammaproteobacteria;Pseudomonadales;Moraxellaceae;Psychrobacter;Psychrobacter sp. ARCTIC-P41	4	43	11	8	17	0	261	0	7	0	0	0	0	0	1	0	0	0	0	0	0	1	0
Bacteria;Proteobacteria;Gammaproteobacteria;Xanthomonadales;Xanthomonadaceae;Thermomonas;uncultured bacterium	2	4	4	6	59	3	0	5	0	2	0	1	0	0	0	0	48	0	2	0	2	0	0
Bacteria;Actinobacteriota;Actinobacteria;Corynebacteriales;Corynebacteriaceae;Corynebacterium;(Corynebacterium)	3	13	48	0	16	0	0	1	9	0	0	0	0	0	0	0	0	0	2	0	2	0	1
Bacteria;Actinobacteriota;Actinobacteria;Corynebacteriales;Nocardiaceae;Rhodococcus;(Rhodococcus)	1	25	15	29	14	0	1	457	17	0	1	0	0	0	0	0	0	0	0	0	0	0	0
Bacteria;Actinobacteriota;Actinobacteria;Micrococcales;Microbacteriaceae;Frondihabitans;Frondihabitans sp. PAMC 28766	2	1	0	1	5	0	0	3	0	0	0	0	0	0	0	0	0	0	0	0	0	0	0
Bacteria;Actinobacteriota;Actinobacteria;Micrococcales;Microbacteriaceae;Mycetocola;Mycetocola sp. 449	2	1	0	0	4	0	0	0	0	0	0	0	0	0	0	0	0	0	0	0	0	0	0
Bacteria;Actinobacteriota;Actinobacteria;Propionibacteriales;Propionibacteriaceae;Microlunatus;metagenome	4	0	1	0	0	0	0	0	0	0	0	0	0	0	0	0	0	0	0	0	0	0	0
Bacteria;Actinobacteriota;Actinobacteria;Pseudonocardiales;Pseudonocardiaceae;Pseudonocardia;(Pseudonocardia)	2	3	16	3	17	0	0	0	20	0	0	0	3	1	0	2	0	0	0	1	1	0	1
Bacteria;Bacteroidota;Bacteroidia;Chitinophagales;Chitinophagaceae;uncultured;metagenome	2	0	0	0	1	0	0	0	1	0	0	0	0	0	0	0	0	0	0	0	0	0	0
Bacteria;Bacteroidota;Bacteroidia;Cytophagales;Hymenobacteraceae;Hymenobacter;Hymenobacter norwichensis	4	0	1	0	0	0	0	0	0	0	0	0	0	0	0	0	0	0	0	0	0	0	0
Bacteria;Bacteroidota;Bacteroidia;Cytophagales;Hymenobacteraceae;Hymenobacter;Hymenobacter roseosalivarius	3	0	1	0	3	0	0	0	1	0	0	0	0	0	0	0	0	0	0	0	0	0	0
Bacteria;Cyanobacteria;Cyanobacteriia;Chloroplast;Couroupita guianensis (cannonball tree);(Couroupita guianensis (cannonball tree));(Couroupita guianensis (cannonball tree))	4	2	1	0	0	0	0	0	1	0	0	0	0	0	0	0	0	0	0	0	0	0	0
Bacteria;Firmicutes;Clostridia;Christensenellales;Christensenellaceae;Christensenellaceae R-7 group;(Christensenellaceae R-7 group)	1	3	1	1	1	0	0	0	0	0	0	0	0	0	0	0	0	0	0	0	0	0	0
Bacteria;Firmicutes;Clostridia;Oscillospirales;Ruminococcaceae;Ruminococcus;uncultured bacterium	2	11	12	0	4	0	0	0	1	0	0	0	0	0	0	0	0	1	0	0	0	0	0
Bacteria;Gemmatimonadota;Gemmatimonadetes;Gemmatimonadales;Gemmatimonadaceae;(Gemmatimonadaceae);(Gemmatimonadaceae)	4	10	10	0	49	0	0	6	5	0	2	0	0	2	0	0	0	0	0	0	0	0	0
Bacteria;Patescibacteria;Microgenomatia;Candidatus Pacebacteria;uncultured bacterium;(uncultured bacterium);(uncultured bacterium)	5	0	4	0	1	0	0	0	0	0	0	0	0	0	0	0	0	0	0	0	0	0	0
Bacteria;Proteobacteria;Alphaproteobacteria;Acetobacterales;Acetobacteraceae;uncultured;(uncultured)	3	4	7	0	6	2	0	1	9	0	0	0	0	0	0	0	0	0	0	0	0	0	0
Bacteria;Proteobacteria;Alphaproteobacteria;Rhizobiales;Beijerinckiaceae;Bosea;(Bosea)	2	15	24	36	7	1	3	89	8	0	0	0	0	1	0	0	0	0	0	0	0	0	0
Bacteria;Proteobacteria;Gammaproteobacteria;Burkholderiales;Comamonadaceae;Rhodoferax;metagenome	4	21	15	76	6	6	3	21	27	0	0	0	0	0	0	0	0	0	0	0	0	0	0
Bacteria;Proteobacteria;Gammaproteobacteria;Burkholderiales;Oxalobacteraceae;Massilia;Massilia sp. CFH S0344	3	1	0	2	5	0	0	0	2	0	0	0	0	0	0	0	0	0	0	0	0	0	0
Bacteria;Proteobacteria;Gammaproteobacteria;Burkholderiales;Oxalobacteraceae;Massilia;uncultured beta proteobacterium	3	1	10	3	18	4	1	1	7	0	0	0	0	0	0	0	0	0	0	0	0	0	0
Bacteria;Proteobacteria;Gammaproteobacteria;Pseudomonadales;Moraxellaceae;Alkanindiges;Alkanindiges sp. H1	2	6	7	0	6	0	5	3	8	0	0	0	1	0	0	0	0	2	0	1	0	1	0
Bacteria;Proteobacteria;Gammaproteobacteria;Pseudomonadales;Pseudomonadaceae;Pseudomonas;Pseudomonas putida DOT-T1E	3	2	5	4	5	385	22	2	2	0	0	0	0	0	0	0	0	0	0	1	0	0	0
Bacteria;Proteobacteria;Gammaproteobacteria;Pseudomonadales;Pseudomonadaceae;Pseudomonas;Pseudomonas syringae ICMP 13102	2	7	5	5	14	27	11	3	2	0	0	0	0	0	0	0	0	0	0	1	0	0	2
Bacteria;Proteobacteria;Gammaproteobacteria;Pseudomonadales;Pseudomonadaceae;Pseudomonas;uncultured Pseudomonas sp.	2	16	18	5	36	40	51	10	8	0	0	0	0	2	0	7	30	19	9	8	7	2	13
Bacteria;Acidobacteriota;Acidobacteriae;Bryobacterales;Bryobacteraceae;Bryobacter;(Bryobacter)	1	0	10	0	0	0	0	1	3	0	0	0	0	1	0	0	0	0	0	0	0	0	0
Bacteria;Acidobacteriota;Vicinamibacteria;Vicinamibacterales;Vicinamibacteraceae;Luteitalea;(Luteitalea)	2	1	1	0	2	0	0	0	0	0	0	0	0	0	0	0	0	0	0	0	0	0	0
Bacteria;Actinobacteriota;Actinobacteria;Micrococcales;Microbacteriaceae;Microbacterium;Microbacterium foliorum	1	2	8	6	3	0	3	0	1	0	0	0	0	0	0	0	0	0	0	0	0	0	0
Bacteria;Actinobacteriota;Actinobacteria;Micrococcales;Micrococcaceae;Arthrobacter;Arthrobacter sp. PAMC 25486	2	18	2	0	10	0	2	0	3	0	0	0	0	0	0	0	0	0	0	0	0	0	0
Bacteria;Actinobacteriota;Actinobacteria;Micrococcales;Micrococcaceae;Glutamicibacter;Arthrobacter endophyticus	3	2	1	0	0	0	0	1	1	0	0	0	0	0	0	0	0	0	0	0	1	0	0
Bacteria;Actinobacteriota;Thermoleophilia;Solirubrobacterales;Solirubrobacteraceae;Patulibacter;(Patulibacter)	3	5	5	10	5	0	0	0	5	0	0	0	0	0	0	0	0	0	0	0	0	0	0
Bacteria;Bacteroidota;Bacteroidia;Chitinophagales;Chitinophagaceae;Ferruginibacter;uncultured bacterium	0	5	16	1	69	1	2	199	139	0	0	0	0	1	0	0	0	0	0	0	0	0	0
Bacteria;Bacteroidota;Bacteroidia;Chitinophagales;Chitinophagaceae;uncultured;(uncultured)	4	1	5	0	5	94	0	2	12	0	0	0	0	0	0	0	0	0	0	0	0	0	0
Bacteria;Bacteroidota;Bacteroidia;Cytophagales;Hymenobacteraceae;Hymenobacter;Hymenobacter sp. APR13	1	1	0	0	3	1	0	0	0	0	0	0	0	0	0	0	0	0	0	0	0	0	0
Bacteria;Bacteroidota;Bacteroidia;Sphingobacteriales;Sphingobacteriaceae;Sphingobacterium;Brassica oleracea var. capitata (cabbage)	2	12	9	14	4	10	1	0	1	0	0	0	0	0	0	0	0	0	0	0	0	0	0
Bacteria;Bacteroidota;Ignavibacteria;SJA-28;uncultured bacterium;(uncultured bacterium);(uncultured bacterium)	5	0	0	0	2	0	0	0	0	0	0	0	0	0	0	0	0	0	0	0	0	0	0
Bacteria;Cyanobacteria;Cyanobacteriia;Cyanobacteriales;(Cyanobacteriales);(Cyanobacteriales);(Cyanobacteriales)	2	15	35	4	61	2	0	5	98	0	0	0	0	0	0	0	0	0	0	0	0	0	0
Bacteria;Deinococcota;Deinococci;Deinococcales;Deinococcaceae;Deinococcus;uncultured bacterium	3	6	7	2	13	104	6	35	104	0	0	0	0	0	0	0	0	0	0	0	0	0	0
Bacteria;Firmicutes;Bacilli;Bacillales;Bacillaceae;(Bacillaceae);(Bacillaceae)	3	1	5	0	7	0	0	0	2	0	1	0	0	1	0	0	0	0	0	0	9	0	0
Bacteria;Firmicutes;Bacilli;Erysipelotrichales;Erysipelotrichaceae;Turicibacter;(Turicibacter)	3	1	8	1	2	0	0	0	0	0	0	0	0	0	0	0	0	0	0	0	0	0	0
Bacteria;Firmicutes;Bacilli;Lactobacillales;Streptococcaceae;Lactococcus;(Lactococcus)	0	14	10	0	5	0	9	0	21	0	0	0	0	0	0	0	0	0	0	0	0	0	0
Bacteria;Firmicutes;Clostridia;Clostridiales;Clostridiaceae;Clostridium sensu stricto 1;uncultured bacterium	3	12	9	0	2	0	0	0	6	0	0	0	0	0	0	0	0	0	0	0	0	0	0
Bacteria;Firmicutes;Clostridia;Lachnospirales;Lachnospiraceae;Lachnospiraceae NK3A20 group;(Lachnospiraceae NK3A20 group)	2	3	8	0	2	0	0	0	0	0	0	0	0	0	0	0	0	0	0	0	0	0	0
Bacteria;Firmicutes;Clostridia;Lachnospirales;Lachnospiraceae;uncultured;uncultured bacterium	3	8	6	0	3	0	0	0	2	0	0	0	0	0	0	0	0	0	0	0	0	0	0
Bacteria;Firmicutes;Clostridia;Oscillospirales;[Eubacterium] coprostanoligenes group;uncultured bacterium;(uncultured bacterium)	3	10	9	0	2	0	0	0	7	0	0	0	0	0	0	0	0	0	0	0	0	0	0
Bacteria;Proteobacteria;Alphaproteobacteria;Caulobacterales;Caulobacteraceae;Caulobacter;(Caulobacter)	2	5	17	26	11	8	1	55	6	0	0	0	0	0	0	0	1	0	0	0	0	0	0
Bacteria;Proteobacteria;Alphaproteobacteria;Defluviicoccales;Defluviicoccaceae;Defluviicoccus;uncultured bacterium	3	1	0	0	0	0	0	0	0	0	0	0	0	0	0	0	0	0	0	0	0	0	0
Bacteria;Proteobacteria;Alphaproteobacteria;Rhizobiales;Beijerinckiaceae;Methylobacterium-Methylorubrum;uncultured bacterium	3	18	17	16	9	0	7	20	21	0	0	0	0	0	0	0	0	0	0	0	0	0	0
Bacteria;Proteobacteria;Alphaproteobacteria;Rhizobiales;D05-2;(D05-2);(D05-2)	2	0	0	0	0	0	0	0	0	0	0	0	0	0	0	0	0	0	0	0	0	0	0
Bacteria;Proteobacteria;Alphaproteobacteria;Rhizobiales;Rhizobiaceae;Mesorhizobium;(Mesorhizobium)	1	0	3	1	1	1	0	2	0	0	0	0	1	0	0	0	1	0	6	10	4	41	5
Bacteria;Proteobacteria;Alphaproteobacteria;Rickettsiales;Mitochondria;Hortonia floribunda;(Hortonia floribunda)	1	0	1	0	2	0	0	0	3	0	0	0	0	0	0	0	0	0	0	0	0	0	0
Bacteria;Proteobacteria;Alphaproteobacteria;Rickettsiales;Mitochondria;Solanum tuberosum (potato);(Solanum tuberosum (potato))	0	0	0	0	0	0	0	0	0	0	0	0	0	0	0	0	0	0	0	0	0	0	0
Bacteria;Proteobacteria;Alphaproteobacteria;Sphingomonadales;Sphingomonadaceae;Altererythrobacter;uncultured bacterium	2	1	8	1	16	0	1	0	3	0	1	0	0	2	117	200	12	28	38	12	86	100	25
Bacteria;Proteobacteria;Alphaproteobacteria;Sphingomonadales;Sphingomonadaceae;Sphingomonas;Sphingomonas hankookensis	2	3	9	1	8	4	0	1	2	0	0	0	0	0	0	0	1	0	0	3	1	2	0
Bacteria;Proteobacteria;Alphaproteobacteria;Sphingomonadales;Sphingomonadaceae;Sphingomonas;Sphingomonas sp. MN4-2	2	3	4	1	6	0	0	342	33	0	0	0	0	0	0	0	5	0	0	4	3	1	0
Bacteria;Proteobacteria;Gammaproteobacteria;Burkholderiales;Comamonadaceae;Polaromonas;Polaromonas naphthalenivorans CJ2	3	3	4	0	362	1	2	12	19	0	0	0	0	0	0	0	0	0	0	0	0	0	0
Bacteria;Proteobacteria;Gammaproteobacteria;Burkholderiales;Oxalobacteraceae;Massilia;Massilia violaceinigra	0	6	8	1	84	1	1	12	39	0	0	0	0	0	0	0	0	0	0	0	0	0	0
Bacteria;Proteobacteria;Gammaproteobacteria;Enterobacterales;Pasteurellaceae;Haemophilus;Haemophilus influenzae PittEE	2	1	0	0	1	0	0	0	0	0	0	0	0	0	0	0	0	0	0	0	0	0	0
Bacteria;Proteobacteria;Gammaproteobacteria;Enterobacterales;Yersiniaceae;Rahnella1;(Rahnella1)	3	6	1	0	12	0	0	0	0	0	0	0	0	0	0	0	0	0	0	0	0	0	0
Bacteria;Proteobacteria;Gammaproteobacteria;Pseudomonadales;Pseudomonadaceae;Pseudomonas;Pseudomonas psychrophila	2	10	4	7	10	0	41	0	0	0	0	0	0	0	0	0	0	0	0	0	0	0	0
Bacteria;Actinobacteriota;Acidimicrobiia;Microtrichales;(Microtrichales);(Microtrichales);(Microtrichales)	3	3	5	0	12	0	0	2	6	2	2	0	3	8	0	0	12	0	2	5	4	1	1
Bacteria;Actinobacteriota;Actinobacteria;Frankiales;Geodermatophilaceae;Modestobacter;Modestobacter sp. DSM 44400	2	2	0	0	15	0	0	0	0	0	0	0	0	0	0	0	0	0	0	0	0	0	0
Bacteria;Actinobacteriota;Actinobacteria;Micrococcales;Microbacteriaceae;Agrococcus;Agrococcus jenensis	3	1	1	0	3	0	0	1	0	0	0	0	0	0	0	0	0	0	0	0	0	0	0
Bacteria;Actinobacteriota;Actinobacteria;Propionibacteriales;Nocardioidaceae;Marmoricola;uncultured bacterium	3	2	13	0	5	0	0	1	4	0	0	0	0	0	0	0	0	0	0	0	0	0	0
Bacteria;Actinobacteriota;Thermoleophilia;Solirubrobacterales;67-14;uncultured bacterium;(uncultured bacterium)	1	6	9	1	10	0	0	0	1	36	26	4	21	4	3	0	0	0	0	0	0	0	0
Bacteria;Actinobacteriota;Thermoleophilia;Solirubrobacterales;Solirubrobacteraceae;Solirubrobacter;(Solirubrobacter)	1	0	13	0	11	0	0	0	2	0	0	0	0	0	0	0	0	0	0	0	0	0	0
Bacteria;Bacteroidota;Bacteroidia;Cytophagales;Cytophagaceae;Rhodocytophaga;uncultured bacterium	2	0	0	0	3	0	0	0	16	0	0	0	0	0	0	0	0	0	0	0	0	0	0
Bacteria;Bacteroidota;Bacteroidia;Cytophagales;Hymenobacteraceae;(Hymenobacteraceae);(Hymenobacteraceae)	1	3	10	1	6	4	0	1	2	1	0	0	0	0	0	0	0	0	0	0	0	0	0
Bacteria;Bacteroidota;Bacteroidia;Flavobacteriales;Flavobacteriaceae;Flavobacterium;Flavobacterium succinicans	2	2	8	7	9	0	1	79	10	0	0	0	0	0	0	0	0	0	0	0	0	0	0
Bacteria;Bacteroidota;Bacteroidia;Flavobacteriales;Weeksellaceae;Chryseobacterium;uncultured Chryseobacterium sp.	1	150	41	249	25	1	20	0	0	0	0	0	0	0	0	0	0	0	0	0	0	0	0
Bacteria;Cyanobacteria;Cyanobacteriia;Chloroplast;Trapa bispinosa;(Trapa bispinosa);(Trapa bispinosa)	1	0	1	0	0	0	0	0	0	0	0	0	0	0	0	0	0	0	0	0	0	0	0
Bacteria;Cyanobacteria;Cyanobacteriia;Chloroplast;uncultured phototrophic eukaryote;(uncultured phototrophic eukaryote);(uncultured phototrophic eukaryote)	3	38	34	13	30	0	7	2	233	0	0	0	0	0	0	0	0	0	0	0	0	0	0
Bacteria;Firmicutes;Bacilli;Exiguobacterales;Exiguobacteraceae;Exiguobacterium;Exiguobacterium sp. FF11	4	1	0	0	0	0	0	0	0	0	0	0	0	0	0	0	0	0	0	0	0	0	0
Bacteria;Firmicutes;Bacilli;Lactobacillales;Streptococcaceae;Lactococcus;Lactococcus raffinolactis	3	6	3	0	4	0	1	0	2	0	0	0	0	0	0	0	0	0	0	0	0	0	0
Bacteria;Firmicutes;Clostridia;Monoglobales;Monoglobaceae;Monoglobus;uncultured bacterium	2	17	0	0	2	0	0	0	2	0	0	0	0	0	0	0	0	0	0	0	0	0	0
Bacteria;Myxococcota;Myxococcia;Myxococcales;Myxococcaceae;(Myxococcaceae);(Myxococcaceae)	3	54	20	0	11	0	0	0	1	2	0	1	1	0	0	0	0	0	0	0	0	0	0
Bacteria;Proteobacteria;Alphaproteobacteria;Rhodobacterales;Rhodobacteraceae;Paracoccus;Paracoccus sp. MBIC4020	1	0	2	0	0	0	0	0	0	0	0	1	0	1	0	0	0	0	0	0	1	0	1
Bacteria;Proteobacteria;Alphaproteobacteria;Rickettsiales;Mitochondria;Hedyosmum arborescens;(Hedyosmum arborescens)	1	1	0	0	2	0	0	0	0	0	0	0	0	0	0	0	0	0	0	0	0	0	0
Bacteria;Proteobacteria;Alphaproteobacteria;Rickettsiales;Mitochondria;uncultured bacterium;(uncultured bacterium)	6	79	662	11	165	103	74	16	85	0	0	0	0	0	0	0	0	1	0	0	0	0	0
Bacteria;Proteobacteria;Alphaproteobacteria;Sphingomonadales;Sphingomonadaceae;Sphingomonas;uncultured Alphaproteobacteria bacterium	1	8	6	1	37	2	8	81	13	0	0	0	0	0	0	1	1	0	0	2	0	1	0
Bacteria;Proteobacteria;Gammaproteobacteria;Burkholderiales;Burkholderiaceae;Lautropia;(Lautropia)	1	0	1	0	2	0	0	0	1	0	0	0	0	0	0	0	0	0	0	0	0	0	0
Bacteria;Proteobacteria;Gammaproteobacteria;Burkholderiales;Oxalobacteraceae;Massilia;Massilia putida	5	0	4	1	0	0	0	0	0	0	0	0	0	0	0	0	0	0	0	0	0	0	0
Bacteria;Proteobacteria;Gammaproteobacteria;Burkholderiales;Oxalobacteraceae;Massilia;uncultured organism	2	1	0	0	0	0	0	0	0	0	0	0	0	0	0	0	0	0	0	0	0	0	0
Bacteria;Proteobacteria;Gammaproteobacteria;Pseudomonadales;Cellvibrionaceae;Cellvibrio;Cellvibrio sp. OA-2007	2	2	0	0	0	0	0	0	0	0	0	0	0	0	0	0	0	0	0	0	0	0	0
Bacteria;Proteobacteria;Gammaproteobacteria;Pseudomonadales;Pseudomonadaceae;Pseudomonas;Pseudomonas lundensis	4	16	14	6	27	0	65	0	8	0	0	0	0	0	0	0	0	0	0	0	0	0	0
Bacteria;Proteobacteria;Gammaproteobacteria;Pseudomonadales;Pseudomonadaceae;Pseudomonas;Pseudomonas sp. Os17	1	4	0	1	5	4	36	11	1	0	0	0	0	0	0	0	0	0	0	0	0	0	3
Bacteria;Proteobacteria;Gammaproteobacteria;Steroidobacterales;Steroidobacteraceae;Steroidobacter;metagenome	3	0	0	0	2	0	0	0	0	1	0	0	0	0	0	0	0	0	0	0	0	0	0
Bacteria;Proteobacteria;Gammaproteobacteria;Xanthomonadales;Xanthomonadaceae;Stenotrophomonas;Stenotrophomonas maltophilia	5	6	3	6	3	0	0	0	0	0	0	0	0	0	0	1	1289	0	34	2	3	4	2
Bacteria;Verrucomicrobiota;Chlamydiae;Chlamydiales;Parachlamydiaceae;Neochlamydia;(Neochlamydia)	0	0	0	0	1	0	0	0	1	0	0	0	0	2	0	0	0	0	0	0	0	0	0
Bacteria;Verrucomicrobiota;Verrucomicrobiae;Pedosphaerales;Pedosphaeraceae;(Pedosphaeraceae);(Pedosphaeraceae)	5	0	1	1	3	1	0	1	0	1	0	2	0	13	0	0	0	0	0	0	0	0	1
Bacteria;Acidobacteriota;Blastocatellia;Blastocatellales;Blastocatellaceae;(Blastocatellaceae);(Blastocatellaceae)	1	4	3	0	29	0	0	1	14	0	0	0	0	0	0	0	0	0	0	0	0	0	0
Bacteria;Actinobacteriota;Acidimicrobiia;IMCC26256;(IMCC26256);(IMCC26256);(IMCC26256)	1	2	0	0	2	0	0	0	2	275	98	29	54	207	17	0	0	0	0	0	0	0	0
Bacteria;Actinobacteriota;Actinobacteria;Frankiales;Geodermatophilaceae;Modestobacter;Modestobacter muralis	4	0	2	0	2	0	0	0	0	0	0	0	0	0	0	0	0	0	0	0	0	0	0
Bacteria;Actinobacteriota;Actinobacteria;Micrococcales;Cellulomonadaceae;Cellulomonas;Cellulomonas sp. TUT1302	1	0	4	0	8	0	0	0	0	0	0	0	0	0	0	0	0	0	0	0	0	0	0
Bacteria;Actinobacteriota;Actinobacteria;Micrococcales;Microbacteriaceae;Microbacterium;Microbacterium hominis	1	14	3	7	3	0	1	2	0	0	0	0	0	0	0	0	0	0	1	0	0	4	0
Bacteria;Actinobacteriota;Actinobacteria;Micrococcales;Microbacteriaceae;Microbacterium;Microbacterium sp. BAB-4325	2	2	0	1	0	0	0	0	0	0	0	0	0	0	0	0	0	0	0	0	0	0	0
Bacteria;Actinobacteriota;Actinobacteria;Micrococcales;Micrococcaceae;Pseudarthrobacter;Pseudarthrobacter scleromae	3	7	4	0	3	0	2	4	8	0	0	0	0	0	0	0	0	0	0	0	0	0	0
Bacteria;Actinobacteriota;Actinobacteria;Micromonosporales;Micromonosporaceae;Actinoplanes;uncultured bacterium	1	5	5	0	14	0	0	0	0	0	0	0	0	0	0	0	0	0	0	0	0	0	0
Bacteria;Actinobacteriota;Actinobacteria;Propionibacteriales;Propionibacteriaceae;Friedmanniella;Microlunatus sagamiharensis	2	0	3	0	5	0	0	0	1	0	0	0	0	0	0	0	0	0	0	0	0	0	0
Bacteria;Actinobacteriota;Coriobacteriia;Coriobacteriales;Atopobiaceae;Olsenella;(Olsenella)	2	2	0	0	0	0	0	0	1	0	0	0	0	0	0	0	0	0	0	0	0	0	0
Bacteria;Actinobacteriota;Thermoleophilia;Solirubrobacterales;(Solirubrobacterales);(Solirubrobacterales);(Solirubrobacterales)	1	0	1	1	6	0	0	0	1	1	5	0	1	2	1	0	0	0	0	0	0	0	0
Bacteria;Bacteroidota;Bacteroidia;Bacteroidales;Bacteroidaceae;Bacteroides;(Bacteroides)	3	13	16	0	22	0	0	0	0	0	0	0	0	1	0	0	0	0	0	0	0	0	0
Bacteria;Bacteroidota;Bacteroidia;Bacteroidales;Rikenellaceae;Rikenellaceae RC9 gut group;(Rikenellaceae RC9 gut group)	0	3	13	0	0	0	0	0	0	0	0	0	0	0	0	0	0	0	0	0	0	0	0
Bacteria;Bacteroidota;Bacteroidia;Chitinophagales;Chitinophagaceae;Terrimonas;uncultured bacterium	0	0	1	0	0	0	0	0	0	0	0	0	0	0	0	0	0	0	0	0	0	0	0
Bacteria;Bacteroidota;Bacteroidia;Cytophagales;Hymenobacteraceae;Hymenobacter;uncultured Hymenobacter sp.	3	0	3	0	2	0	0	0	1	0	0	0	0	0	0	0	0	0	0	0	0	0	0
Bacteria;Bacteroidota;Bacteroidia;Flavobacteriales;Weeksellaceae;Chryseobacterium;Flavobacteriaceae bacterium 3519-10	1	2	3	47	10	0	2	0	2	0	0	0	0	0	0	0	0	0	0	0	0	0	0
Bacteria;Bacteroidota;Bacteroidia;Sphingobacteriales;Sphingobacteriaceae;Sphingobacterium;(Sphingobacterium)	3	7	9	4	3	7	0	0	2	0	0	0	0	0	0	0	94	0	2	8	2	0	3
Bacteria;Chloroflexi;Anaerolineae;SBR1031;A4b;uncultured bacterium;(uncultured bacterium)	1	1	5	0	6	0	0	0	1	0	1	1	3	2	0	0	5	1	0	1	0	0	0
Bacteria;Cyanobacteria;Cyanobacteriia;Chloroplast;Salix minjiangensis;(Salix minjiangensis);(Salix minjiangensis)	0	0	2	0	0	0	0	0	0	0	0	0	0	0	0	0	0	0	0	0	0	0	0
Bacteria;Firmicutes;Bacilli;Bacillales;(Bacillales);(Bacillales);(Bacillales)	1	12	20	0	1	0	1	0	8	0	0	0	1	0	0	0	1	0	0	0	3	0	0
Bacteria;Firmicutes;Bacilli;Erysipelotrichales;Erysipelotrichaceae;Turicibacter;uncultured bacterium	1	1	15	0	0	0	0	0	2	0	0	0	0	0	0	0	0	0	0	0	0	0	0
Bacteria;Firmicutes;Clostridia;Clostridia UCG-014;uncultured bacterium;(uncultured bacterium);(uncultured bacterium)	2	3	0	0	0	0	1	0	0	0	1	0	0	0	0	0	0	0	0	0	0	0	0
Bacteria;Firmicutes;Clostridia;Lachnospirales;Lachnospiraceae;Lachnospiraceae NK3A20 group;uncultured rumen bacterium	2	4	2	0	1	0	0	0	0	0	0	0	0	0	0	0	0	0	0	0	0	0	0
Bacteria;Firmicutes;Clostridia;Lachnospirales;Lachnospiraceae;Lachnospiraceae NK4A136 group;uncultured bacterium	2	8	8	0	3	0	0	3	0	0	0	0	0	0	0	0	0	0	0	0	0	0	0
Bacteria;Firmicutes;Clostridia;Oscillospirales;Oscillospiraceae;NK4A214 group;uncultured bacterium	3	4	1	0	1	0	0	0	0	0	0	0	0	1	0	0	0	0	0	0	0	0	0
Bacteria;Gemmatimonadota;Gemmatimonadetes;Gemmatimonadales;Gemmatimonadaceae;Gemmatimonas;(Gemmatimonas)	3	3	6	0	39	2	0	12	16	0	0	0	0	0	0	0	0	0	0	0	0	0	0
Bacteria;Planctomycetota;Planctomycetes;Isosphaerales;Isosphaeraceae;(Isosphaeraceae);(Isosphaeraceae)	0	8	8	5	15	0	1	0	10	0	0	0	0	0	0	0	0	0	0	0	0	0	0
Bacteria;Planctomycetota;Planctomycetes;Isosphaerales;Isosphaeraceae;uncultured;(uncultured)	4	5	8	3	13	0	0	0	5	0	0	0	0	0	0	0	0	0	0	0	0	0	0
Bacteria;Planctomycetota;Planctomycetes;Pirellulales;Pirellulaceae;Pir4 lineage;metagenome	6	0	4	0	2	0	0	0	0	0	0	0	0	0	1	0	0	0	0	0	0	0	0
Bacteria;Proteobacteria;Alphaproteobacteria;Rhizobiales;Beijerinckiaceae;Methylobacterium-Methylorubrum;Methylobacterium goesingense	0	20	14	0	6	0	6	25	26	0	0	0	0	0	0	0	0	0	0	0	0	0	0
Bacteria;Proteobacteria;Alphaproteobacteria;Rhizobiales;Beijerinckiaceae;Microvirga;metagenome	3	1	1	0	0	0	0	0	0	0	0	0	0	0	0	0	0	0	0	0	0	0	0
Bacteria;Proteobacteria;Alphaproteobacteria;Rhizobiales;Rhizobiaceae;Allorhizobium-Neorhizobium-Pararhizobium-Rhizobium;Rhizobium sp. Leaf341	0	0	0	0	0	0	0	0	1	0	0	0	0	0	0	0	0	0	0	0	0	0	0
Bacteria;Proteobacteria;Alphaproteobacteria;Rhizobiales;Xanthobacteraceae;uncultured;(uncultured)	0	1	9	0	1	0	0	0	7	0	0	0	0	2	1	0	0	0	0	0	0	0	0
Bacteria;Proteobacteria;Alphaproteobacteria;Rickettsiales;Mitochondria;Amborella trichopoda;(Amborella trichopoda)	2	0	0	0	0	0	0	0	0	0	0	0	0	0	0	0	0	0	0	0	0	0	0
Bacteria;Proteobacteria;Alphaproteobacteria;Rickettsiales;Mitochondria;Cuscuta gronovii;(Cuscuta gronovii)	0	0	0	0	1	0	0	0	7	0	0	0	0	0	0	0	0	0	0	0	0	0	0
Bacteria;Proteobacteria;Gammaproteobacteria;Burkholderiales;Comamonadaceae;Rhizobacter;(Rhizobacter)	0	3	9	2	12	58	1	1	21	0	0	0	0	0	0	0	0	0	0	0	0	0	0
Bacteria;Proteobacteria;Gammaproteobacteria;Burkholderiales;Comamonadaceae;Rhizobacter;uncultured bacterium	5	3	5	1	3	9	0	8	17	0	0	0	0	0	0	0	0	0	0	0	0	0	0
Bacteria;Proteobacteria;Gammaproteobacteria;Burkholderiales;Comamonadaceae;Variovorax;uncultured bacterium	1	16	9	15	8	13	0	2	21	0	0	0	0	0	0	0	0	0	0	0	0	0	0
Bacteria;Proteobacteria;Gammaproteobacteria;Burkholderiales;Nitrosomonadaceae;IS-44;uncultured bacterium	3	0	0	0	0	0	0	0	0	0	0	0	0	0	0	0	0	0	0	0	0	0	0
Bacteria;Proteobacteria;Gammaproteobacteria;Gammaproteobacteria Incertae Sedis;Unknown Family;Acidibacter;uncultured bacterium	4	1	2	0	1	0	0	0	2	0	0	0	0	0	0	0	0	0	0	0	0	0	0
Bacteria;Proteobacteria;Gammaproteobacteria;Pseudomonadales;Moraxellaceae;Acinetobacter;Acinetobacter sp. ATCC 27244	2	69	31	133	30	0	123	60	8	0	0	0	0	1	0	0	46	2	120	9	39	84	38
Bacteria;Proteobacteria;Gammaproteobacteria;R7C24;metagenome;(metagenome);(metagenome)	4	0	7	0	5	0	0	0	0	0	1	0	0	0	0	0	0	0	0	0	0	0	0
Bacteria;Proteobacteria;Gammaproteobacteria;Steroidobacterales;Steroidobacteraceae;(Steroidobacteraceae);(Steroidobacteraceae)	1	1	2	0	1	0	0	0	0	0	0	0	0	0	0	0	0	0	0	0	0	1	1
Bacteria;Proteobacteria;Gammaproteobacteria;Xanthomonadales;Xanthomonadaceae;Lysobacter;(Lysobacter)	2	3	15	0	13	1	0	0	1	0	0	0	0	0	0	0	4	0	0	0	0	1	0
Bacteria;Acidobacteriota;Thermoanaerobaculia;Thermoanaerobaculales;Thermoanaerobaculaceae;Subgroup 10;uncultured bacterium	0	2	7	0	3	0	0	0	0	11	19	4	21	25	0	0	2	0	0	0	0	0	0
Bacteria;Acidobacteriota;Vicinamibacteria;Vicinamibacterales;Vicinamibacteraceae;(Vicinamibacteraceae);(Vicinamibacteraceae)	0	3	11	0	32	0	0	0	4	2	1	2	1	0	0	0	0	0	0	0	0	0	0
Bacteria;Actinobacteriota;Actinobacteria;Corynebacteriales;Dietziaceae;Dietzia;Dietzia kunjamensis subsp. schimae	3	0	11	0	1	0	0	0	1	0	0	0	0	1	23	0	0	0	0	0	0	0	0
Bacteria;Actinobacteriota;Actinobacteria;Corynebacteriales;Mycobacteriaceae;Mycobacterium;uncultured bacterium	2	0	2	0	0	0	0	0	1	11	4	1	2	1	0	0	0	0	0	1	0	0	0
Bacteria;Actinobacteriota;Actinobacteria;Frankiales;(Frankiales);(Frankiales);(Frankiales)	2	6	19	6	31	0	7	12	13	0	0	1	0	0	0	0	0	0	0	0	0	0	0
Bacteria;Actinobacteriota;Actinobacteria;Micrococcales;Microbacteriaceae;Lysinimonas;metagenome	2	0	2	0	3	1	1	0	2	0	0	0	0	0	0	0	0	0	0	0	1	0	0
Bacteria;Actinobacteriota;Actinobacteria;Micrococcales;Microbacteriaceae;Microbacterium;Microbacterium sp. Root61	2	0	3	1	1	0	0	1	0	0	0	0	0	0	0	0	0	0	0	0	0	0	0
Bacteria;Actinobacteriota;Actinobacteria;Micrococcales;Micrococcaceae;Arthrobacter;Arthrobacter luteolus	3	2	3	0	4	0	0	0	0	0	0	0	0	0	0	0	0	0	0	0	0	0	0
Bacteria;Actinobacteriota;Actinobacteria;Micrococcales;Micrococcaceae;Arthrobacter;Arthrobacter sp. ERGS1:01	1	1	1	0	2	0	2	3	0	0	0	0	0	0	0	0	0	0	0	0	0	0	0
Bacteria;Actinobacteriota;Actinobacteria;Micrococcales;Micrococcaceae;Kocuria;Kocuria sp. F1(2011)	0	0	1	1	0	0	0	0	0	0	0	0	0	0	0	0	0	0	0	0	0	0	0
Bacteria;Actinobacteriota;Actinobacteria;Micromonosporales;Micromonosporaceae;Actinoplanes;Actinoplanes sp. HBUM 171148	0	1	4	0	9	0	0	1	0	0	0	0	0	0	0	0	0	0	0	0	0	0	0
Bacteria;Actinobacteriota;Actinobacteria;Propionibacteriales;Nocardioidaceae;Nocardioides;metagenome	2	1	2	0	1	0	0	0	2	0	1	0	0	0	0	0	0	1	2	1	0	4	0
Bacteria;Actinobacteriota;Actinobacteria;Propionibacteriales;Propionibacteriaceae;Microlunatus;Microlunatus aurantiacus	1	0	2	0	0	0	0	0	0	0	0	0	0	0	0	0	0	0	0	0	0	0	0
Bacteria;Bacteroidota;Bacteroidia;Cytophagales;Microscillaceae;uncultured;uncultured bacterium	1	0	2	1	0	0	0	0	2	0	1	0	1	0	0	0	0	0	0	0	0	0	0
Bacteria;Bacteroidota;Bacteroidia;Flavobacteriales;Weeksellaceae;Chryseobacterium;Chryseobacterium sp. YR005	1	0	0	2	0	0	0	0	0	0	0	0	0	0	0	0	0	0	0	0	0	0	0
Bacteria;Bacteroidota;Rhodothermia;Rhodothermales;Rhodothermaceae;Rubrivirga;uncultured bacterium	3	0	3	0	28	0	0	5	2	0	0	0	0	0	0	0	0	0	0	0	0	0	0
Bacteria;Chloroflexi;Chloroflexia;Chloroflexales;Chloroflexaceae;(Chloroflexaceae);(Chloroflexaceae)	2	0	0	0	1	0	0	0	0	0	0	0	0	0	0	0	0	0	0	0	0	0	0
Bacteria;Cyanobacteria;Cyanobacteriia;Chloroplast;Camelina sativa;(Camelina sativa);(Camelina sativa)	2	0	0	0	1	0	0	0	0	0	0	0	0	0	0	0	0	0	0	0	0	0	0
Bacteria;Cyanobacteria;Cyanobacteriia;Chloroplast;Zea mays subsp. mays (maize);(Zea mays subsp. mays (maize));(Zea mays subsp. mays (maize))	2	0	3	0	0	0	0	0	6	0	0	0	0	0	0	0	0	0	0	0	0	0	0
Bacteria;Firmicutes;Bacilli;Bacillales;Bacillaceae;Geobacillus;(Geobacillus)	2	0	0	0	0	0	0	0	0	0	0	0	1	0	0	0	0	0	0	0	0	0	0
Bacteria;Firmicutes;Bacilli;Bacillales;Bacillaceae;Oceanobacillus;(Oceanobacillus)	2	0	0	0	1	0	0	0	0	0	0	0	0	0	0	0	0	0	0	0	0	0	0
Bacteria;Firmicutes;Clostridia;Oscillospirales;[Eubacterium] coprostanoligenes group;([Eubacterium] coprostanoligenes group);([Eubacterium] coprostanoligenes group)	0	3	2	0	1	0	0	0	1	0	0	0	0	0	0	0	0	0	0	0	0	0	0
Bacteria;Myxococcota;Polyangia;Haliangiales;Haliangiaceae;Haliangium;uncultured bacterium	1	2	2	0	5	1	0	5	6	12	6	2	22	2	0	0	0	0	0	0	0	1	1
Bacteria;Planctomycetota;Planctomycetes;Gemmatales;Gemmataceae;Gemmata;(Gemmata)	2	10	7	3	11	0	1	1	2	0	0	0	0	0	0	0	0	0	0	0	0	0	0
Bacteria;Proteobacteria;Alphaproteobacteria;Acetobacterales;Acetobacteraceae;Roseomonas;Roseomonas sp. M3	0	18	4	16	0	0	3	0	0	0	0	0	0	0	0	0	0	0	0	0	0	0	0
Bacteria;Proteobacteria;Alphaproteobacteria;Acetobacterales;Acetobacteraceae;Roseomonas;uncultured Acetobacteraceae bacterium	2	0	3	0	1	0	0	0	0	0	0	0	0	0	0	0	0	0	0	0	0	0	0
Bacteria;Proteobacteria;Alphaproteobacteria;Acetobacterales;Acetobacteraceae;uncultured;metagenome	2	3	4	0	1	3	0	1	7	0	0	0	0	0	0	0	0	0	0	0	0	0	0
Bacteria;Proteobacteria;Alphaproteobacteria;Azospirillales;Azospirillaceae;Skermanella;Azospirillum sp. enrichment culture clone VanCtr101	2	0	1	0	0	0	0	0	0	0	0	0	0	0	0	0	0	0	0	0	0	0	0
Bacteria;Proteobacteria;Alphaproteobacteria;Caulobacterales;Caulobacteraceae;Brevundimonas;Dactylopius coccus	0	15	12	32	6	0	3	6	3	0	0	0	0	0	0	0	0	0	0	0	0	0	0
Bacteria;Proteobacteria;Alphaproteobacteria;Reyranellales;Reyranellaceae;Reyranella;metagenome	0	0	5	1	1	0	0	0	2	0	0	0	0	0	0	0	0	0	0	0	0	0	0
Bacteria;Proteobacteria;Alphaproteobacteria;Rhizobiales;Beijerinckiaceae;Bosea;uncultured bacterium	2	24	5	14	2	0	2	8	1	0	0	0	0	0	0	0	0	0	0	0	1	0	0
Bacteria;Proteobacteria;Alphaproteobacteria;Rhizobiales;Rhizobiaceae;Mesorhizobium;metagenome	1	0	2	0	0	0	0	0	0	0	0	0	0	0	1	0	0	1	3	7	3	17	2
Bacteria;Proteobacteria;Alphaproteobacteria;Rhodobacterales;Rhodobacteraceae;Paracoccus;metagenome	2	1	0	1	0	0	0	0	0	0	0	0	0	0	0	0	0	0	1	0	0	1	0
Bacteria;Proteobacteria;Alphaproteobacteria;Rhodobacterales;Rhodobacteraceae;Paracoccus;Paracoccus tibetensis	1	0	1	0	0	0	0	0	0	0	0	0	0	0	0	0	0	0	0	0	0	1	0
Bacteria;Proteobacteria;Alphaproteobacteria;Rickettsiales;Mitochondria;Capsicum annuum;(Capsicum annuum)	3	0	0	0	0	0	1	0	0	0	0	0	0	0	0	0	0	0	0	0	0	0	0
Bacteria;Proteobacteria;Alphaproteobacteria;Rickettsiales;Mitochondria;Ricinus communis (castor bean);(Ricinus communis (castor bean))	0	0	1	0	1	0	0	0	0	0	0	0	0	0	0	0	0	0	0	0	0	0	0
Bacteria;Proteobacteria;Alphaproteobacteria;Sphingomonadales;Sphingomonadaceae;Novosphingobium;metagenome	0	1	4	1	3	5	0	2	0	0	0	0	0	0	0	3	0	0	0	0	0	0	0
Bacteria;Proteobacteria;Alphaproteobacteria;Sphingomonadales;Sphingomonadaceae;Sphingobium;Sphingobium sp. FL24	3	2	1	6	1	0	1	1	0	0	0	0	0	0	0	2	1	1	1	1	1	0	0
Bacteria;Proteobacteria;Gammaproteobacteria;Burkholderiales;Alcaligenaceae;(Alcaligenaceae);(Alcaligenaceae)	0	23	26	35	6	16	2	0	2	0	1	0	0	0	0	0	37	0	0	0	0	0	12
Bacteria;Proteobacteria;Gammaproteobacteria;Burkholderiales;Burkholderiaceae;Limnobacter;uncultured bacterium	1	0	12	0	2	1	0	0	1	1	0	0	0	0	0	0	0	0	0	0	0	0	0
Bacteria;Proteobacteria;Gammaproteobacteria;Burkholderiales;Comamonadaceae;Hydrogenophaga;uncultured bacterium	0	3	6	14	2	6	1	9	0	0	0	0	0	0	0	0	0	0	0	0	0	0	0
Bacteria;Proteobacteria;Gammaproteobacteria;Burkholderiales;Comamonadaceae;Rhizobacter;Methylibium sp. NZG	1	0	1	0	2	4	0	6	9	0	0	0	0	0	0	0	0	0	0	0	0	0	0
Bacteria;Proteobacteria;Gammaproteobacteria;Burkholderiales;Comamonadaceae;Rhodoferax;Pseudorhodoferax sp. Leaf267	0	6	7	18	5	0	0	0	0	0	0	0	0	0	0	0	0	0	0	0	0	0	0
Bacteria;Proteobacteria;Gammaproteobacteria;Burkholderiales;Comamonadaceae;Rhodoferax;Rhodoferax koreense	1	1	0	5	3	0	1	5	2	0	0	0	0	0	0	0	0	0	0	0	0	0	0
Bacteria;Proteobacteria;Gammaproteobacteria;Burkholderiales;Comamonadaceae;uncultured;metagenome	3	25	6	17	11	25	2	20	12	0	0	0	0	0	0	0	0	1	0	0	0	0	0
Bacteria;Proteobacteria;Gammaproteobacteria;Burkholderiales;Nitrosomonadaceae;Ellin6067;(Ellin6067)	1	4	2	0	11	0	0	6	8	0	0	0	0	0	0	0	0	0	0	0	0	0	0
Bacteria;Proteobacteria;Gammaproteobacteria;Burkholderiales;Oxalobacteraceae;Massilia;Janthinobacterium sp. CG3	0	25	12	27	22	120	22	16	7	0	0	0	0	0	0	0	0	0	0	0	0	0	0
Bacteria;Proteobacteria;Gammaproteobacteria;Burkholderiales;Oxalobacteraceae;Massilia;Massilia aurea	0	2	0	1	1	0	0	0	0	0	0	0	0	0	0	0	0	0	0	0	0	0	0
Bacteria;Proteobacteria;Gammaproteobacteria;Burkholderiales;Oxalobacteraceae;Noviherbaspirillum;metagenome	0	1	8	2	12	6	0	14	15	0	0	0	0	0	0	0	0	0	0	0	0	0	0
Bacteria;Proteobacteria;Gammaproteobacteria;Enterobacterales;Yersiniaceae;Serratia;Serratia proteamaculans	1	4	1	0	2	0	10	0	0	1	0	0	0	0	0	0	0	0	0	0	0	0	0
Bacteria;Proteobacteria;Gammaproteobacteria;Pseudomonadales;Cellvibrionaceae;Cellvibrio;uncultured bacterium	1	2	4	0	3	0	0	0	0	0	0	0	0	0	0	0	0	0	0	0	0	0	0
Bacteria;Proteobacteria;Gammaproteobacteria;Pseudomonadales;Moraxellaceae;Alkanindiges;(Alkanindiges)	0	5	8	1	6	0	0	3	7	0	0	0	0	0	0	0	0	0	0	0	0	0	0
Bacteria;Proteobacteria;Gammaproteobacteria;Pseudomonadales;Pseudomonadaceae;Pseudomonas;Pseudomonas sp. DY-A	1	7	0	0	4	0	46	20	0	0	0	0	0	0	0	0	0	0	0	0	0	0	0
Bacteria;Proteobacteria;Gammaproteobacteria;Xanthomonadales;Xanthomonadaceae;Stenotrophomonas;Xanthomonas sp. S21	1	5	2	2	4	0	1	0	0	2	0	0	0	0	0	0	648	2	18	4	0	1	2
Bacteria;Actinobacteriota;Acidimicrobiia;Microtrichales;Iamiaceae;Iamia;(Iamia)	1	1	5	0	9	0	0	0	1	0	0	0	0	0	0	0	0	0	0	0	0	0	0
Bacteria;Actinobacteriota;Acidimicrobiia;Microtrichales;Ilumatobacteraceae;uncultured;metagenome	0	1	1	0	0	0	0	0	0	0	0	1	1	0	0	0	0	0	0	0	0	0	0
Bacteria;Actinobacteriota;Actinobacteria;Corynebacteriales;Dietziaceae;Dietzia;(Dietzia)	4	7	5	5	2	0	1	1	0	0	0	0	0	0	9	0	0	0	0	0	0	0	0
Bacteria;Actinobacteriota;Actinobacteria;Micrococcales;Cellulomonadaceae;Cellulomonas;Cellulomonas cellasea	2	0	2	0	0	0	0	0	0	0	0	0	0	0	0	0	0	0	0	0	0	0	0
Bacteria;Actinobacteriota;Actinobacteria;Micrococcales;Cellulomonadaceae;Cellulomonas;Cellulomonas xylanilytica	0	0	2	0	18	0	0	0	1	0	0	0	0	0	0	0	0	0	0	0	0	0	0
Bacteria;Actinobacteriota;Actinobacteria;Micrococcales;Microbacteriaceae;Leifsonia sp. Root112D2;(Leifsonia sp. Root112D2)	2	1	0	0	4	1	3	0	0	0	0	0	0	0	0	0	2	0	0	0	0	0	0
Bacteria;Actinobacteriota;Actinobacteria;Micrococcales;Microbacteriaceae;Leifsonia;Leifsonia sp. D24	2	1	2	0	1	0	0	0	2	0	0	0	0	0	0	0	0	0	0	0	0	1	0
Bacteria;Actinobacteriota;Actinobacteria;Micrococcales;Microbacteriaceae;Rhodoglobus;Leifsonia rubra	0	0	1	2	5	0	4	0	1	0	0	0	0	0	0	0	0	0	0	0	0	0	0
Bacteria;Actinobacteriota;Actinobacteria;Micrococcales;Microbacteriaceae;uncultured;uncultured bacterium	0	1	2	0	0	0	0	1	2	0	0	0	0	0	0	0	0	0	0	0	0	0	0
Bacteria;Actinobacteriota;Actinobacteria;Micrococcales;Micrococcaceae;Arthrobacter;Arthrobacter crystallopoietes	1	0	1	0	2	0	0	1	1	0	0	0	0	0	0	0	0	0	0	0	0	0	0
Bacteria;Actinobacteriota;Actinobacteria;Propionibacteriales;Nocardioidaceae;Marmoricola;(Marmoricola)	1	4	10	0	1	0	0	0	0	0	0	0	0	0	0	0	0	0	0	0	0	0	0
Bacteria;Actinobacteriota;Actinobacteria;Propionibacteriales;Propionibacteriaceae;Friedmanniella;uncultured actinobacterium	1	0	0	0	0	0	0	0	2	0	0	0	0	0	0	0	0	0	0	0	0	0	0
Bacteria;Actinobacteriota;Actinobacteria;Propionibacteriales;Propionibacteriaceae;uncultured;uncultured bacterium	3	2	1	0	15	0	0	0	4	0	0	0	1	0	0	0	0	0	0	0	0	0	0
Bacteria;Actinobacteriota;Actinobacteria;Streptosporangiales;Thermomonosporaceae;(Thermomonosporaceae);(Thermomonosporaceae)	2	1	5	0	4	1	0	0	1	0	0	0	0	0	0	0	0	2	1	1	0	2	2
Bacteria;Bacteroidota;Bacteroidia;Chitinophagales;Chitinophagaceae;Ferruginibacter;metagenome	1	2	0	0	16	1	0	13	6	0	0	0	0	0	0	0	0	0	0	0	0	0	0
Bacteria;Bacteroidota;Bacteroidia;Chitinophagales;Chitinophagaceae;uncultured;uncultured bacterium	2	0	1	0	3	71	0	2	1	0	0	0	0	0	0	0	0	0	0	0	0	0	0
Bacteria;Bacteroidota;Bacteroidia;Sphingobacteriales;Sphingobacteriaceae;Pedobacter;uncultured Pedobacter sp.	1	4	1	7	4	0	0	0	0	0	0	0	0	0	0	0	0	0	0	0	0	0	0
Bacteria;Chloroflexi;Chloroflexia;Thermomicrobiales;JG30-KF-CM45;(JG30-KF-CM45);(JG30-KF-CM45)	0	3	3	6	8	0	0	0	5	0	1	0	1	0	0	0	0	0	0	0	0	0	0
Bacteria;Cyanobacteria;Cyanobacteriia;Chloroplast;Lemna minor;(Lemna minor);(Lemna minor)	1	0	1	0	0	0	0	0	2	0	0	0	0	0	0	0	0	0	0	0	0	0	0
Bacteria;Cyanobacteria;Cyanobacteriia;Cyanobacteriales;Nostocaceae;(Nostocaceae);(Nostocaceae)	0	3	11	0	16	0	0	0	10	0	0	0	0	0	0	0	0	0	0	0	0	0	0
Bacteria;Cyanobacteria;Cyanobacteriia;Cyanobacteriales;Phormidiaceae;Tychonema CCAP 1459-11B;uncultured bacterium	0	4	3	1	12	0	0	8	4	0	0	0	0	0	0	0	0	0	0	0	0	0	0
Bacteria;Firmicutes;Bacilli;Bacillales;Planococcaceae;Planococcus;Planococcus maritimus	2	3	0	0	0	0	0	2	1	0	0	0	0	0	0	0	0	0	0	0	0	0	0
Bacteria;Firmicutes;Bacilli;Lactobacillales;Carnobacteriaceae;(Carnobacteriaceae);(Carnobacteriaceae)	2	3	2	0	2	0	0	0	2	0	0	0	0	0	0	0	0	0	0	0	0	1	0
Bacteria;Firmicutes;Bacilli;Staphylococcales;Staphylococcaceae;Jeotgalicoccus;(Jeotgalicoccus)	2	3	1	0	0	0	0	0	1	0	0	0	0	0	0	0	0	0	0	0	0	0	0
Bacteria;Firmicutes;Clostridia;Clostridiales;Clostridiaceae;Clostridium sensu stricto 1;metagenome	1	1	0	0	1	0	0	0	0	0	0	0	0	0	0	0	0	0	0	0	0	0	0
Bacteria;Firmicutes;Clostridia;Lachnospirales;Lachnospiraceae;uncultured;(uncultured)	4	5	0	0	3	0	0	0	0	0	0	0	0	0	0	0	0	0	0	0	0	0	0
Bacteria;Firmicutes;Clostridia;Oscillospirales;Oscillospiraceae;UCG-002;uncultured bacterium	3	3	1	0	0	0	0	0	0	0	0	0	0	0	0	0	0	0	0	0	0	0	0
Bacteria;Firmicutes;Clostridia;Peptostreptococcales-Tissierellales;Anaerovoracaceae;Mogibacterium;uncultured rumen bacterium	1	5	5	0	0	0	0	0	0	0	0	0	0	0	0	0	0	0	0	0	0	0	0
Bacteria;Myxococcota;Polyangia;Polyangiales;BIrii41;uncultured bacterium;(uncultured bacterium)	1	0	10	0	1	0	0	0	0	0	0	0	1	0	1	0	0	0	0	0	0	0	0
Bacteria;Planctomycetota;Planctomycetes;Pirellulales;Pirellulaceae;uncultured;(uncultured)	1	0	4	0	0	0	0	0	0	1	4	7	6	17	1	0	0	0	0	0	0	0	0
Bacteria;Planctomycetota;Planctomycetes;Planctomycetales;uncultured;uncultured bacterium;(uncultured bacterium)	0	0	3	0	0	0	0	0	0	45	50	15	35	64	1	0	4	4	0	0	0	0	0
Bacteria;Proteobacteria;Alphaproteobacteria;Acetobacterales;Acetobacteraceae;Belnapia;(Belnapia)	2	0	3	0	1	0	0	0	0	0	0	0	0	0	0	0	0	0	0	0	0	0	0
Bacteria;Proteobacteria;Alphaproteobacteria;Rhizobiales;Beijerinckiaceae;Microvirga;uncultured bacterium	1	4	2	1	9	0	0	0	0	0	0	0	0	0	0	0	0	0	0	0	0	0	0
Bacteria;Proteobacteria;Alphaproteobacteria;Rhizobiales;Beijerinckiaceae;uncultured;uncultured bacterium	1	4	3	0	5	0	0	2	2	0	0	0	0	0	0	0	0	0	0	0	0	0	0
Bacteria;Proteobacteria;Alphaproteobacteria;Rickettsiales;Mitochondria;Ipomoea batatas (sweet potato);(Ipomoea batatas (sweet potato))	2	0	0	0	0	0	0	0	0	0	0	0	0	0	0	0	0	0	0	0	0	0	0
Bacteria;Proteobacteria;Alphaproteobacteria;Rickettsiales;Mitochondria;Peltigera dolichorrhiza;(Peltigera dolichorrhiza)	2	3	3	0	0	0	0	0	24	0	0	0	0	0	0	0	0	0	0	0	0	0	0
Bacteria;Proteobacteria;Alphaproteobacteria;Rickettsiales;Mitochondria;Rhynchosporium orthosporum;(Rhynchosporium orthosporum)	1	3	4	0	6	0	0	5	12	0	0	0	0	0	0	0	0	0	0	0	0	0	0
Bacteria;Proteobacteria;Alphaproteobacteria;Sphingomonadales;Sphingomonadaceae;Novosphingobium;uncultured bacterium	0	2	2	0	2	5	0	10	0	0	0	0	0	0	0	6	2	3	0	0	1	4	1
Bacteria;Proteobacteria;Alphaproteobacteria;Sphingomonadales;Sphingomonadaceae;Sphingomonas;metagenome	0	5	12	2	19	104	4	42	11	0	0	0	0	0	0	1	4	2	0	1	0	0	0
Bacteria;Proteobacteria;Alphaproteobacteria;Sphingomonadales;Sphingomonadaceae;Sphingomonas;Sphingomonas phyllosphaerae 5.2	1	1	3	0	0	0	0	4	0	0	0	0	0	0	0	0	0	0	0	0	0	0	0
Bacteria;Proteobacteria;Gammaproteobacteria;Burkholderiales;Comamonadaceae;Caenimonas;uncultured bacterium	2	2	3	0	6	0	0	0	3	0	0	0	0	0	0	0	0	0	0	0	0	0	0
Bacteria;Proteobacteria;Gammaproteobacteria;Burkholderiales;Comamonadaceae;Limnohabitans;metagenome	2	19	6	15	23	18	1	34	38	0	0	0	0	0	0	0	0	0	0	0	0	0	0
Bacteria;Proteobacteria;Gammaproteobacteria;Burkholderiales;Comamonadaceae;Rhizobacter;Rhizobacter gummiphilus	2	0	0	0	1	0	1	1	3	0	0	0	0	0	0	0	0	0	0	0	0	0	0
Bacteria;Proteobacteria;Gammaproteobacteria;Burkholderiales;Oxalobacteraceae;Massilia;Telluria mixta	2	0	2	0	0	0	0	0	0	0	0	0	0	0	0	0	0	0	0	0	0	0	0
Bacteria;Proteobacteria;Gammaproteobacteria;Enterobacterales;Pectobacteriaceae;Pectobacterium;Pectobacterium carotovorum subsp. carotovorum ICMP 5702	2	10	0	0	3	0	0	0	0	5	0	1	1	0	0	0	1	0	0	0	0	0	0
Bacteria;Proteobacteria;Gammaproteobacteria;Pseudomonadales;Cellvibrionaceae;Cellvibrio;metagenome	2	0	0	0	1	0	0	2	0	0	0	0	0	0	0	0	0	0	0	0	0	0	0
Bacteria;Proteobacteria;Gammaproteobacteria;Pseudomonadales;Moraxellaceae;Psychrobacter;Psychrobacter sp. P2G3	2	4	2	0	1	0	13	0	1	0	0	0	0	0	0	0	0	0	0	0	0	0	0
Bacteria;Proteobacteria;Gammaproteobacteria;Pseudomonadales;Moraxellaceae;Psychrobacter;Psychrobacter sp. Rd 27.2	2	3	2	2	0	0	36	0	0	0	0	0	0	0	0	0	0	0	0	0	0	2	1
Bacteria;Proteobacteria;Gammaproteobacteria;Pseudomonadales;Pseudomonadaceae;Pseudomonas;Pseudomonas cedrina	2	3	2	3	6	35	6	1	0	0	0	0	0	0	0	0	0	0	0	0	0	0	0
Bacteria;Proteobacteria;Gammaproteobacteria;Pseudomonadales;Pseudomonadaceae;Pseudomonas;Pseudomonas sp. MDFPXXIVR285d	2	0	3	2	2	6	9	0	1	0	0	0	0	0	0	0	0	0	0	2	0	0	0
Bacteria;Proteobacteria;Gammaproteobacteria;Pseudomonadales;Pseudomonadaceae;Pseudomonas;Pseudomonas synxantha	0	0	7	2	5	68	15	0	3	0	0	0	0	0	0	0	0	0	0	0	0	0	0
Bacteria;Proteobacteria;Gammaproteobacteria;Xanthomonadales;(Xanthomonadales);(Xanthomonadales);(Xanthomonadales)	1	3	4	0	18	0	0	1	9	0	0	0	0	0	0	0	4	0	0	1	7	9	0
Bacteria;Proteobacteria;Gammaproteobacteria;Xanthomonadales;Xanthomonadaceae;Stenotrophomonas;uncultured bacterium	0	16	6	13	6	1	5	3	3	7	17	6	36	19	1	0	1596	0	34	6	9	10	3
Bacteria;Verrucomicrobiota;Verrucomicrobiae;Verrucomicrobiales;Rubritaleaceae;Luteolibacter;(Luteolibacter)	1	4	8	4	46	0	1	1	5	0	0	0	0	0	0	0	0	0	0	0	0	0	0
Bacteria;Verrucomicrobiota;Verrucomicrobiae;Verrucomicrobiales;Verrucomicrobiaceae;uncultured;uncultured bacterium	2	0	3	0	8	0	0	2	1	0	0	1	0	0	0	0	0	0	0	0	0	0	0
Bacteria;Acidobacteriota;Vicinamibacteria;Vicinamibacterales;Vicinamibacteraceae;uncultured bacterium;(uncultured bacterium)	1	5	1	0	14	0	0	0	0	1	0	0	2	0	0	0	0	0	0	0	0	0	0
Bacteria;Actinobacteriota;Actinobacteria;Corynebacteriales;Nocardiaceae;(Nocardiaceae);(Nocardiaceae)	3	2	2	2	1	0	0	35	7	0	0	0	0	0	0	0	0	0	1	0	1	0	1
Bacteria;Actinobacteriota;Actinobacteria;Corynebacteriales;Nocardiaceae;Nocardia farcinica;(Nocardia farcinica)	3	0	0	0	0	0	0	9	0	1	0	0	0	0	0	0	0	0	0	0	0	0	0
Bacteria;Actinobacteriota;Actinobacteria;Frankiales;Geodermatophilaceae;Blastococcus;Blastococcus aggregatus	0	0	6	0	0	0	0	0	0	0	0	0	0	0	0	0	0	0	0	0	0	0	0
Bacteria;Actinobacteriota;Actinobacteria;Frankiales;Geodermatophilaceae;Blastococcus;Candidatus Blastococcus massiliensis AP3	0	0	0	0	2	0	0	0	1	0	0	0	0	0	0	0	0	0	0	0	0	0	0
Bacteria;Actinobacteriota;Actinobacteria;Frankiales;Geodermatophilaceae;Blastococcus;Geodermatophilaceae bacterium URHB0062	1	0	0	0	5	0	0	0	0	0	0	0	0	0	0	0	0	0	0	0	0	0	0
Bacteria;Actinobacteriota;Actinobacteria;Frankiales;Geodermatophilaceae;Blastococcus;uncultured Blastococcus sp.	0	0	1	0	3	0	0	0	0	0	0	0	0	0	0	0	0	0	0	0	0	0	0
Bacteria;Actinobacteriota;Actinobacteria;Micrococcales;Cellulomonadaceae;Oerskovia;Oerskovia turbata	2	0	0	0	2	0	0	0	0	0	0	0	0	0	0	0	0	0	0	0	0	0	0
Bacteria;Actinobacteriota;Actinobacteria;Micrococcales;Microbacteriaceae;Cryobacterium;Cryobacterium sp. LW097	2	6	4	0	12	0	0	0	21	0	0	0	0	0	0	0	0	0	0	0	0	1	0
Bacteria;Actinobacteriota;Actinobacteria;Micrococcales;Microbacteriaceae;Rathayibacter;Rathayibacter tritici	0	1	0	0	0	0	0	0	2	0	0	0	0	0	0	0	0	0	0	0	0	0	0
Bacteria;Actinobacteriota;Actinobacteria;Micrococcales;Micrococcaceae;Arthrobacter;Arthrobacter sp. C0803	1	3	0	0	0	0	0	0	0	0	0	0	0	0	0	0	0	0	0	0	0	0	0
Bacteria;Actinobacteriota;Actinobacteria;Micrococcales;Micrococcaceae;Arthrobacter;uncultured actinobacterium	0	2	0	0	0	0	3	0	0	0	0	0	0	0	0	0	0	0	0	0	0	0	0
Bacteria;Actinobacteriota;Actinobacteria;Micrococcales;Sanguibacteraceae;Sanguibacter-Flavimobilis;Sanguibacter inulinus	1	1	2	0	1	0	0	0	1	0	0	0	0	0	0	0	0	0	0	0	0	0	0
Bacteria;Actinobacteriota;Actinobacteria;Streptomycetales;Streptomycetaceae;Streptomyces;Streptomyces sp. NRRL F-6677	1	3	1	0	9	0	1	0	0	0	2	9	4	0	0	0	0	1	0	1	1	1	0
Bacteria;Actinobacteriota;Coriobacteriia;Coriobacteriales;Eggerthellaceae;(Eggerthellaceae);(Eggerthellaceae)	1	7	7	0	0	0	0	1	0	0	0	0	0	0	0	0	0	0	0	0	0	0	0
Bacteria;Actinobacteriota;Thermoleophilia;Gaiellales;Gaiellaceae;Gaiella;uncultured bacterium	0	0	0	0	1	0	0	3	0	8	6	1	4	0	1	0	0	0	0	0	0	0	0
Bacteria;Actinobacteriota;Thermoleophilia;Solirubrobacterales;Solirubrobacteraceae;Solirubrobacter;metagenome	2	0	3	0	5	0	0	0	1	0	0	0	0	0	0	0	0	0	0	0	0	0	0
Bacteria;Bacteroidota;Bacteroidia;Bacteroidales;Prevotellaceae;(Prevotellaceae);(Prevotellaceae)	1	2	7	0	1	0	0	0	2	0	0	0	0	0	0	0	0	0	0	0	0	0	0
Bacteria;Bacteroidota;Bacteroidia;Chitinophagales;Chitinophagaceae;Ferruginibacter;(Ferruginibacter)	0	4	19	0	48	4	1	63	101	0	0	0	0	0	0	0	0	0	0	0	0	0	0
Bacteria;Bacteroidota;Bacteroidia;Flavobacteriales;Flavobacteriaceae;Flavobacterium;Flavobacterium frigoris PS1	0	0	0	3	14	1	1	7	14	0	0	0	0	0	0	0	0	0	0	0	0	0	0
Bacteria;Bacteroidota;Bacteroidia;Flavobacteriales;Weeksellaceae;Chryseobacterium;Chryseobacterium piscium	2	0	2	0	0	0	0	0	0	0	0	0	0	0	0	0	0	0	0	0	0	0	0
Bacteria;Bacteroidota;Bacteroidia;Sphingobacteriales;NS11-12 marine group;uncultured bacterium;(uncultured bacterium)	1	3	1	1	0	0	0	0	0	0	0	4	0	0	0	0	0	0	0	0	0	0	0
Bacteria;Bacteroidota;Bacteroidia;Sphingobacteriales;Sphingobacteriaceae;Pedobacter;Beta vulgaris subsp. vulgaris	3	0	1	4	1	0	0	0	0	0	0	0	0	0	0	0	0	0	0	0	0	0	0
Bacteria;Chloroflexi;Chloroflexia;Chloroflexales;Roseiflexaceae;uncultured;uncultured bacterium	0	3	0	0	5	0	0	0	0	0	0	0	0	0	0	0	0	0	0	0	0	0	0
Bacteria;Cyanobacteria;Cyanobacteriia;(Cyanobacteriia);(Cyanobacteriia);(Cyanobacteriia);(Cyanobacteriia)	2	24	23	13	71	3	2	10	68	0	0	0	0	0	0	0	0	1	0	0	0	0	0
Bacteria;Cyanobacteria;Cyanobacteriia;Chloroplast;Allium ampeloprasum (leek);(Allium ampeloprasum (leek));(Allium ampeloprasum (leek))	1	1	4	0	1	0	1	0	8	0	0	0	0	0	0	0	0	0	0	0	0	0	0
Bacteria;Cyanobacteria;Cyanobacteriia;Chloroplast;Aphyllon fasciculatum;(Aphyllon fasciculatum);(Aphyllon fasciculatum)	3	0	0	0	1	0	0	0	0	0	0	0	0	0	0	0	0	0	0	0	0	0	0
Bacteria;Cyanobacteria;Cyanobacteriia;Chloroplast;Intsia bijuga;(Intsia bijuga);(Intsia bijuga)	0	0	2	0	0	0	0	0	2	0	0	0	0	0	0	0	0	0	0	0	0	0	0
Bacteria;Firmicutes;Bacilli;Bacillales;Bacillaceae;Bacillus;Bacillus velezensis	1	9	14	0	3	0	47	0	3	2	2	0	1	0	0	2	0	0	0	0	5	0	0
Bacteria;Firmicutes;Bacilli;Bacillales;Bacillaceae;Bacillus;Streptococcus pneumoniae	3	3	3	2	0	0	16	0	0	2	1	2	3	0	0	0	0	0	0	0	0	0	1
Bacteria;Firmicutes;Bacilli;Bacillales;Planococcaceae;Sporosarcina;uncultured bacterium	2	0	7	0	1	0	0	0	0	0	0	0	0	0	0	0	0	0	0	0	0	0	0
Bacteria;Firmicutes;Bacilli;Lactobacillales;Carnobacteriaceae;Trichococcus;uncultured bacterium	2	1	3	0	0	0	1	0	1	0	0	0	0	0	0	0	0	0	0	0	0	0	0
Bacteria;Firmicutes;Bacilli;Staphylococcales;Staphylococcaceae;Staphylococcus;Staphylococcus aureus	0	45	3	1	14	0	6	4	2	0	0	2	87	0	0	2	1	0	1	0	1	1	0
Bacteria;Firmicutes;Clostridia;Oscillospirales;Ruminococcaceae;(Ruminococcaceae);(Ruminococcaceae)	2	3	21	0	3	0	0	0	0	0	0	0	0	0	0	0	0	0	0	0	0	0	0
Bacteria;Firmicutes;Clostridia;Oscillospirales;UCG-010;(UCG-010);(UCG-010)	3	22	3	0	0	0	0	0	0	0	0	0	0	0	0	0	0	0	0	0	0	0	0
Bacteria;Firmicutes;Clostridia;Peptostreptococcales-Tissierellales;Family XI;Peptoniphilus;(Peptoniphilus)	1	5	0	1	2	0	0	0	0	0	0	0	0	0	0	0	1	0	0	0	0	0	0
Bacteria;Myxococcota;Polyangia;Haliangiales;Haliangiaceae;Haliangium;metagenome	2	0	1	0	2	1	0	2	2	0	0	0	0	0	0	0	0	0	0	0	0	0	0
Bacteria;Myxococcota;Polyangia;Polyangiales;(Polyangiales);(Polyangiales);(Polyangiales)	1	1	0	0	2	0	0	0	5	0	0	1	1	1	0	0	0	0	0	0	0	0	0
Bacteria;Myxococcota;Polyangia;Polyangiales;BIrii41;metagenome;(metagenome)	3	1	1	0	10	0	0	0	0	0	0	0	0	0	0	0	0	0	0	0	0	0	0
Bacteria;Myxococcota;Polyangia;Polyangiales;Sandaracinaceae;uncultured;metagenome	1	0	5	0	3	0	0	0	3	0	0	1	0	0	0	0	0	0	0	0	0	0	0
Bacteria;Nitrospirota;Nitrospiria;Nitrospirales;Nitrospiraceae;Nitrospira;uncultured bacterium	2	1	1	1	1	1	0	0	0	4	4	4	11	46	0	1	1	2	6	1	0	5	5
Bacteria;Planctomycetota;Planctomycetes;Isosphaerales;Isosphaeraceae;Tundrisphaera;uncultured bacterium	1	2	1	1	7	0	0	0	4	0	0	0	0	0	0	0	0	0	0	0	0	0	0
Bacteria;Proteobacteria;Alphaproteobacteria;Caulobacterales;Caulobacteraceae;Brevundimonas;Brevundimonas sp. MN12-19	1	10	8	2	10	0	1	12	4	0	0	0	0	0	0	0	0	0	0	0	0	0	0
Bacteria;Proteobacteria;Alphaproteobacteria;Caulobacterales;Caulobacteraceae;Brevundimonas;Brevundimonas sp. W12	0	14	11	14	10	3	3	12	0	0	0	0	0	0	0	0	0	0	0	0	0	1	0
Bacteria;Proteobacteria;Alphaproteobacteria;Rhizobiales;Rhizobiaceae;Allorhizobium-Neorhizobium-Pararhizobium-Rhizobium;Agrobacterium sp. RAC06	2	0	0	3	1	0	0	0	0	0	0	0	0	0	0	0	0	0	0	0	0	0	0
Bacteria;Proteobacteria;Alphaproteobacteria;Rickettsiales;Mitochondria;Cladonia rangiferina;(Cladonia rangiferina)	0	0	0	0	6	0	0	0	11	0	0	0	0	0	0	0	0	0	0	0	0	0	0
Bacteria;Proteobacteria;Alphaproteobacteria;Rickettsiales;Mitochondria;Dianthus caryophyllus (clove pink);(Dianthus caryophyllus (clove pink))	3	0	0	0	0	0	0	0	1	0	0	0	0	0	0	0	0	0	0	0	0	0	0
Bacteria;Proteobacteria;Alphaproteobacteria;Rickettsiales;Mitochondria;Grevillea robusta;(Grevillea robusta)	3	0	8	0	0	0	0	0	0	0	0	0	0	0	0	0	0	0	0	0	0	0	0
Bacteria;Proteobacteria;Alphaproteobacteria;Sphingomonadales;Sphingomonadaceae;Sphingomonas;Sphingomonas sp. Leaf17	0	3	6	2	14	38	4	129	25	0	0	0	0	0	0	0	1	1	1	0	0	0	0
Bacteria;Proteobacteria;Alphaproteobacteria;Sphingomonadales;Sphingomonadaceae;Sphingomonas;uncultured Sphingomonas sp.	0	4	5	1	11	208	0	13	8	0	0	0	0	0	0	0	1	0	1	2	1	2	0
Bacteria;Proteobacteria;Alphaproteobacteria;Sphingomonadales;Sphingomonadaceae;Sphingorhabdus;uncultured bacterium	1	0	2	0	28	4	0	59	3	0	0	0	0	0	0	0	0	0	0	0	0	0	0
Bacteria;Proteobacteria;Gammaproteobacteria;Burkholderiales;Comamonadaceae;Acidovorax;(Acidovorax)	0	285	137	362	56	3	23	79	2	0	0	0	0	0	0	0	0	1	0	0	0	0	0
Bacteria;Proteobacteria;Gammaproteobacteria;Burkholderiales;Comamonadaceae;Comamonas;uncultured bacterium	2	73	22	59	12	7	3	95	0	0	0	0	1	0	0	0	0	1	1	0	0	0	0
Bacteria;Proteobacteria;Gammaproteobacteria;Burkholderiales;Oxalobacteraceae;Massilia;Naxibacter sp. AIC9-14	0	1	3	5	6	0	1	0	3	0	0	0	0	0	0	0	0	0	0	0	0	0	0
Bacteria;Proteobacteria;Gammaproteobacteria;Diplorickettsiales;Diplorickettsiaceae;uncultured;(uncultured)	0	0	2	1	5	0	0	0	1	0	0	0	0	0	0	0	0	0	0	0	0	0	0
Bacteria;Proteobacteria;Gammaproteobacteria;Enterobacterales;Enterobacteriaceae;Enterobacter;Enterobacter sp. UCD-UG_FMILLET	1	23	11	0	19	0	2	5	3	2	1	1	0	3	0	1	1	0	0	0	0	0	0
Bacteria;Proteobacteria;Gammaproteobacteria;Enterobacterales;Enterobacteriaceae;Klebsiella;Klebsiella oxytoca	3	9	1	2	8	0	1	0	1	0	0	0	0	0	0	0	0	0	0	0	0	0	0
Bacteria;Proteobacteria;Gammaproteobacteria;Enterobacterales;Enterobacteriaceae;Klebsiella;Klebsiella pneumoniae	1	14	3	3	14	1	13	1	5	0	0	0	1	0	0	0	0	1	0	1	0	0	0
Bacteria;Proteobacteria;Gammaproteobacteria;Enterobacterales;Erwiniaceae;Pantoea;Pantoea vagans	1	0	2	0	1	0	1	0	1	0	0	0	0	0	0	0	0	0	0	0	0	0	0
Bacteria;Proteobacteria;Gammaproteobacteria;Pseudomonadales;Moraxellaceae;Psychrobacter;bacterium ODC-16	1	7	2	1	3	0	15	0	0	0	0	0	0	0	1	0	0	0	0	0	0	0	0
Bacteria;Proteobacteria;Gammaproteobacteria;Pseudomonadales;Moraxellaceae;Psychrobacter;Psychrobacter sp. PAMC 21119	0	22	3	8	11	0	199	0	1	0	0	0	0	0	0	0	0	0	0	0	0	0	0
Bacteria;Proteobacteria;Gammaproteobacteria;Pseudomonadales;Pseudomonadaceae;Pseudomonas;Pseudomonas sp. RKS1-1	1	1	1	0	2	0	2	0	0	0	0	0	0	0	0	0	0	0	0	0	0	0	0
Bacteria;Proteobacteria;Gammaproteobacteria;Xanthomonadales;Xanthomonadaceae;Luteimonas;uncultured bacterium	3	8	4	15	9	0	23	1	1	1	2	0	1	0	0	0	0	0	0	0	1	2	2
Bacteria;Verrucomicrobiota;Chlamydiae;Chlamydiales;(Chlamydiales);(Chlamydiales);(Chlamydiales)	0	1	0	0	2	0	0	0	2	2	0	0	1	6	0	0	0	0	0	0	0	0	0
Bacteria;Verrucomicrobiota;Verrucomicrobiae;Verrucomicrobiales;Rubritaleaceae;Luteolibacter;uncultured bacterium	0	2	13	7	53	0	1	2	8	0	0	0	0	0	0	0	0	0	0	0	0	0	0
Archaea;Euryarchaeota;Methanobacteria;Methanobacteriales;Methanobacteriaceae;Methanobrevibacter;uncultured archaeon	2	6	4	0	0	0	0	0	1	0	0	0	0	0	0	0	0	0	0	0	0	0	0
Bacteria;Acidobacteriota;Blastocatellia;Blastocatellales;Blastocatellaceae;uncultured;(uncultured)	3	0	0	0	1	0	0	0	10	0	0	0	0	0	0	0	0	0	0	0	0	0	0
Bacteria;Acidobacteriota;Blastocatellia;Blastocatellales;Blastocatellaceae;uncultured;uncultured bacterium	0	2	1	0	9	2	0	3	15	0	0	0	0	1	0	0	57	0	1	0	0	1	0
Bacteria;Acidobacteriota;Vicinamibacteria;Vicinamibacterales;uncultured;metagenome;(metagenome)	2	2	1	0	6	0	0	1	0	0	0	0	0	0	0	0	0	0	0	0	0	0	0
Bacteria;Acidobacteriota;Vicinamibacteria;Vicinamibacterales;uncultured;uncultured bacterium;(uncultured bacterium)	1	1	11	0	19	0	0	0	4	11	19	1	18	9	0	1	2	3	3	1	2	0	0
Bacteria;Acidobacteriota;Vicinamibacteria;Vicinamibacterales;Vicinamibacteraceae;Luteitalea;Luteitalea pratensis	0	0	3	0	3	0	0	0	0	0	0	0	0	0	0	0	0	0	0	0	0	0	0
Bacteria;Actinobacteriota;Actinobacteria;Corynebacteriales;Mycobacteriaceae;Mycobacterium;Mycobacterium tuberculosis UT0020	0	0	0	0	2	0	0	0	0	4	1	0	0	0	0	0	0	0	0	0	0	0	0
Bacteria;Actinobacteriota;Actinobacteria;Corynebacteriales;Nocardiaceae;Rhodococcus;uncultured bacterium	0	3	3	9	1	0	3	72	1	0	0	0	0	0	0	0	0	0	0	0	0	0	0
Bacteria;Actinobacteriota;Actinobacteria;Kineosporiales;Kineosporiaceae;Quadrisphaera;(Quadrisphaera)	1	0	4	0	5	0	0	0	3	0	0	0	0	0	0	0	0	0	0	0	0	0	0
Bacteria;Actinobacteriota;Actinobacteria;Micrococcales;Cellulomonadaceae;Paraoerskovia;Paraoerskovia marina	1	0	1	0	0	0	0	0	0	0	0	0	0	0	0	0	0	0	0	1	0	0	0
Bacteria;Actinobacteriota;Actinobacteria;Micrococcales;Microbacteriaceae;Leifsonia;Leifsonia kafniensis	2	0	0	0	1	0	0	0	7	0	0	0	0	0	0	0	0	1	0	0	0	0	0
Bacteria;Actinobacteriota;Actinobacteria;Micrococcales;Microbacteriaceae;Microbacterium;Microbacterium sp. CF335	1	4	0	3	0	0	0	0	0	0	0	0	0	0	0	0	0	0	0	0	0	0	0
Bacteria;Actinobacteriota;Actinobacteria;Micrococcales;Microbacteriaceae;Mycetocola;Okibacterium sp. TP-Snow-C12	3	0	4	0	1	0	0	0	0	0	0	0	0	0	0	0	0	0	0	0	0	0	0
Bacteria;Actinobacteriota;Actinobacteria;Micrococcales;Microbacteriaceae;Subtercola;Subtercola sp. N1-13	2	1	4	0	0	0	0	0	1	0	0	0	0	0	0	0	0	0	0	0	0	0	0
Bacteria;Actinobacteriota;Actinobacteria;Micrococcales;Micrococcaceae;Glutamicibacter;(Glutamicibacter)	2	8	3	0	7	0	1	0	3	0	0	0	0	0	0	0	0	0	0	0	0	0	0
Bacteria;Actinobacteriota;Actinobacteria;Micrococcales;Micrococcaceae;Nesterenkonia;Corynebacteriaceae (Coryneform bacteria)	0	3	2	0	0	0	0	0	0	0	0	0	0	0	0	0	0	0	0	0	0	0	0
Bacteria;Actinobacteriota;Actinobacteria;Micrococcales;Micrococcaceae;Paeniglutamicibacter;Arthrobacter sp. SH-43B	2	4	4	0	5	0	6	0	3	0	0	0	0	0	0	0	0	0	0	0	0	0	0
Bacteria;Actinobacteriota;Actinobacteria;Micrococcales;Sanguibacteraceae;Sanguibacter-Flavimobilis;(Sanguibacter-Flavimobilis)	2	3	4	0	4	0	0	1	0	0	0	0	0	1	0	0	0	0	0	0	0	0	0
Bacteria;Actinobacteriota;Actinobacteria;Micromonosporales;Micromonosporaceae;Actinoplanes;Actinoplanes friuliensis DSM 7358	0	0	2	0	2	0	0	0	1	0	0	0	0	0	0	0	0	0	0	0	0	0	0
Bacteria;Actinobacteriota;Actinobacteria;Micromonosporales;Micromonosporaceae;Pseudosporangium;Pseudosporangium ferrugineum	1	1	0	0	4	0	0	0	0	0	0	0	0	0	0	0	0	0	0	0	0	0	0
Bacteria;Actinobacteriota;Actinobacteria;Propionibacteriales;(Propionibacteriales);(Propionibacteriales);(Propionibacteriales)	1	1	4	0	1	0	0	2	3	0	0	0	0	0	0	0	0	0	1	1	0	1	0
Bacteria;Actinobacteriota;Actinobacteria;Propionibacteriales;Nocardioidaceae;Marmoricola;metagenome	3	0	1	0	6	0	0	0	1	0	0	0	0	0	0	0	0	0	0	0	0	0	0
Bacteria;Actinobacteriota;Actinobacteria;Propionibacteriales;Propionibacteriaceae;uncultured;metagenome	1	0	1	0	1	0	0	0	0	0	0	0	0	0	0	0	0	0	0	0	1	0	0
Bacteria;Actinobacteriota;Actinobacteria;Pseudonocardiales;Pseudonocardiaceae;(Pseudonocardiaceae);(Pseudonocardiaceae)	1	1	1	0	2	0	0	0	4	0	2	0	0	0	0	0	0	0	0	0	0	2	0
Bacteria;Actinobacteriota;Thermoleophilia;Solirubrobacterales;67-14;(67-14);(67-14)	1	1	5	0	2	0	0	0	1	13	5	4	5	2	0	0	0	1	0	0	0	1	0
Bacteria;Bacteroidota;Bacteroidia;Bacteroidales;Muribaculaceae;uncultured bacterium;(uncultured bacterium)	1	11	44	0	2	0	0	0	0	0	0	0	0	1	0	0	0	0	0	0	0	0	0
Bacteria;Bacteroidota;Bacteroidia;Bacteroidales;uncultured;uncultured bacterium;(uncultured bacterium)	0	13	6	0	0	0	0	0	2	0	0	0	0	0	0	0	0	0	0	0	0	0	0
Bacteria;Bacteroidota;Bacteroidia;Chitinophagales;Chitinophagaceae;Flavisolibacter;(Flavisolibacter)	1	2	3	4	10	1	0	0	7	0	0	0	0	0	0	0	0	0	0	0	0	0	0
Bacteria;Bacteroidota;Bacteroidia;Chitinophagales;Chitinophagaceae;Flavisolibacter;uncultured bacterium	0	3	9	0	9	0	0	0	1	0	0	0	0	0	0	0	0	0	0	0	0	0	0
Bacteria;Bacteroidota;Bacteroidia;Cytophagales;Microscillaceae;Chryseolinea;(Chryseolinea)	3	0	1	0	1	0	0	0	0	0	0	0	0	0	0	0	0	0	0	0	0	0	0
Bacteria;Bacteroidota;Bacteroidia;Cytophagales;Spirosomaceae;Dyadobacter;metagenome	0	2	8	11	8	0	1	0	0	0	0	0	0	0	0	0	0	0	0	0	0	0	0
Bacteria;Bacteroidota;Bacteroidia;Flavobacteriales;Flavobacteriaceae;Flavobacterium;Flavobacterium psychrophilum FPG3	2	1	0	2	11	0	0	24	9	0	0	0	0	0	0	0	0	0	0	0	0	0	0
Bacteria;Bacteroidota;Bacteroidia;Flavobacteriales;Flavobacteriaceae;Flavobacterium;Flavobacterium sp.	0	1	2	4	1	0	0	4	0	0	0	0	0	0	0	1	0	0	0	1	3	0	0
Bacteria;Bacteroidota;Bacteroidia;Sphingobacteriales;Sphingobacteriaceae;Arcticibacter;(Arcticibacter)	0	0	0	0	21	0	0	0	2	0	0	0	0	0	0	0	0	0	0	0	0	0	0
Bacteria;Bacteroidota;Bacteroidia;Sphingobacteriales;Sphingobacteriaceae;Pedobacter;Pedobacter sp. BAL39	0	4	4	2	4	0	0	0	2	0	0	0	0	0	0	0	0	0	0	0	0	0	0
Bacteria;Chloroflexi;KD4-96;uncultured bacterium;(uncultured bacterium);(uncultured bacterium);(uncultured bacterium)	0	4	4	0	2	0	0	6	0	142	118	29	83	12	6	0	0	0	0	0	0	0	0
Bacteria;Cyanobacteria;Cyanobacteriia;Chloroplast;uncultured prokaryote;(uncultured prokaryote);(uncultured prokaryote)	1	0	2	0	0	0	0	6	1	0	0	0	0	0	0	0	0	0	0	0	0	0	0
Bacteria;Cyanobacteria;Cyanobacteriia;Cyanobacteriales;Nostocaceae;Nostoc PCC-73102;Nostoc commune WY1KK1	0	1	0	0	21	0	0	0	6	0	0	0	0	0	0	0	0	0	0	0	0	0	0
Bacteria;Firmicutes;Bacilli;Bacillales;Planococcaceae;Planococcus;(Planococcus)	1	5	9	0	1	0	0	0	1	0	0	0	0	0	0	0	0	0	0	0	0	0	0
Bacteria;Firmicutes;Bacilli;Bacillales;Planococcaceae;Planomicrobium;uncultured bacterium	0	1	7	0	3	0	0	1	2	0	0	0	0	0	0	0	0	0	0	0	0	0	0
Bacteria;Firmicutes;Bacilli;Exiguobacterales;Exiguobacteraceae;Exiguobacterium;uncultured bacterium	0	0	1	2	4	0	1	0	0	0	0	0	0	0	0	0	0	0	0	0	0	0	0
Bacteria;Firmicutes;Bacilli;Lactobacillales;Lactobacillaceae;Latilactobacillus;Lactobacillus sakei	1	0	1	0	2	0	4	0	0	1	0	0	2	0	0	0	0	0	0	0	0	0	0
Bacteria;Firmicutes;Bacilli;Lactobacillales;Listeriaceae;(Listeriaceae);(Listeriaceae)	1	8	2	1	1	0	44	0	0	0	0	0	0	0	0	0	0	0	0	0	0	0	0
Bacteria;Firmicutes;Bacilli;Lactobacillales;Streptococcaceae;Streptococcus;(Streptococcus)	5	10	3	0	7	0	3	0	7	0	0	0	1	0	0	0	0	0	2	0	0	0	0
Bacteria;Firmicutes;Bacilli;Paenibacillales;Paenibacillaceae;Paenibacillus;(Paenibacillus)	3	0	1	4	7	0	2	0	3	3	1	0	1	0	0	0	0	0	0	0	0	0	0
Bacteria;Firmicutes;Clostridia;Lachnospirales;Lachnospiraceae;Lachnospiraceae NK3A20 group;uncultured bacterium	0	7	1	0	0	0	0	0	1	0	0	0	0	0	0	0	0	0	0	0	0	0	0
Bacteria;Gemmatimonadota;Gemmatimonadetes;Gemmatimonadales;Gemmatimonadaceae;uncultured;(uncultured)	2	2	2	0	9	0	0	3	3	412	381	89	299	261	1	0	0	0	0	0	0	0	0
Bacteria;Myxococcota;Myxococcia;Myxococcales;Myxococcaceae;Myxococcus;Myxococcus xanthus DK 1622	1	4	1	0	1	0	0	0	1	0	0	0	0	0	0	0	0	0	0	0	0	0	0
Bacteria;Planctomycetota;Planctomycetes;Gemmatales;Gemmataceae;uncultured;(uncultured)	0	1	1	0	0	0	0	0	1	0	0	0	0	1	0	0	0	0	0	0	0	0	0
Bacteria;Planctomycetota;Planctomycetes;Gemmatales;Gemmataceae;uncultured;uncultured bacterium	3	1	1	0	8	0	0	0	4	0	0	0	0	0	0	0	0	0	0	0	0	0	0
Bacteria;Planctomycetota;Planctomycetes;Pirellulales;Pirellulaceae;uncultured;uncultured bacterium	4	0	0	0	1	0	0	0	0	41	24	12	26	41	1	0	1	1	1	0	1	2	0
Bacteria;Planctomycetota;Planctomycetes;Planctomycetales;Rubinisphaeraceae;SH-PL14;(SH-PL14)	2	0	3	0	0	0	0	0	1	0	0	0	0	0	0	0	0	0	0	0	0	0	0
Bacteria;Proteobacteria;Alphaproteobacteria;Caulobacterales;Caulobacteraceae;Caulobacter;metagenome	1	2	1	2	12	7	2	47	5	0	0	0	0	0	0	0	13	0	0	2	0	0	1
Bacteria;Proteobacteria;Alphaproteobacteria;Caulobacterales;Caulobacteraceae;Phenylobacterium;metagenome	2	5	3	2	2	28	1	4	6	0	0	0	0	0	0	0	0	0	0	0	1	0	0
Bacteria;Proteobacteria;Alphaproteobacteria;Rhizobiales;Beijerinckiaceae;Methylobacterium-Methylorubrum;Methylobacterium bullatum	0	3	0	6	0	0	0	0	2	0	0	0	0	0	0	0	0	0	0	0	0	0	0
Bacteria;Proteobacteria;Alphaproteobacteria;Rhizobiales;Xanthobacteraceae;uncultured;metagenome	0	0	0	1	1	0	0	0	0	0	0	0	0	0	0	0	0	0	0	0	0	1	0
Bacteria;Proteobacteria;Alphaproteobacteria;Rhizobiales;Xanthobacteraceae;uncultured;uncultured bacterium	2	1	0	2	3	1	0	0	0	0	2	3	2	1	1	0	0	0	0	0	0	0	0
Bacteria;Proteobacteria;Alphaproteobacteria;Rhodobacterales;Rhodobacteraceae;Amaricoccus;uncultured Amaricoccus sp.	2	0	5	0	0	0	0	0	0	0	0	0	0	0	0	0	0	0	0	0	0	0	0
Bacteria;Proteobacteria;Alphaproteobacteria;Rickettsiales;Mitochondria;Pyronema omphalodes;(Pyronema omphalodes)	0	5	13	0	8	0	0	1	26	0	0	0	0	0	0	0	0	0	0	0	0	0	0
Bacteria;Proteobacteria;Alphaproteobacteria;Sphingomonadales;Sphingomonadaceae;Sphingobium;Sphingobium sp. RAC03	1	2	3	21	3	2	6	5	0	0	0	0	0	0	0	0	0	0	0	0	0	0	0
Bacteria;Proteobacteria;Alphaproteobacteria;Sphingomonadales;Sphingomonadaceae;uncultured;metagenome	0	4	2	0	4	1	0	2	0	0	0	0	0	0	0	1	0	1	0	0	0	1	0
Bacteria;Proteobacteria;Gammaproteobacteria;Burkholderiales;Comamonadaceae;Caenimonas;(Caenimonas)	1	1	1	0	7	0	0	2	0	0	0	0	0	0	0	0	0	0	0	0	0	0	0
Bacteria;Proteobacteria;Gammaproteobacteria;Burkholderiales;Comamonadaceae;Candidatus Symbiobacter;uncultured bacterium	2	17	5	9	12	27	2	24	12	0	0	0	0	0	0	0	0	0	0	0	0	0	0
Bacteria;Proteobacteria;Gammaproteobacteria;Burkholderiales;Comamonadaceae;Rhodoferax;(Rhodoferax)	1	3	18	26	17	9	0	46	62	0	0	0	0	0	0	0	0	0	0	0	0	0	0
Bacteria;Proteobacteria;Gammaproteobacteria;Burkholderiales;Comamonadaceae;Variovorax;Variovorax boronicumulans	0	9	2	4	2	10	3	4	7	0	0	0	0	0	0	0	0	0	0	0	0	0	0
Bacteria;Proteobacteria;Gammaproteobacteria;Burkholderiales;Nitrosomonadaceae;MND1;(MND1)	2	0	3	0	5	0	0	0	6	0	0	0	0	0	0	0	0	0	0	0	0	0	0
Bacteria;Proteobacteria;Gammaproteobacteria;Burkholderiales;Oxalobacteraceae;Duganella;(Duganella)	2	9	1	3	1	12	1	8	0	0	0	0	0	0	0	0	0	0	0	0	0	0	0
Bacteria;Proteobacteria;Gammaproteobacteria;Burkholderiales;Oxalobacteraceae;Duganella;uncultured bacterium	1	52	4	24	9	172	34	31	7	0	0	0	0	0	0	0	0	0	0	0	0	0	0
Bacteria;Proteobacteria;Gammaproteobacteria;Burkholderiales;Oxalobacteraceae;Massilia;Massilia alkalitolerans	1	3	1	1	2	2	0	1	4	0	0	0	0	0	0	0	0	0	0	0	0	0	0
Bacteria;Proteobacteria;Gammaproteobacteria;Burkholderiales;Oxalobacteraceae;Massilia;Massilia sp. NR 4-1	1	9	7	9	2	107	2	7	1	0	0	0	0	0	0	0	0	0	0	0	0	0	0
Bacteria;Proteobacteria;Gammaproteobacteria;Burkholderiales;Oxalobacteraceae;uncultured;uncultured bacterium	1	1	2	0	9	75	0	6	8	0	0	0	0	0	0	0	0	0	0	0	0	0	0
Bacteria;Proteobacteria;Gammaproteobacteria;Enterobacterales;Enterobacteriaceae;Salmonella;Salmonella enterica subsp. enterica serovar Typhi	1	13	7	2	21	7	26	1	2	0	0	0	0	8	108	4	23	9	7	6	3	7	31
Bacteria;Proteobacteria;Gammaproteobacteria;Enterobacterales;Erwiniaceae;Erwinia;(Erwinia)	0	0	4	0	0	0	0	0	0	0	0	0	0	0	0	0	0	0	0	0	0	0	0
Bacteria;Proteobacteria;Gammaproteobacteria;Enterobacterales;Pasteurellaceae;Haemophilus;(Haemophilus)	0	4	0	0	2	0	0	0	0	0	0	0	0	0	0	0	0	0	0	0	0	0	0
Bacteria;Proteobacteria;Gammaproteobacteria;Enterobacterales;Shewanellaceae;Shewanella;(Shewanella)	1	19	24	4	5	0	287	0	3	0	0	0	0	1	0	0	0	0	0	1	0	1	1
Bacteria;Proteobacteria;Gammaproteobacteria;Enterobacterales;Shewanellaceae;Shewanella;Shewanella baltica OS185	2	32	16	9	6	0	383	0	2	0	0	0	0	0	0	0	0	0	0	0	0	0	0
Bacteria;Proteobacteria;Gammaproteobacteria;Pseudomonadales;Moraxellaceae;Acinetobacter;Acinetobacter bereziniae LMG 1003 = CIP 70.12	1	47	39	134	22	0	19	95	5	0	0	0	0	0	0	0	5	0	9	0	1	6	4
Bacteria;Proteobacteria;Gammaproteobacteria;Pseudomonadales;Moraxellaceae;Psychrobacter;Psychrobacter psychrophilus	1	25	10	0	5	0	34	0	4	0	0	0	0	0	0	0	0	0	0	0	0	0	1
Bacteria;Proteobacteria;Gammaproteobacteria;Pseudomonadales;Pseudomonadaceae;Pseudomonas;Pseudomonas azotoformans	0	6	7	0	11	221	9	1	2	0	0	0	0	0	0	0	0	0	0	0	0	0	0
Bacteria;Proteobacteria;Gammaproteobacteria;Pseudomonadales;Pseudomonadaceae;Pseudomonas;Pseudomonas lini	2	0	0	1	0	0	3	0	0	0	0	0	0	0	0	0	0	0	0	0	0	0	0
Bacteria;Proteobacteria;Gammaproteobacteria;Pseudomonadales;Pseudomonadaceae;Pseudomonas;Pseudomonas sp. JSPB5	1	10	3	0	14	0	60	0	1	0	0	0	0	0	0	0	0	0	0	0	0	0	0
Bacteria;Proteobacteria;Gammaproteobacteria;Pseudomonadales;Pseudomonadaceae;Pseudomonas;Pseudomonas sp. M47T1	1	1	0	1	3	0	23	0	0	0	0	0	0	0	0	0	0	0	0	0	0	0	0
Bacteria;Proteobacteria;Gammaproteobacteria;Xanthomonadales;Xanthomonadaceae;Pseudoxanthomonas;uncultured Pseudoxanthomonas sp.	1	0	0	0	5	0	0	0	0	0	0	0	0	0	0	0	1	0	0	0	0	0	0
Bacteria;Acidobacteriota;Blastocatellia;Blastocatellales;Blastocatellaceae;Blastocatella;(Blastocatella)	2	7	5	4	34	0	0	0	14	0	0	0	0	0	0	0	0	0	0	0	2	0	2
Bacteria;Acidobacteriota;Thermoanaerobaculia;Thermoanaerobaculales;Thermoanaerobaculaceae;Subgroup 10;(Subgroup 10)	0	2	8	1	1	0	0	0	0	0	5	0	2	19	0	2	1	0	1	1	0	0	1
Bacteria;Acidobacteriota;Vicinamibacteria;Vicinamibacterales;uncultured;(uncultured);(uncultured)	2	13	5	0	24	0	0	1	5	27	28	1	46	15	0	3	1	2	1	0	4	0	1
Bacteria;Actinobacteriota;Acidimicrobiia;Microtrichales;Ilumatobacteraceae;uncultured;(uncultured)	0	1	3	0	5	0	0	0	2	0	0	0	0	0	0	0	0	0	0	0	0	0	0
Bacteria;Actinobacteriota;Acidimicrobiia;Microtrichales;Ilumatobacteraceae;uncultured;uncultured bacterium	0	3	4	0	4	0	0	0	1	0	1	2	0	4	0	0	0	0	0	0	0	0	0
Bacteria;Actinobacteriota;Acidimicrobiia;Microtrichales;uncultured;uncultured bacterium;(uncultured bacterium)	0	3	8	0	12	0	0	0	1	2	5	2	1	3	3	0	12	0	5	11	15	2	3
Bacteria;Actinobacteriota;Actinobacteria;Bifidobacteriales;Bifidobacteriaceae;Bifidobacterium;(Bifidobacterium)	0	2	4	0	11	0	0	0	4	0	0	0	0	0	0	0	0	0	0	0	0	0	0
Bacteria;Actinobacteriota;Actinobacteria;Corynebacteriales;Nocardiaceae;Rhodococcus;Rhodococcus sp.	1	0	2	0	4	0	1	56	0	0	0	0	0	0	0	0	0	0	0	0	0	0	0
Bacteria;Actinobacteriota;Actinobacteria;Corynebacteriales;Nocardiaceae;Rhodococcus;Rhodococcus sp. PBTS 2	0	2	0	1	1	0	0	173	2	0	0	0	0	0	0	0	0	0	0	0	0	0	0
Bacteria;Actinobacteriota;Actinobacteria;Frankiales;Geodermatophilaceae;Blastococcus;Plecoglossus altivelis (ayu)	0	0	1	1	3	0	0	0	0	0	0	0	0	0	0	0	0	0	0	0	0	0	0
Bacteria;Actinobacteriota;Actinobacteria;Micrococcales;Cellulomonadaceae;(Cellulomonadaceae);(Cellulomonadaceae)	1	0	1	0	8	0	0	0	0	0	0	0	0	0	0	0	0	0	0	0	2	1	0
Bacteria;Actinobacteriota;Actinobacteria;Micrococcales;Cellulomonadaceae;Cellulomonas;Cellulomonas sp.	1	0	0	0	3	0	0	0	0	0	0	0	0	0	0	0	0	0	0	0	0	0	0
Bacteria;Actinobacteriota;Actinobacteria;Micrococcales;Microbacteriaceae;Microbacterium;Microbacterium sp. C448	0	0	2	1	0	0	0	0	0	0	0	0	0	0	0	0	0	0	0	0	0	0	0
Bacteria;Actinobacteriota;Actinobacteria;Micrococcales;Microbacteriaceae;Microbacterium;Microbacterium sp. CFH S0779	1	0	3	0	0	0	1	0	0	0	0	0	0	0	0	0	0	1	0	0	0	0	0
Bacteria;Actinobacteriota;Actinobacteria;Micrococcales;Microbacteriaceae;Parafrigoribacterium;uncultured bacterium	0	1	0	2	3	11	3	3	39	0	0	1	0	0	0	0	0	0	0	0	0	0	0
Bacteria;Actinobacteriota;Actinobacteria;Micrococcales;Micrococcaceae;Kocuria;Kocuria palustris PEL	1	1	3	0	4	0	0	0	0	0	0	0	0	0	0	0	0	0	0	0	0	0	0
Bacteria;Actinobacteriota;Actinobacteria;Micrococcales;Micrococcaceae;Paeniglutamicibacter;Paeniglutamicibacter antarcticus	0	7	0	0	2	0	9	0	4	0	0	0	0	0	0	0	0	0	0	0	0	0	0
Bacteria;Actinobacteriota;Actinobacteria;Micrococcales;Micrococcaceae;uncultured bacterium;(uncultured bacterium)	0	0	4	0	0	0	0	0	0	0	0	0	0	0	0	0	0	0	0	0	0	0	0
Bacteria;Actinobacteriota;Actinobacteria;Propionibacteriales;Nocardioidaceae;Aeromicrobium;actinobacterium LLX17	1	0	0	0	1	0	0	0	0	0	0	0	0	0	0	0	1	0	0	0	0	0	0
Bacteria;Actinobacteriota;Actinobacteria;Propionibacteriales;Nocardioidaceae;Aeromicrobium;uncultured bacterium	0	0	1	0	3	0	0	0	2	0	0	0	0	0	0	0	0	0	0	0	1	0	0
Bacteria;Actinobacteriota;Actinobacteria;Propionibacteriales;Nocardioidaceae;Nocardioides;Nocardioides sp. MN12-14	0	4	1	0	12	0	0	0	0	0	0	0	0	0	0	0	0	0	0	0	0	0	0
Bacteria;Actinobacteriota;Actinobacteria;Streptomycetales;Streptomycetaceae;Streptomyces;Streptomyces megasporus	0	0	1	0	2	0	0	3	0	0	0	0	0	0	0	0	0	0	0	0	0	0	0
Bacteria;Actinobacteriota;Actinobacteria;Streptomycetales;Streptomycetaceae;Streptomyces;Streptomyces sp.	1	8	2	0	3	0	0	0	1	0	0	0	0	0	0	0	0	0	0	0	0	0	0
Bacteria;Actinobacteriota;Actinobacteria;Streptosporangiales;Nocardiopsaceae;(Nocardiopsaceae);(Nocardiopsaceae)	1	0	2	2	2	0	0	0	1	0	0	0	0	0	1	0	0	0	0	0	0	0	0
Bacteria;Actinobacteriota;Thermoleophilia;Solirubrobacterales;Solirubrobacteraceae;(Solirubrobacteraceae);(Solirubrobacteraceae)	1	1	7	1	16	0	0	0	3	2	0	0	0	2	0	0	0	0	0	0	0	0	0
Bacteria;Actinobacteriota;Thermoleophilia;Solirubrobacterales;Solirubrobacteraceae;Patulibacter;Patulibacter minatonensis	0	1	2	4	3	0	0	2	0	0	0	0	0	0	0	0	0	0	0	0	0	0	0
Bacteria;Actinobacteriota;Thermoleophilia;Solirubrobacterales;Solirubrobacteraceae;uncultured;(uncultured)	1	0	3	0	11	0	0	1	6	0	0	0	0	0	0	0	0	0	0	0	0	0	0
Bacteria;Bacteroidota;Bacteroidia;Bacteroidales;p-2534-18B5 gut group;uncultured bacterium;(uncultured bacterium)	3	5	0	0	1	0	0	0	0	0	0	0	0	0	0	0	0	0	0	0	0	0	0
Bacteria;Bacteroidota;Bacteroidia;Bacteroidales;Prevotellaceae;Prevotellaceae UCG-004;uncultured bacterium	1	6	6	0	1	0	0	0	1	0	0	0	0	0	0	0	0	0	0	0	0	0	0
Bacteria;Bacteroidota;Bacteroidia;Cytophagales;Spirosomaceae;(Spirosomaceae);(Spirosomaceae)	1	6	0	5	7	0	0	32	7	0	0	0	0	0	0	0	0	0	0	0	0	0	0
Bacteria;Bacteroidota;Bacteroidia;Flavobacteriales;Flavobacteriaceae;Flavobacterium;Flavobacterium sp. 7B-412	1	0	1	0	1	0	0	39	0	0	0	0	0	0	0	0	0	0	0	0	0	0	0
Bacteria;Bacteroidota;Bacteroidia;Flavobacteriales;Flavobacteriaceae;Flavobacterium;Flavobacterium sp. BF101	2	0	1	4	0	0	0	1	3	0	0	0	0	0	0	0	0	0	0	0	0	0	0
Bacteria;Bacteroidota;Bacteroidia;Flavobacteriales;Weeksellaceae;Chryseobacterium;Epilithonimonas tenax DSM 16811	1	112	20	159	19	0	19	0	0	0	0	0	0	0	0	0	0	0	0	0	0	0	0
Bacteria;Bacteroidota;Bacteroidia;Flavobacteriales;Weeksellaceae;Cloacibacterium;uncultured bacterium	2	0	23	0	0	0	0	0	0	0	0	0	0	0	1	0	1	0	0	0	3	0	0
Bacteria;Bacteroidota;Bacteroidia;Sphingobacteriales;Sphingobacteriaceae;Sphingobacterium;Sphingobacterium faecium	2	3	0	0	1	0	0	0	1	0	0	0	0	0	0	0	0	0	0	0	0	0	0
Bacteria;Bdellovibrionota;Bdellovibrionia;Bacteriovoracales;Bacteriovoracaceae;Peredibacter;uncultured bacterium	2	0	2	1	3	0	0	1	0	0	2	1	2	0	0	0	0	0	5	1	2	2	6
Bacteria;Bdellovibrionota;Oligoflexia;Oligoflexales;Oligoflexaceae;Oligoflexus;uncultured bacterium	3	2	2	1	1	0	0	0	0	0	0	0	0	0	0	0	0	0	0	0	0	0	0
Bacteria;Cyanobacteria;Cyanobacteriia;Chloroplast;Betula pendula (European white birch);(Betula pendula (European white birch));(Betula pendula (European white birch))	0	5	6	0	5	0	1	0	141	0	0	0	0	0	0	0	0	0	0	0	0	0	0
Bacteria;Cyanobacteria;Cyanobacteriia;Chloroplast;Cannabis sativa (hemp);(Cannabis sativa (hemp));(Cannabis sativa (hemp))	2	1	9	0	0	0	0	0	43	0	0	0	0	0	0	0	0	0	0	0	0	0	0
Bacteria;Cyanobacteria;Cyanobacteriia;Chloroplast;uncultured cyanobacterium;(uncultured cyanobacterium);(uncultured cyanobacterium)	3	2	0	0	0	2	0	3	2	0	0	0	0	0	0	0	0	1	0	1	0	0	0
Bacteria;Cyanobacteria;Cyanobacteriia;Cyanobacteriales;Nostocaceae;Nostoc PCC-73102;Nostoc sp. KVSF4	1	1	6	0	0	0	0	0	2	0	0	0	0	0	0	0	0	0	0	0	0	0	0
Bacteria;Firmicutes;Bacilli;Bacillales;Bacillaceae;Bacillus;Bacillus sp. Marseille-P2600	1	0	0	0	0	0	24	0	1	0	0	0	0	0	0	0	0	0	2	0	1	0	0
Bacteria;Firmicutes;Bacilli;Bacillales;Planococcaceae;Planomicrobium;(Planomicrobium)	3	2	2	0	1	0	0	0	1	0	0	0	0	0	0	0	0	0	0	0	0	0	0
Bacteria;Firmicutes;Bacilli;Erysipelotrichales;Erysipelotrichaceae;Turicibacter;Turicibacter sp. H121	2	4	0	0	0	0	0	0	0	0	0	0	0	0	0	0	0	0	0	0	0	0	0
Bacteria;Firmicutes;Bacilli;Lactobacillales;Lactobacillaceae;Leuconostoc;Leuconostoc pseudomesenteroides	0	2	1	0	3	0	0	0	4	0	0	0	0	0	0	0	0	0	0	0	0	0	0
Bacteria;Firmicutes;Bacilli;RF39;(RF39);(RF39);(RF39)	1	4	0	0	1	0	0	0	1	0	0	0	0	0	0	0	0	0	0	0	0	1	0
Bacteria;Firmicutes;Bacilli;Staphylococcales;Staphylococcaceae;Auricoccus-Abyssicoccus;Auricoccus indicus	0	3	0	0	5	0	0	0	0	0	0	0	0	0	0	0	0	0	0	0	0	0	0
Bacteria;Firmicutes;Bacilli;Staphylococcales;Staphylococcaceae;Staphylococcus;uncultured bacterium	0	7	1	0	3	0	0	0	2	0	0	0	4	0	0	0	0	0	0	0	0	0	0
Bacteria;Firmicutes;Clostridia;Peptococcales;Peptococcaceae;uncultured;uncultured bacterium	2	3	0	0	0	0	0	0	0	1	0	0	2	0	0	0	0	0	0	0	0	0	0
Bacteria;Firmicutes;Clostridia;Peptostreptococcales-Tissierellales;Anaerovoracaceae;Mogibacterium;(Mogibacterium)	0	5	4	0	0	0	0	0	0	0	0	0	0	0	0	0	0	0	0	0	0	0	0
Bacteria;Firmicutes;Negativicutes;Veillonellales-Selenomonadales;Selenomonadaceae;Selenomonas;(Selenomonas)	0	4	0	0	0	0	0	0	0	0	1	1	0	0	0	0	0	0	0	0	0	0	0
Bacteria;Gemmatimonadota;Gemmatimonadetes;Gemmatimonadales;Gemmatimonadaceae;uncultured;uncultured bacterium	0	11	29	0	46	2	0	1	7	1143	972	280	739	551	6	0	0	2	0	0	0	0	1
Bacteria;Gemmatimonadota;Longimicrobia;Longimicrobiales;Longimicrobiaceae;(Longimicrobiaceae);(Longimicrobiaceae)	0	5	14	0	8	0	0	0	0	0	0	0	0	0	0	0	0	0	0	0	0	0	0
Bacteria;Gemmatimonadota;Longimicrobia;Longimicrobiales;Longimicrobiaceae;YC-ZSS-LKJ147;uncultured bacterium	1	0	0	0	2	0	0	0	0	0	0	0	0	0	0	0	0	0	0	0	0	0	0
Bacteria;Myxococcota;Myxococcia;Myxococcales;Myxococcaceae;P3OB-42;(P3OB-42)	2	0	1	0	2	0	0	0	1	1	2	1	3	1	0	0	0	0	0	0	0	0	0
Bacteria;Myxococcota;Myxococcia;Myxococcales;Myxococcaceae;P3OB-42;uncultured bacterium	0	1	3	0	5	0	0	0	3	3	7	0	2	0	0	0	0	1	0	0	1	1	1
Bacteria;Myxococcota;Polyangia;Polyangiales;Polyangiaceae;(Polyangiaceae);(Polyangiaceae)	0	8	6	0	47	0	0	0	36	0	0	0	0	0	0	0	0	0	0	0	0	0	0
Bacteria;Planctomycetota;Planctomycetes;Pirellulales;Pirellulaceae;(Pirellulaceae);(Pirellulaceae)	0	1	0	0	0	0	0	0	1	41	19	15	29	61	2	1	3	2	2	1	1	0	2
Bacteria;Planctomycetota;Planctomycetes;Pirellulales;Pirellulaceae;Pir4 lineage;uncultured bacterium	0	0	3	0	1	0	0	0	1	45	55	45	53	88	3	1	2	0	1	0	1	1	0
Bacteria;Proteobacteria;Alphaproteobacteria;Acetobacterales;Acetobacteraceae;Acidiphilium;uncultured bacterium	0	9	6	2	63	9	1	0	142	0	1	0	0	0	0	0	0	0	0	0	0	0	0
Bacteria;Proteobacteria;Alphaproteobacteria;Acetobacterales;Acetobacteraceae;uncultured;uncultured bacterium	3	5	8	0	4	3	0	0	14	0	0	0	0	0	0	0	0	0	0	0	0	0	0
Bacteria;Proteobacteria;Alphaproteobacteria;Caulobacterales;Caulobacteraceae;Phenylobacterium;Phenylobacterium sp. Root700	1	5	1	10	7	0	0	8	0	0	0	0	0	0	0	0	0	0	0	0	0	0	0
Bacteria;Proteobacteria;Alphaproteobacteria;Rhizobiales;Beijerinckiaceae;Bosea;Bosea sp. PAMC 26642	1	1	1	1	0	0	1	41	1	0	0	0	0	0	0	0	0	0	0	0	0	0	0
Bacteria;Proteobacteria;Alphaproteobacteria;Rhizobiales;Devosiaceae;Devosia;Devosia sp. YR412	0	6	8	3	2	0	2	0	1	0	0	0	0	0	0	0	0	0	0	0	0	0	0
Bacteria;Proteobacteria;Alphaproteobacteria;Rhizobiales;Rhizobiaceae;Ochrobactrum;Ochrobactrum pituitosum	0	2	1	6	3	0	0	0	0	0	0	0	0	0	0	0	0	0	0	0	0	0	0
Bacteria;Proteobacteria;Alphaproteobacteria;Rhodobacterales;Rhodobacteraceae;Rubellimicrobium;uncultured Rubellimicrobium sp.	2	2	0	0	0	0	0	0	4	0	0	0	0	0	0	0	0	0	0	0	0	0	0
Bacteria;Proteobacteria;Alphaproteobacteria;Rhodobacterales;Rhodobacteraceae;uncultured;metagenome	0	1	4	0	9	0	0	0	1	0	0	0	0	0	0	0	0	0	0	0	0	0	0
Bacteria;Proteobacteria;Alphaproteobacteria;Rhodobacterales;Rhodobacteraceae;uncultured;uncultured bacterium	1	1	3	1	5	0	0	7	0	2	2	12	5	32	0	4	1	2	1	1	2	6	3
Bacteria;Proteobacteria;Alphaproteobacteria;Rickettsiales;Mitochondria;Aspergillus nidulans FGSC A4;(Aspergillus nidulans FGSC A4)	2	1	3	0	0	0	0	1	5	0	0	0	0	0	0	2	0	2	0	0	0	0	0
Bacteria;Proteobacteria;Alphaproteobacteria;Rickettsiales;Mitochondria;Cladophialophora bantiana;(Cladophialophora bantiana)	1	0	0	0	1	0	0	0	2	0	0	0	0	0	0	0	0	0	0	0	0	0	0
Bacteria;Proteobacteria;Alphaproteobacteria;Rickettsiales;Mitochondria;Sclerotinia borealis;(Sclerotinia borealis)	0	1	8	0	12	0	0	11	17	0	0	0	0	1	0	0	0	0	0	0	0	0	0
Bacteria;Proteobacteria;Alphaproteobacteria;Sphingomonadales;Sphingomonadaceae;Altererythrobacter;metagenome	0	0	1	0	6	0	1	0	0	0	0	0	0	0	1	0	0	0	0	0	0	0	1
Bacteria;Proteobacteria;Alphaproteobacteria;Sphingomonadales;Sphingomonadaceae;Ellin6055;metagenome	2	2	0	0	1	0	0	0	0	0	0	0	0	0	0	0	0	0	0	0	0	0	0
Bacteria;Proteobacteria;Alphaproteobacteria;Sphingomonadales;Sphingomonadaceae;Novosphingobium;Novosphingobium naphthalenivorans	2	0	0	0	1	0	0	2	0	0	0	0	0	0	0	2	0	0	0	0	1	0	0
Bacteria;Proteobacteria;Alphaproteobacteria;Sphingomonadales;Sphingomonadaceae;Novosphingobium;Novosphingobium sp. Rr 2-17	3	1	0	1	2	3	0	0	0	0	0	0	0	0	0	0	0	0	0	0	0	0	0
Bacteria;Proteobacteria;Alphaproteobacteria;Sphingomonadales;Sphingomonadaceae;Sphingomonas;Sphingomonas sp. Leaf25	2	2	5	0	11	0	6	2	7	0	0	0	0	0	0	0	0	1	0	0	0	0	0
Bacteria;Proteobacteria;Alphaproteobacteria;Sphingomonadales;Sphingomonadaceae;uncultured;uncultured bacterium	0	10	0	0	12	13	2	27	6	0	0	0	0	1	2	10	2	0	0	1	0	3	1
Bacteria;Proteobacteria;Gammaproteobacteria;Burkholderiales;Comamonadaceae;Delftia;uncultured bacterium	1	74	24	167	40	303	21	3	0	0	0	0	0	0	0	0	53	0	1	2	3	3	1
Bacteria;Proteobacteria;Gammaproteobacteria;Burkholderiales;Comamonadaceae;Rhodoferax;Rhodoferax saidenbachensis	0	10	2	12	5	9	0	25	24	0	0	0	0	0	0	0	0	0	0	0	0	0	0
Bacteria;Proteobacteria;Gammaproteobacteria;Burkholderiales;Comamonadaceae;Variovorax;Variovorax paradoxus	0	3	3	5	1	7	0	0	4	0	0	0	0	0	0	0	0	0	0	0	0	0	0
Bacteria;Proteobacteria;Gammaproteobacteria;Burkholderiales;Neisseriaceae;Neisseria;(Neisseria)	2	2	4	0	4	0	0	0	0	0	0	0	0	0	0	0	0	0	0	0	0	0	0
Bacteria;Proteobacteria;Gammaproteobacteria;Burkholderiales;Oxalobacteraceae;Janthinobacterium;Janthinobacterium lividum	0	72	20	59	14	149	43	8	1	0	0	0	0	0	0	0	0	0	0	0	0	0	0
Bacteria;Proteobacteria;Gammaproteobacteria;Burkholderiales;Oxalobacteraceae;Massilia;Massilia armeniaca	2	3	0	0	1	15	2	0	0	0	0	0	0	0	0	0	0	0	0	0	0	0	0
Bacteria;Proteobacteria;Gammaproteobacteria;Burkholderiales;Oxalobacteraceae;Massilia;Massilia sp.	0	1	4	3	15	0	0	4	10	0	0	0	0	0	0	0	0	0	0	0	0	0	0
Bacteria;Proteobacteria;Gammaproteobacteria;Burkholderiales;Oxalobacteraceae;Massilia;Massilia sp. Root418	1	5	1	0	0	19	1	0	0	0	0	0	0	0	0	0	0	0	0	0	0	0	0
Bacteria;Proteobacteria;Gammaproteobacteria;Diplorickettsiales;Diplorickettsiaceae;Aquicella;(Aquicella)	1	0	2	1	17	0	0	2	2	0	0	0	0	0	0	0	0	0	0	0	0	0	0
Bacteria;Proteobacteria;Gammaproteobacteria;Enterobacterales;Enterobacteriaceae;Escherichia-Shigella;Malaclemys terrapin terrapin	1	1	0	0	1	0	2	1	4	0	0	0	0	0	0	0	0	0	0	2	1	0	0
Bacteria;Proteobacteria;Gammaproteobacteria;Enterobacterales;Erwiniaceae;(Erwiniaceae);(Erwiniaceae)	1	3	2	0	2	0	0	0	0	0	0	0	0	0	0	0	0	0	0	0	0	1	0
Bacteria;Proteobacteria;Gammaproteobacteria;Gammaproteobacteria Incertae Sedis;Unknown Family;Acidibacter;(Acidibacter)	1	0	8	0	1	0	0	0	0	0	0	0	0	0	0	0	0	0	0	0	0	0	0
Bacteria;Proteobacteria;Gammaproteobacteria;Piscirickettsiales;Piscirickettsiaceae;Piscirickettsia;Piscirickettsia salmonis LF-89 = ATCC VR-1361	1	4	10	12	5	8	21	5	2	1	1	1	3	5	470	184	83	150	79	83	72	59	66
Bacteria;Proteobacteria;Gammaproteobacteria;Pseudomonadales;Moraxellaceae;Acinetobacter;Acinetobacter sp. LR33	0	54	18	80	12	0	96	5	5	0	0	0	0	0	0	1	10	4	9	1	1	5	41
Bacteria;Proteobacteria;Gammaproteobacteria;Pseudomonadales;Pseudomonadaceae;Pseudomonas;Pseudomonas brassicacearum subsp. neoaurantiaca	0	2	0	1	0	0	1	1	0	0	0	0	0	0	0	0	0	0	0	0	0	0	0
Bacteria;Proteobacteria;Gammaproteobacteria;Pseudomonadales;Pseudomonadaceae;Pseudomonas;Pseudomonas flavescens	0	0	0	0	0	0	0	2	0	0	0	0	0	0	0	0	9	0	0	0	0	0	0
Bacteria;Proteobacteria;Gammaproteobacteria;Pseudomonadales;Pseudomonadaceae;Pseudomonas;Pseudomonas koreensis	1	2	6	3	7	58	5	0	0	0	0	0	0	0	0	0	0	0	0	0	0	0	1
Bacteria;Proteobacteria;Gammaproteobacteria;Pseudomonadales;Pseudomonadaceae;Pseudomonas;Pseudomonas sp. CT9	1	1	0	0	6	0	21	4	1	0	0	0	0	0	0	0	0	0	0	0	0	0	1
Bacteria;Proteobacteria;Gammaproteobacteria;Pseudomonadales;Pseudomonadaceae;Pseudomonas;Pseudomonas sp. GR 6-02	3	0	2	2	1	7	3	2	4	0	0	0	0	0	0	0	0	0	0	0	0	0	0
Bacteria;Proteobacteria;Gammaproteobacteria;Pseudomonadales;Pseudomonadaceae;Pseudomonas;Teleogryllus commodus	1	6	11	4	26	0	52	0	2	0	0	0	0	0	0	0	0	0	0	0	0	0	0
Bacteria;Proteobacteria;Gammaproteobacteria;Xanthomonadales;Xanthomonadaceae;Luteimonas;(Luteimonas)	1	0	1	0	11	0	1	3	0	0	0	0	0	0	0	0	0	0	0	2	0	0	0
Bacteria;Proteobacteria;Gammaproteobacteria;Xanthomonadales;Xanthomonadaceae;Stenotrophomonas;Pseudomonas sp. MDFPXXVIIE320c	0	2	1	1	0	0	0	0	0	0	0	0	0	0	0	0	333	1	11	1	5	2	3
Bacteria;Spirochaetota;Spirochaetia;Spirochaetales;Spirochaetaceae;Treponema;(Treponema)	0	2	10	0	0	0	0	0	0	0	0	0	0	0	0	0	0	0	0	0	0	0	0
Bacteria;Verrucomicrobiota;Verrucomicrobiae;Chthoniobacterales;Chthoniobacteraceae;Chthoniobacter;metagenome	0	0	0	0	12	0	0	0	4	0	0	1	0	0	0	0	0	0	0	0	0	0	0
Archaea;Euryarchaeota;Methanobacteria;Methanobacteriales;Methanobacteriaceae;Methanobrevibacter;Methanobrevibacter sp. YE315	1	3	3	0	0	0	0	0	0	0	0	0	0	0	0	0	0	0	0	0	0	0	0
Bacteria;Acidobacteriota;Blastocatellia;Blastocatellales;Blastocatellaceae;Blastocatella;uncultured bacterium	0	4	7	0	31	0	0	2	18	0	0	0	0	0	0	0	0	0	0	0	1	0	2
Bacteria;Actinobacteriota;Acidimicrobiia;(Acidimicrobiia);(Acidimicrobiia);(Acidimicrobiia);(Acidimicrobiia)	0	1	6	2	5	0	0	0	6	28	8	2	4	6	2	0	6	0	2	5	0	1	2
Bacteria;Actinobacteriota;Acidimicrobiia;Actinomarinales;uncultured;uncultured bacterium;(uncultured bacterium)	0	0	0	0	0	0	0	0	0	1621	1419	597	1446	648	25	0	4	0	1	1	1	1	1
Bacteria;Actinobacteriota;Acidimicrobiia;Microtrichales;Iamiaceae;Iamia;metagenome	1	2	4	1	3	0	0	0	0	0	1	0	0	0	0	0	0	0	0	0	0	0	0
Bacteria;Actinobacteriota;Acidimicrobiia;Microtrichales;uncultured;(uncultured);(uncultured)	0	2	7	0	24	0	0	0	3	1	0	0	0	8	1	0	32	0	11	17	19	4	18
Bacteria;Actinobacteriota;Actinobacteria;Corynebacteriales;Dietziaceae;Dietzia;metagenome	2	2	0	0	0	0	1	0	0	0	0	0	0	0	4	0	0	0	0	0	0	0	0
Bacteria;Actinobacteriota;Actinobacteria;Corynebacteriales;Mycobacteriaceae;Mycobacterium;Mycobacterium paragordonae	0	0	3	0	0	0	0	0	0	2	2	0	0	0	0	0	0	0	0	0	0	0	0
Bacteria;Actinobacteriota;Actinobacteria;Frankiales;Frankiaceae;Jatrophihabitans;(Jatrophihabitans)	0	0	0	0	2	0	0	0	6	0	0	0	1	0	0	0	0	0	0	0	0	0	0
Bacteria;Actinobacteriota;Actinobacteria;Frankiales;Geodermatophilaceae;Blastococcus;Geodermatophilaceae bacterium URHB0048	0	1	4	0	0	0	0	0	4	0	0	0	0	0	0	0	0	0	0	0	0	0	0
Bacteria;Actinobacteriota;Actinobacteria;Frankiales;Geodermatophilaceae;Modestobacter;Modestobacter versicolor	0	0	2	0	12	0	0	2	4	0	0	0	0	0	0	0	0	0	0	0	0	0	0
Bacteria;Actinobacteriota;Actinobacteria;Frankiales;Nakamurellaceae;Nakamurella;metagenome	0	0	1	0	2	0	0	0	3	0	0	0	0	0	0	0	0	0	0	0	0	0	0
Bacteria;Actinobacteriota;Actinobacteria;Frankiales;Sporichthyaceae;uncultured;uncultured bacterium	0	1	3	1	4	0	0	0	1	0	0	0	0	0	0	0	0	0	0	0	0	0	0
Bacteria;Actinobacteriota;Actinobacteria;Kineosporiales;Kineosporiaceae;Kineococcus;(Kineococcus)	0	0	2	0	0	0	0	0	0	0	0	0	0	0	0	0	0	0	0	0	0	0	0
Bacteria;Actinobacteriota;Actinobacteria;Kineosporiales;Kineosporiaceae;Quadrisphaera;uncultured bacterium	2	0	1	0	3	0	0	0	2	0	0	0	0	0	0	0	0	0	0	0	0	0	0
Bacteria;Actinobacteriota;Actinobacteria;Micrococcales;Cellulomonadaceae;Cellulomonas;mine drainage metagenome	2	0	4	0	1	0	0	0	2	0	0	0	0	0	0	1	0	0	0	0	2	3	0
Bacteria;Actinobacteriota;Actinobacteria;Micrococcales;Microbacteriaceae;Leifsonia;Leifsonia sp. MN6-25	3	0	0	0	0	0	0	0	3	0	0	0	0	0	0	0	0	0	0	0	0	1	0
Bacteria;Actinobacteriota;Actinobacteria;Micrococcales;Microbacteriaceae;Leucobacter;(Leucobacter)	3	1	5	1	0	0	0	0	0	0	0	0	0	0	0	20	0	16	2	18	147	188	0
Bacteria;Actinobacteriota;Actinobacteria;Micrococcales;Microbacteriaceae;Microbacterium;Klebsiella pneumoniae	0	0	0	0	1	1	0	0	0	0	0	0	0	0	0	1	0	0	0	0	0	0	0
Bacteria;Actinobacteriota;Actinobacteria;Micrococcales;Micrococcaceae;Arthrobacter;Arthrobacter sp.	1	0	0	0	0	0	3	0	0	0	0	0	0	0	0	0	0	0	0	0	0	0	0
Bacteria;Actinobacteriota;Actinobacteria;Micrococcales;Micrococcaceae;Glutamicibacter;Glutamicibacter nicotianae	0	5	4	0	2	0	1	0	0	0	0	0	0	0	0	0	0	0	0	0	0	0	0
Bacteria;Actinobacteriota;Actinobacteria;Micrococcales;Micrococcaceae;Paeniglutamicibacter;(Paeniglutamicibacter)	1	7	2	0	1	0	2	0	0	0	0	0	0	0	0	0	0	0	0	0	0	0	0
Bacteria;Actinobacteriota;Actinobacteria;Micrococcales;Sanguibacteraceae;Sanguibacter-Flavimobilis;Sanguibacter keddieii DSM 10542	1	1	6	0	1	0	0	0	0	0	0	0	0	0	0	0	0	0	0	0	0	0	0
Bacteria;Actinobacteriota;Actinobacteria;Micromonosporales;Micromonosporaceae;Wangella;Wangella harbinensis	0	2	0	0	3	0	0	0	1	0	0	0	0	0	0	0	0	0	0	0	0	0	0
Bacteria;Actinobacteriota;Actinobacteria;Propionibacteriales;Nocardioidaceae;Nocardioides;Nocardioides sp. PD653-B2	1	2	0	0	4	0	0	0	2	0	0	0	0	0	0	0	2	0	0	0	0	0	2
Bacteria;Actinobacteriota;Actinobacteria;Propionibacteriales;Propionibacteriaceae;Microlunatus;uncultured bacterium	1	2	0	0	0	0	0	0	0	5	3	1	0	1	0	0	0	0	0	0	0	0	0
Bacteria;Actinobacteriota;Actinobacteria;Propionibacteriales;Propionibacteriaceae;Propioniciclava;(Propioniciclava)	0	0	7	0	0	0	0	0	0	0	0	0	0	0	0	0	0	1	0	0	0	0	0
Bacteria;Actinobacteriota;Coriobacteriia;Coriobacteriales;Atopobiaceae;Olsenella;uncultured rumen bacterium	1	4	1	0	1	0	0	0	1	0	0	0	0	0	0	0	0	0	0	0	0	0	0
Bacteria;Actinobacteriota;Thermoleophilia;Gaiellales;Gaiellaceae;Gaiella;(Gaiella)	0	1	1	0	3	0	0	0	0	5	1	0	2	2	0	0	0	0	0	0	0	0	0
Bacteria;Actinobacteriota;Thermoleophilia;Solirubrobacterales;Solirubrobacteraceae;uncultured;metagenome	1	1	0	2	1	1	0	0	0	0	0	0	0	0	0	0	0	0	0	0	0	0	0
Bacteria;Armatimonadota;Fimbriimonadia;Fimbriimonadales;Fimbriimonadaceae;uncultured bacterium;(uncultured bacterium)	0	0	2	0	3	0	0	0	0	131	135	8	63	140	0	0	0	0	0	0	0	0	0
Bacteria;Bacteroidota;Bacteroidia;Chitinophagales;Chitinophagaceae;Segetibacter;(Segetibacter)	0	1	4	0	18	0	0	2	13	0	0	0	0	0	0	0	0	0	0	0	0	0	0
Bacteria;Bacteroidota;Bacteroidia;Cytophagales;Microscillaceae;uncultured;(uncultured)	3	2	7	0	5	0	0	0	2	0	0	0	1	0	0	0	0	0	0	0	0	0	0
Bacteria;Bacteroidota;Bacteroidia;Cytophagales;Spirosomaceae;Spirosoma;uncultured bacterium	0	2	4	2	8	0	1	3	5	0	0	0	0	0	0	0	0	0	0	0	0	0	0
Bacteria;Bacteroidota;Bacteroidia;Flavobacteriales;Flavobacteriaceae;Flavobacterium;Flavobacterium kingsejongi	3	0	0	3	1	0	0	0	2	0	0	1	0	0	0	0	0	0	0	2	2	0	0
Bacteria;Bacteroidota;Bacteroidia;Flavobacteriales;Flavobacteriaceae;Flavobacterium;Flavobacterium sp. 140616W15	0	1	0	2	1	0	0	2	4	0	0	0	0	0	0	0	0	0	0	0	0	0	0
Bacteria;Bacteroidota;Bacteroidia;Flavobacteriales;Flavobacteriaceae;Flavobacterium;Flavobacterium sp. DM1	0	1	0	3	14	0	0	45	2	0	0	0	0	0	0	0	0	0	0	0	0	0	0
Bacteria;Bacteroidota;Bacteroidia;Flavobacteriales;Flavobacteriaceae;Flavobacterium;Flavobacterium sp. Root186	0	1	1	2	5	0	0	10	1	0	0	0	0	0	0	0	0	0	0	0	0	0	0
Bacteria;Bacteroidota;Bacteroidia;Flavobacteriales;Flavobacteriaceae;Flavobacterium;uncultured Flavobacterium sp.	0	6	2	2	2	1	1	6	1	0	0	0	1	0	0	1	0	0	0	1	0	0	0
Bacteria;Bacteroidota;Bacteroidia;Flavobacteriales;Flavobacteriaceae;uncultured;uncultured Bacteroidetes bacterium	0	1	2	0	4	0	0	30	5	0	0	1	0	0	0	0	0	0	0	0	0	0	0
Bacteria;Bacteroidota;Bacteroidia;Flavobacteriales;Weeksellaceae;Chryseobacterium;Chryseobacterium sp. 3008163	0	2	0	0	1	0	0	0	0	0	0	0	0	0	0	0	0	0	0	0	0	0	0
Bacteria;Bacteroidota;Bacteroidia;Sphingobacteriales;Sphingobacteriaceae;Pedobacter;metagenome	0	11	9	22	25	0	3	1	4	0	0	0	0	0	0	0	0	0	0	0	0	0	0
Bacteria;Bacteroidota;Bacteroidia;Sphingobacteriales;Sphingobacteriaceae;Pedobacter;Sphingobacteriaceae bacterium GW460-11-11-14-LB5	2	2	1	1	2	0	0	0	0	0	0	0	0	0	0	0	0	0	0	0	0	0	0
Bacteria;Bacteroidota;Bacteroidia;Sphingobacteriales;Sphingobacteriaceae;Sphingobacterium;uncultured bacterium	1	0	5	1	0	0	0	0	0	0	0	0	0	0	0	0	0	0	0	0	0	0	0
Bacteria;Bdellovibrionota;Bdellovibrionia;Bdellovibrionales;Bdellovibrionaceae;Bdellovibrio;uncultured bacterium	1	12	7	10	16	1	1	0	4	0	1	1	1	0	0	0	0	0	0	0	0	0	0
Bacteria;Chloroflexi;Chloroflexia;Kallotenuales;AKIW781;uncultured bacterium;(uncultured bacterium)	2	1	2	0	4	0	0	0	1	0	0	0	0	0	0	0	0	0	0	0	0	0	0
Bacteria;Chloroflexi;KD4-96;metagenome;(metagenome);(metagenome);(metagenome)	0	0	0	1	0	1	0	3	0	2	0	1	0	0	0	0	0	0	0	0	0	0	0
Bacteria;Chloroflexi;KD4-96;uncultured Chloroflexi bacterium;(uncultured Chloroflexi bacterium);(uncultured Chloroflexi bacterium);(uncultured Chloroflexi bacterium)	2	0	0	0	1	0	0	0	0	1	1	3	2	0	0	0	0	0	0	0	0	0	0
Bacteria;Chloroflexi;TK10;metagenome;(metagenome);(metagenome);(metagenome)	1	0	0	0	0	0	0	0	0	1	0	2	0	0	0	0	0	0	0	0	0	0	0
Bacteria;Cyanobacteria;Cyanobacteriia;Chloroplast;Cocos nucifera (coconut palm);(Cocos nucifera (coconut palm));(Cocos nucifera (coconut palm))	1	3	1	0	3	0	0	0	1	0	0	0	0	0	0	0	0	0	0	0	0	0	0
Bacteria;Cyanobacteria;Cyanobacteriia;Chloroplast;Pedicularis cheilanthifolia;(Pedicularis cheilanthifolia);(Pedicularis cheilanthifolia)	1	1	0	0	0	0	0	0	4	0	0	0	0	0	0	0	0	0	0	0	0	0	0
Bacteria;Cyanobacteria;Cyanobacteriia;Chloroplast;Solanum torvum;(Solanum torvum);(Solanum torvum)	1	1	2	0	2	0	0	0	0	0	0	0	0	0	0	0	0	0	0	0	0	0	0
Bacteria;Cyanobacteria;Cyanobacteriia;Chloroplast;Sonneratia alba;(Sonneratia alba);(Sonneratia alba)	1	1	4	0	0	0	0	0	0	0	0	0	0	0	0	0	0	0	0	0	0	0	0
Bacteria;Cyanobacteria;Cyanobacteriia;Cyanobacteriales;Nostocaceae;Nostoc PCC-73102;(Nostoc PCC-73102)	0	1	26	0	17	3	0	0	30	0	0	0	0	0	0	0	0	0	0	0	0	0	0
Bacteria;Firmicutes;Bacilli;Izemoplasmatales;(Izemoplasmatales);(Izemoplasmatales);(Izemoplasmatales)	0	2	3	0	1	0	0	0	0	0	0	0	0	0	0	0	0	0	0	0	0	0	0
Bacteria;Firmicutes;Bacilli;Lactobacillales;Carnobacteriaceae;Carnobacterium;Carnobacterium sp. AT7	0	0	0	1	0	0	0	0	1	0	0	0	0	0	0	0	0	0	0	0	0	0	0
Bacteria;Firmicutes;Bacilli;Lactobacillales;Enterococcaceae;Enterococcus;Enterococcus phoeniculicola ATCC BAA-412	1	3	0	0	0	0	33	0	0	0	0	0	0	0	0	0	0	0	0	0	0	0	0
Bacteria;Firmicutes;Bacilli;Lactobacillales;Lactobacillaceae;Fructilactobacillus;(Fructilactobacillus)	2	0	8	0	1	0	0	0	0	0	0	0	0	1	0	0	0	0	0	0	0	0	0
Bacteria;Firmicutes;Bacilli;RF39;uncultured bacterium;(uncultured bacterium);(uncultured bacterium)	0	11	0	0	1	0	0	0	1	0	0	0	0	0	0	0	0	0	0	0	0	0	0
Bacteria;Firmicutes;Clostridia;Christensenellales;Christensenellaceae;Christensenellaceae R-7 group;uncultured rumen bacterium	0	5	0	0	0	0	0	0	1	0	0	0	0	0	0	0	0	0	0	0	0	0	0
Bacteria;Firmicutes;Clostridia;Clostridiales;Clostridiaceae;Clostridium sensu stricto 1;(Clostridium sensu stricto 1)	0	1	10	0	0	0	0	0	0	0	0	0	0	0	0	0	0	0	0	0	0	0	0
Bacteria;Firmicutes;Clostridia;Oscillospirales;Oscillospiraceae;(Oscillospiraceae);(Oscillospiraceae)	1	6	17	0	1	0	0	0	0	1	1	1	0	0	0	0	0	0	0	0	0	0	0
Bacteria;Firmicutes;Clostridia;Oscillospirales;Oscillospiraceae;UCG-005;(UCG-005)	0	6	0	0	0	0	0	0	0	0	0	0	0	0	0	0	0	0	0	0	0	0	0
Bacteria;Firmicutes;Clostridia;Oscillospirales;Ruminococcaceae;uncultured;uncultured bacterium	0	4	4	0	0	0	0	0	0	0	0	0	0	0	0	0	0	0	0	0	0	0	0
Bacteria;Firmicutes;Clostridia;Peptostreptococcales-Tissierellales;Family XI;Anaerococcus;uncultured bacterium	0	5	1	0	2	0	0	0	2	0	0	0	0	0	0	0	0	0	0	0	0	0	0
Bacteria;Gemmatimonadota;Gemmatimonadetes;Gemmatimonadales;Gemmatimonadaceae;Gemmatimonas;uncultured bacterium	1	2	9	0	30	0	2	11	10	0	0	0	0	0	0	0	0	0	0	0	0	0	0
Bacteria;Myxococcota;Polyangia;Polyangiales;Sandaracinaceae;uncultured;uncultured bacterium	2	7	10	0	6	0	2	0	0	1	0	0	1	1	0	0	0	1	0	0	0	0	0
Bacteria;Planctomycetota;Planctomycetes;Gemmatales;Gemmataceae;(Gemmataceae);(Gemmataceae)	0	0	4	1	12	0	0	0	7	0	0	0	0	0	0	0	0	0	0	0	0	0	0
Bacteria;Planctomycetota;Planctomycetes;Gemmatales;Gemmataceae;Fimbriiglobus;uncultured bacterium	2	0	3	0	7	0	0	0	9	0	0	0	0	0	0	0	0	0	0	0	0	0	0
Bacteria;Planctomycetota;Planctomycetes;Gemmatales;Gemmataceae;Gemmata;uncultured bacterium	1	3	2	0	3	0	0	0	1	0	0	0	0	0	0	0	0	0	0	0	0	0	0
Bacteria;Planctomycetota;Planctomycetes;Pirellulales;Pirellulaceae;uncultured;metagenome	1	0	1	0	0	0	0	0	0	3	1	3	2	6	0	0	0	1	0	0	0	0	0
Bacteria;Planctomycetota;Planctomycetes;Planctomycetales;Rubinisphaeraceae;SH-PL14;uncultured bacterium	0	0	0	0	2	0	0	0	0	2	0	0	0	0	0	0	0	0	0	1	0	0	0
Bacteria;Proteobacteria;Alphaproteobacteria;Azospirillales;Azospirillaceae;(Azospirillaceae);(Azospirillaceae)	2	0	3	0	1	0	0	3	2	0	0	0	0	0	0	1	0	0	2	0	3	3	0
Bacteria;Proteobacteria;Alphaproteobacteria;Caulobacterales;Caulobacteraceae;Brevundimonas;Brevundimonas diminuta ATCC 11568	1	1	7	11	4	0	2	0	0	0	0	0	0	0	0	0	905	0	40	16	10	11	6
Bacteria;Proteobacteria;Alphaproteobacteria;Caulobacterales;Caulobacteraceae;Brevundimonas;Brevundimonas vesicularis	0	2	6	14	4	0	0	5	1	0	0	0	0	0	0	0	0	0	0	0	0	0	0
Bacteria;Proteobacteria;Alphaproteobacteria;Caulobacterales;Caulobacteraceae;Brevundimonas;metagenome	1	0	0	0	3	0	0	12	0	0	0	0	0	0	0	0	0	0	0	0	0	0	0
Bacteria;Proteobacteria;Alphaproteobacteria;Caulobacterales;Caulobacteraceae;Caulobacter;Caulobacter mirabilis	0	0	0	2	1	0	0	0	0	0	0	0	0	0	0	0	0	0	0	0	0	0	0
Bacteria;Proteobacteria;Alphaproteobacteria;Caulobacterales;Caulobacteraceae;Caulobacter;Caulobacter segnis ATCC 21756	0	4	6	3	2	0	0	2	0	0	0	0	0	0	0	0	0	0	0	0	1	0	0
Bacteria;Proteobacteria;Alphaproteobacteria;Caulobacterales;Caulobacteraceae;Caulobacter;Caulobacter sp. K31	0	1	0	1	3	2	3	26	3	0	0	0	0	0	0	0	4	0	0	0	0	0	0
Bacteria;Proteobacteria;Alphaproteobacteria;Caulobacterales;Caulobacteraceae;Phenylobacterium;Phenylobacterium falsum	0	1	0	0	0	0	0	0	0	0	0	0	0	0	1	0	1	0	0	0	0	0	0
Bacteria;Proteobacteria;Alphaproteobacteria;Caulobacterales;Caulobacteraceae;uncultured;uncultured bacterium	1	0	3	1	2	1	1	1	1	0	0	0	0	0	0	0	0	0	0	0	0	0	0
Bacteria;Proteobacteria;Alphaproteobacteria;Rhizobiales;Beijerinckiaceae;Bosea;metagenome	1	4	3	3	1	1	0	37	0	0	0	0	0	0	0	0	0	0	0	0	0	0	0
Bacteria;Proteobacteria;Alphaproteobacteria;Rhizobiales;Beijerinckiaceae;Bosea;uncultured Bosea sp.	0	3	1	0	0	0	0	0	0	0	0	0	0	0	0	0	0	0	0	0	0	0	0
Bacteria;Proteobacteria;Alphaproteobacteria;Rhizobiales;Beijerinckiaceae;Methylobacterium-Methylorubrum;Methylorubrum extorquens	1	24	15	22	13	0	3	13	0	0	0	0	0	0	0	0	0	0	0	0	1	1	0
Bacteria;Proteobacteria;Alphaproteobacteria;Rhizobiales;Devosiaceae;Devosia;Devosia psychrophila	1	0	0	4	3	0	0	0	0	0	0	0	0	0	0	0	0	0	0	0	0	0	0
Bacteria;Proteobacteria;Alphaproteobacteria;Rhizobiales;Devosiaceae;Devosia;Devosia sp. A16	1	1	1	3	0	0	0	0	0	0	0	0	0	0	0	0	0	0	2	0	0	0	0
Bacteria;Proteobacteria;Alphaproteobacteria;Rhizobiales;Devosiaceae;uncultured;metagenome	0	3	1	4	0	2	0	0	0	0	0	0	0	0	0	0	0	0	0	0	0	0	0
Bacteria;Proteobacteria;Alphaproteobacteria;Rhizobiales;Hyphomicrobiaceae;Hyphomicrobium;(Hyphomicrobium)	1	1	0	1	1	0	0	0	0	0	0	1	3	0	1	0	0	0	0	1	3	5	2
Bacteria;Proteobacteria;Alphaproteobacteria;Rhizobiales;Hyphomicrobiaceae;Hyphomicrobium;uncultured bacterium	0	0	0	0	0	0	0	0	0	2	4	0	5	0	0	0	2	1	2	0	0	5	0
Bacteria;Proteobacteria;Alphaproteobacteria;Rhizobiales;Rhizobiaceae;Allorhizobium-Neorhizobium-Pararhizobium-Rhizobium;metagenome	0	3	4	0	0	0	0	0	0	0	0	0	0	1	0	0	0	0	0	0	0	0	0
Bacteria;Proteobacteria;Alphaproteobacteria;Rhizobiales;Rhizobiaceae;Aquamicrobium;uncultured bacterium	1	2	0	2	2	1	1	0	0	0	0	0	0	0	0	0	0	0	0	1	0	3	0
Bacteria;Proteobacteria;Alphaproteobacteria;Rhizobiales;Rhizobiaceae;Ochrobactrum;Ochrobactrum pseudintermedium	2	1	0	0	0	0	0	0	0	1	0	0	0	0	0	0	0	0	0	0	0	0	0
Bacteria;Proteobacteria;Alphaproteobacteria;Rhizobiales;Xanthobacteraceae;Bradyrhizobium;(Bradyrhizobium)	2	4	9	4	3	3	1	5	2	0	0	0	1	2	0	0	0	0	0	0	0	4	0
Bacteria;Proteobacteria;Alphaproteobacteria;Rhizobiales;Xanthobacteraceae;Bradyrhizobium;Bradyrhizobium sp. HDQ-01	2	0	0	0	1	0	0	0	1	0	0	0	0	0	0	0	0	0	0	0	0	0	0
Bacteria;Proteobacteria;Alphaproteobacteria;Rhodospirillales;uncultured;(uncultured);(uncultured)	1	0	0	0	2	0	0	0	0	0	0	0	0	2	0	0	0	0	0	0	0	0	0
Bacteria;Proteobacteria;Alphaproteobacteria;Rickettsiales;Mitochondria;Calycanthus floridus;(Calycanthus floridus)	0	0	0	0	0	0	1	0	1	0	0	0	0	0	0	0	0	0	0	0	0	0	0
Bacteria;Proteobacteria;Alphaproteobacteria;Rickettsiales;Mitochondria;Fusarium solani;(Fusarium solani)	1	0	0	0	0	0	0	0	0	0	0	0	0	0	0	0	1	0	0	1	0	0	1
Bacteria;Proteobacteria;Alphaproteobacteria;Rickettsiales;Mitochondria;Leptographium lundbergii;(Leptographium lundbergii)	1	1	0	0	4	0	0	0	0	0	0	0	0	0	0	0	0	0	0	0	0	0	0
Bacteria;Proteobacteria;Alphaproteobacteria;Rickettsiales;Mitochondria;Penicillium thomii;(Penicillium thomii)	1	0	1	0	0	0	0	2	5	0	0	0	0	0	0	0	0	0	0	0	0	0	0
Bacteria;Proteobacteria;Alphaproteobacteria;Sphingomonadales;Sphingomonadaceae;Sphingobium;uncultured bacterium	0	17	7	37	2	0	2	1	0	1	0	0	0	0	0	93	47	45	5	35	52	56	8
Bacteria;Proteobacteria;Alphaproteobacteria;Sphingomonadales;Sphingomonadaceae;Sphingomonas;Sphingomonas aerolata	2	0	13	0	3	0	0	39	7	0	0	0	0	0	0	0	0	0	0	0	0	0	0
Bacteria;Proteobacteria;Alphaproteobacteria;Sphingomonadales;Sphingomonadaceae;Sphingomonas;Sphingomonas prati	1	1	3	0	9	0	2	1	8	0	0	0	0	0	0	0	0	0	0	0	0	0	0
Bacteria;Proteobacteria;Alphaproteobacteria;Sphingomonadales;Sphingomonadaceae;Sphingomonas;Sphingomonas sp. 37zxx	2	0	0	0	4	2	0	53	3	0	0	0	0	0	0	1	0	0	0	0	0	0	0
Bacteria;Proteobacteria;Alphaproteobacteria;Sphingomonadales;Sphingomonadaceae;Sphingomonas;Sphingomonas sp. DR1	1	2	4	1	8	2	1	611	14	0	0	0	0	0	0	0	1	0	0	0	0	0	0
Bacteria;Proteobacteria;Alphaproteobacteria;Sphingomonadales;Sphingomonadaceae;Sphingomonas;Sphingomonas sp. FARSPH	0	4	5	0	10	2	2	1	2	0	0	0	0	0	0	0	0	0	0	0	0	0	0
Bacteria;Proteobacteria;Alphaproteobacteria;Sphingomonadales;Sphingomonadaceae;Sphingomonas;Sphingomonas sp. Leaf343	0	21	24	1	35	1	14	3	16	0	0	0	0	0	0	0	0	1	0	0	0	0	0
Bacteria;Proteobacteria;Alphaproteobacteria;Sphingomonadales;Sphingomonadaceae;Sphingomonas;Sphingomonas sp. W1.09-86	2	1	2	0	3	1	0	1	3	0	0	0	0	0	0	0	0	0	0	0	0	0	0
Bacteria;Proteobacteria;Alphaproteobacteria;Sphingomonadales;Sphingomonadaceae;uncultured;(uncultured)	2	3	4	0	8	3	0	25	3	0	1	0	0	0	7	0	1	0	1	0	2	1	1
Bacteria;Proteobacteria;Gammaproteobacteria;Burkholderiales;Burkholderiaceae;Burkholderia-Caballeronia-Paraburkholderia;Burkholderia pseudomallei	0	3	1	3	0	3	1	0	1	0	0	0	0	0	0	0	0	0	1	0	0	0	0
Bacteria;Proteobacteria;Gammaproteobacteria;Burkholderiales;Comamonadaceae;Curvibacter;Curvibacter sp. PAE-UM	0	7	7	13	13	4	3	35	25	0	0	0	0	0	0	0	0	0	0	0	0	0	0
Bacteria;Proteobacteria;Gammaproteobacteria;Burkholderiales;Comamonadaceae;Ramlibacter;(Ramlibacter)	1	0	0	0	1	0	0	1	6	0	0	0	0	0	0	0	0	0	0	0	0	0	0
Bacteria;Proteobacteria;Gammaproteobacteria;Burkholderiales;Comamonadaceae;uncultured;Methylibium sp. IFP 2052	0	1	0	0	1	1	0	2	0	0	0	0	0	0	0	0	0	0	0	0	0	0	0
Bacteria;Proteobacteria;Gammaproteobacteria;Burkholderiales;Comamonadaceae;uncultured;uncultured Rhodoferax sp.	0	0	1	1	2	3	0	114	4	0	0	0	0	0	0	0	0	0	0	0	0	0	0
Bacteria;Proteobacteria;Gammaproteobacteria;Burkholderiales;Comamonadaceae;Xylophilus;metagenome	2	3	5	5	1	3	0	0	0	0	0	0	0	0	0	0	0	0	0	0	0	0	0
Bacteria;Proteobacteria;Gammaproteobacteria;Burkholderiales;Methylophilaceae;(Methylophilaceae);(Methylophilaceae)	0	51	21	57	11	7	2	27	8	0	0	0	2	0	0	0	0	0	0	0	0	0	0
Bacteria;Proteobacteria;Gammaproteobacteria;Burkholderiales;Oxalobacteraceae;Collimonas;Collimonas arenae	1	2	0	3	2	7	3	0	3	0	0	0	0	0	0	0	0	0	0	0	0	0	0
Bacteria;Proteobacteria;Gammaproteobacteria;Burkholderiales;Oxalobacteraceae;Massilia;bacterium JNKLA11	1	20	9	16	7	0	4	0	0	0	0	0	1	0	0	0	0	0	0	0	0	0	0
Bacteria;Proteobacteria;Gammaproteobacteria;Enterobacterales;Aeromonadaceae;Aeromonas;Aeromonas salmonicida	0	4	5	1	0	0	47	0	1	0	0	0	0	0	0	0	0	0	0	1	0	0	0
Bacteria;Proteobacteria;Gammaproteobacteria;Enterobacterales;Enterobacteriaceae;Enterobacter;Lelliottia amnigena	1	1	0	0	2	0	1	0	0	0	0	0	0	0	0	0	0	0	0	0	0	0	0
Bacteria;Proteobacteria;Gammaproteobacteria;Pseudomonadales;Moraxellaceae;(Moraxellaceae);(Moraxellaceae)	0	54	37	76	18	1	240	4	19	0	1	0	0	0	0	0	3	1	0	0	11	2	0
Bacteria;Proteobacteria;Gammaproteobacteria;Pseudomonadales;Moraxellaceae;Acinetobacter;Acinetobacter johnsonii CIP 64.6	0	82	35	152	38	0	17	1	10	0	0	0	0	2	0	0	0	0	0	0	0	0	0
Bacteria;Proteobacteria;Gammaproteobacteria;Pseudomonadales;Moraxellaceae;Acinetobacter;Acinetobacter lwoffii	0	36	21	83	17	0	10	4	10	0	0	0	0	0	0	0	0	0	2	0	1	1	1
Bacteria;Proteobacteria;Gammaproteobacteria;Pseudomonadales;Moraxellaceae;Psychrobacter;Psychrobacter sp. mixed culture X9-9F	1	1	2	0	1	0	2	0	0	0	0	0	0	0	0	0	0	0	0	0	0	0	0
Bacteria;Proteobacteria;Gammaproteobacteria;Pseudomonadales;Pseudomonadaceae;(Pseudomonadaceae);(Pseudomonadaceae)	0	1	0	0	2	0	0	10	4	0	0	0	0	1	1	0	0	10	6	4	2	2	15
Bacteria;Proteobacteria;Gammaproteobacteria;Pseudomonadales;Pseudomonadaceae;Pseudomonas;Pseudomonas balearica DSM 6083	0	0	0	3	2	0	0	2	0	0	0	0	0	1	4	0	9	32	6	25	7	7	4
Bacteria;Proteobacteria;Gammaproteobacteria;Xanthomonadales;Rhodanobacteraceae;Ahniella;uncultured bacterium	0	0	2	0	3	0	0	2	0	0	0	0	0	0	0	0	0	0	0	0	0	0	0
Bacteria;Proteobacteria;Gammaproteobacteria;Xanthomonadales;Xanthomonadaceae;Stenotrophomonas;uncultured Stenotrophomonas sp.	0	2	1	0	0	0	0	0	0	0	0	0	0	0	0	0	122	1	3	1	0	0	1
Bacteria;Verrucomicrobiota;Kiritimatiellae;WCHB1-41;uncultured bacterium;(uncultured bacterium);(uncultured bacterium)	0	0	2	0	0	0	1	0	0	0	1	32	2	1	0	0	0	0	0	0	0	1	0
Bacteria;Verrucomicrobiota;Verrucomicrobiae;Chthoniobacterales;Chthoniobacteraceae;Candidatus Udaeobacter;uncultured bacterium	1	0	1	1	1	0	0	1	4	0	0	1	0	0	0	0	0	0	0	0	0	0	0
Bacteria;Abditibacteriota;Abditibacteria;Abditibacteriales;Abditibacteriaceae;Abditibacterium;(Abditibacterium)	0	1	4	0	82	0	0	0	9	0	0	0	0	0	0	0	0	0	0	0	0	0	0
Bacteria;Acidobacteriota;Blastocatellia;11-24;uncultured bacterium;(uncultured bacterium);(uncultured bacterium)	0	1	4	0	0	0	0	0	1	2	0	1	2	0	0	0	0	0	0	0	0	0	0
Bacteria;Acidobacteriota;Blastocatellia;Blastocatellales;Blastocatellaceae;Blastocatella;uncultured Acidobacteria bacterium	0	1	0	0	9	0	0	0	1	0	0	0	0	0	0	0	0	0	0	0	0	0	0
Bacteria;Acidobacteriota;Blastocatellia;Pyrinomonadales;Pyrinomonadaceae;RB41;(RB41)	2	4	7	3	0	0	0	0	7	1	0	1	0	0	0	0	0	0	0	0	0	0	0
Bacteria;Acidobacteriota;Vicinamibacteria;Vicinamibacterales;Vicinamibacteraceae;uncultured Acidobacteria bacterium;(uncultured Acidobacteria bacterium)	0	3	2	0	6	0	0	0	0	1	1	1	0	0	0	0	0	0	0	0	0	0	0
Bacteria;Actinobacteriota;Acidimicrobiia;Microtrichales;Ilumatobacteraceae;(Ilumatobacteraceae);(Ilumatobacteraceae)	1	0	2	0	10	0	1	0	1	0	1	0	1	2	0	0	3	0	0	0	0	0	0
Bacteria;Actinobacteriota;Acidimicrobiia;Microtrichales;Ilumatobacteraceae;CL500-29 marine group;(CL500-29 marine group)	0	1	3	0	14	0	0	0	2	0	0	0	0	0	0	0	0	0	0	0	0	0	0
Bacteria;Actinobacteriota;Acidimicrobiia;Microtrichales;Ilumatobacteraceae;CL500-29 marine group;metagenome	1	0	0	0	11	0	0	0	2	0	0	0	0	0	0	0	0	0	0	0	0	0	0
Bacteria;Actinobacteriota;Acidimicrobiia;Microtrichales;Ilumatobacteraceae;Ilumatobacter;(Ilumatobacter)	1	0	2	2	14	0	0	0	2	0	1	1	3	6	2	0	2	0	0	5	1	0	0
Bacteria;Actinobacteriota;Acidimicrobiia;Microtrichales;Microtrichaceae;uncultured;metagenome	1	0	0	0	0	0	0	0	0	0	2	0	0	0	0	0	0	0	0	0	0	0	0
Bacteria;Actinobacteriota;Acidimicrobiia;uncultured;uncultured bacterium;(uncultured bacterium);(uncultured bacterium)	0	1	3	0	2	0	0	1	1	5	4	0	0	0	0	0	0	0	0	0	0	0	0
Bacteria;Actinobacteriota;Actinobacteria;Actinomycetales;Actinomycetaceae;Actinomyces;(Actinomyces)	1	1	2	0	7	0	0	0	0	0	0	0	0	0	0	0	1	0	0	0	0	0	0
Bacteria;Actinobacteriota;Actinobacteria;Corynebacteriales;Corynebacteriaceae;Corynebacterium;Corynebacterium pseudogenitalium ATCC 33035	0	7	3	0	6	0	0	1	3	0	0	0	0	0	1	0	0	0	2	1	1	1	0
Bacteria;Actinobacteriota;Actinobacteria;Corynebacteriales;Corynebacteriaceae;Corynebacterium;uncultured bacterium	1	6	4	2	6	0	0	1	10	0	0	0	0	0	0	0	0	1	1	0	1	0	0
Bacteria;Actinobacteriota;Actinobacteria;Corynebacteriales;Nocardiaceae;Rhodococcus;Rhodococcus pyridinivorans SB3094	1	2	0	2	0	0	0	8	0	0	0	0	0	0	0	0	0	0	0	0	0	0	0
Bacteria;Actinobacteriota;Actinobacteria;Frankiales;Geodermatophilaceae;Geodermatophilus;(Geodermatophilus)	1	3	15	0	96	0	0	0	10	0	0	0	0	0	0	0	0	0	0	0	0	0	0
Bacteria;Actinobacteriota;Actinobacteria;Frankiales;Geodermatophilaceae;Geodermatophilus;Geodermatophilus obscurus DSM 43160	0	4	10	0	128	0	0	0	6	0	0	0	0	0	0	0	0	0	0	0	0	0	0
Bacteria;Actinobacteriota;Actinobacteria;Micrococcales;Dermabacteraceae;Brachybacterium;(Brachybacterium)	0	1	24	0	2	0	0	0	1	0	0	0	0	0	0	0	0	0	0	0	0	0	0
Bacteria;Actinobacteriota;Actinobacteria;Micrococcales;Microbacteriaceae;Curtobacterium;(Curtobacterium)	0	2	4	0	0	0	0	0	0	0	0	0	0	0	0	0	0	0	0	0	0	0	0
Bacteria;Actinobacteriota;Actinobacteria;Micrococcales;Microbacteriaceae;Leifsonia;uncultured bacterium	0	0	0	0	5	0	1	0	2	0	0	0	0	0	0	0	0	0	0	0	0	0	0
Bacteria;Actinobacteriota;Actinobacteria;Micrococcales;Microbacteriaceae;Marisediminicola;uncultured bacterium	1	0	3	1	2	0	0	1	1	0	0	0	0	0	0	0	0	0	0	0	0	0	0
Bacteria;Actinobacteriota;Actinobacteria;Micrococcales;Microbacteriaceae;Microbacterium;Microbacterium chocolatum	1	0	0	0	0	0	0	0	0	0	0	0	0	0	0	0	0	0	2	0	3	5	0
Bacteria;Actinobacteriota;Actinobacteria;Micrococcales;Microbacteriaceae;Microbacterium;Microbacterium thalassium	1	0	1	0	0	0	0	0	0	0	0	0	0	0	0	0	0	0	1	1	0	1	0
Bacteria;Actinobacteriota;Actinobacteria;Micrococcales;Micrococcaceae;Micrococcus;Micrococcus luteus	1	2	2	0	3	0	4	0	1	0	0	0	0	0	0	0	0	0	0	1	0	0	0
Bacteria;Actinobacteriota;Actinobacteria;Micromonosporales;Micromonosporaceae;uncultured;uncultured bacterium	1	2	2	0	5	0	0	0	1	0	0	0	1	0	0	0	0	0	0	0	0	0	0
Bacteria;Actinobacteriota;Actinobacteria;Propionibacteriales;Nocardioidaceae;Aeromicrobium;Aeromicrobium erythreum	0	0	0	0	0	0	0	0	1	0	0	0	0	0	0	0	0	1	0	2	0	2	6
Bacteria;Actinobacteriota;Actinobacteria;Propionibacteriales;Nocardioidaceae;Nocardioides;Nocardioides ginkgobilobae	0	2	1	1	1	0	0	0	0	0	0	0	0	0	0	0	4	21	36	23	11	36	13
Bacteria;Actinobacteriota;Actinobacteria;Propionibacteriales;Nocardioidaceae;Nocardioides;Nocardioides sp. Iso805N	0	0	2	1	0	0	0	0	0	0	0	0	0	0	0	0	1	6	13	4	4	5	3
Bacteria;Actinobacteriota;Actinobacteria;Propionibacteriales;Propionibacteriaceae;Cutibacterium;uncultured bacterium	0	29	8	1	20	0	1	4	16	0	1	1	1	0	0	0	1	0	0	0	0	1	0
Bacteria;Actinobacteriota;Actinobacteria;Propionibacteriales;Propionibacteriaceae;Tessaracoccus;(Tessaracoccus)	1	0	15	2	1	0	0	0	1	0	0	0	0	0	0	0	0	0	0	0	0	0	0
Bacteria;Actinobacteriota;MB-A2-108;uncultured bacterium;(uncultured bacterium);(uncultured bacterium);(uncultured bacterium)	0	1	1	0	0	0	0	0	0	16	8	0	4	5	0	0	0	0	0	0	0	0	0
Bacteria;Armatimonadota;Fimbriimonadia;Fimbriimonadales;Fimbriimonadaceae;metagenome;(metagenome)	0	0	1	0	0	0	0	0	1	9	5	0	3	1	0	0	0	0	0	0	0	0	0
Bacteria;Armatimonadota;uncultured;uncultured bacterium;(uncultured bacterium);(uncultured bacterium);(uncultured bacterium)	0	0	3	0	1	0	0	0	0	4	24	1	18	15	1	0	0	0	0	0	0	0	0
Bacteria;Bacteroidota;Bacteroidia;Bacteroidales;Porphyromonadaceae;Porphyromonas;uncultured bacterium	2	2	2	0	0	0	0	2	0	0	0	0	0	0	0	0	0	0	0	0	0	0	0
Bacteria;Bacteroidota;Bacteroidia;Bacteroidales;Prevotellaceae;Prevotella_9;uncultured bacterium	1	4	1	0	10	0	0	0	0	0	0	0	0	3	0	0	0	0	0	0	0	0	0
Bacteria;Bacteroidota;Bacteroidia;Bacteroidales;Rikenellaceae;dgA-11 gut group;uncultured bacterium	0	3	4	0	1	0	0	0	0	0	0	0	0	0	0	0	0	0	0	0	0	0	0
Bacteria;Bacteroidota;Bacteroidia;Chitinophagales;Chitinophagaceae;Edaphobaculum;(Edaphobaculum)	0	0	1	0	4	4	0	4	7	0	0	0	0	0	0	0	16	0	1	0	0	0	0
Bacteria;Bacteroidota;Bacteroidia;Chitinophagales;Chitinophagaceae;Puia;uncultured bacterium	0	0	0	0	0	3	0	2	5	0	0	0	0	0	0	0	0	0	0	0	0	0	0
Bacteria;Bacteroidota;Bacteroidia;Cytophagales;Hymenobacteraceae;Hymenobacter;Hymenobacter lapidarius	0	0	0	2	18	14	2	22	9	0	0	0	0	0	0	0	0	0	0	0	0	0	0
Bacteria;Bacteroidota;Bacteroidia;Cytophagales;Microscillaceae;uncultured;metagenome	0	0	2	0	1	0	0	0	1	0	0	0	0	0	0	0	0	0	0	0	0	0	0
Bacteria;Bacteroidota;Bacteroidia;Cytophagales;uncultured;uncultured bacterium;(uncultured bacterium)	0	2	0	0	1	0	0	0	34	0	0	0	0	0	0	0	0	0	0	0	0	0	0
Bacteria;Bacteroidota;Bacteroidia;Flavobacteriales;Flavobacteriaceae;Flavobacterium;Flavobacterium ardleyense	2	0	3	0	0	0	1	2	0	0	0	0	0	0	0	0	0	0	0	0	0	0	0
Bacteria;Bacteroidota;Bacteroidia;Flavobacteriales;Flavobacteriaceae;Flavobacterium;Flavobacterium sp. AIC6-11A	0	5	2	5	1	0	1	0	0	0	0	0	0	0	0	0	0	0	0	0	0	0	0
Bacteria;Bacteroidota;Bacteroidia;Flavobacteriales;Flavobacteriaceae;Flavobacterium;Flavobacterium sp. ER3	2	0	3	2	13	0	0	48	7	0	0	0	0	0	0	0	0	0	0	0	0	0	0
Bacteria;Bacteroidota;Bacteroidia;Flavobacteriales;Flavobacteriaceae;Flavobacterium;Flavobacterium sp. HYN0086	1	0	0	0	6	0	0	5	1	0	0	0	0	0	0	0	0	0	0	0	0	0	0
Bacteria;Bacteroidota;Bacteroidia;Flavobacteriales;Flavobacteriaceae;Flavobacterium;Flavobacterium sp. V1-3	1	1	3	3	4	0	0	6	1	0	0	0	0	0	0	0	0	0	0	0	0	0	0
Bacteria;Bacteroidota;Bacteroidia;Flavobacteriales;Weeksellaceae;Chryseobacterium;Chryseobacterium halperniae	0	61	22	116	13	0	16	0	0	0	0	0	0	0	0	0	0	0	0	0	0	0	0
Bacteria;Bacteroidota;Bacteroidia;Flavobacteriales;Weeksellaceae;Chryseobacterium;Chryseobacterium sp. Leaf405	1	1	1	3	1	0	0	0	0	0	0	0	0	0	0	0	0	0	0	0	0	0	0
Bacteria;Bacteroidota;Bacteroidia;Sphingobacteriales;Sphingobacteriaceae;Arcticibacter;Arcticibacter svalbardensis MN12-7	0	1	0	0	20	0	0	0	0	0	0	0	0	0	0	0	0	0	0	0	0	0	0
Bacteria;Bacteroidota;Bacteroidia;Sphingobacteriales;Sphingobacteriaceae;Pedobacter;Pedobacter sp.	0	3	2	1	5	1	1	1	0	0	0	0	0	0	0	0	0	0	0	0	0	0	0
Bacteria;Bacteroidota;Bacteroidia;Sphingobacteriales;Sphingobacteriaceae;Pedobacter;Pedobacter sp. DL5	0	0	2	0	6	0	0	0	0	0	0	0	0	0	0	0	0	0	0	0	0	0	0
Bacteria;Bacteroidota;Bacteroidia;Sphingobacteriales;Sphingobacteriaceae;Pedobacter;Pedobacter sp. Hv1	0	22	5	21	8	0	4	0	2	0	0	0	0	0	0	0	0	0	0	0	0	0	0
Bacteria;Bacteroidota;Rhodothermia;Rhodothermales;Rhodothermaceae;(Rhodothermaceae);(Rhodothermaceae)	0	0	7	0	11	0	0	0	0	0	0	1	1	8	0	0	4	0	0	2	3	1	2
Bacteria;Bacteroidota;Rhodothermia;Rhodothermales;Rhodothermaceae;uncultured;uncultured bacterium	1	0	2	0	1	0	0	0	0	48	31	2	53	89	0	0	2	0	1	4	1	0	0
Bacteria;Bdellovibrionota;Bdellovibrionia;Bacteriovoracales;Bacteriovoracaceae;Bacteriovorax;(Bacteriovorax)	1	9	4	8	2	0	0	0	0	0	0	0	0	0	0	0	0	0	0	0	0	0	0
Bacteria;Chloroflexi;Anaerolineae;Caldilineales;Caldilineaceae;uncultured;uncultured bacterium	2	0	7	0	0	0	0	2	1	3	1	3	1	0	0	0	0	0	0	0	0	0	1
Bacteria;Chloroflexi;TK10;(TK10);(TK10);(TK10);(TK10)	1	1	0	1	1	1	0	0	1	1	2	3	3	4	0	1	0	0	0	0	0	1	0
Bacteria;Cyanobacteria;Cyanobacteriia;Chloroplast;Pinus greggii;(Pinus greggii);(Pinus greggii)	0	35	16	0	21	0	1	0	111	0	0	0	0	0	0	0	0	0	0	0	0	0	0
Bacteria;Cyanobacteria;Cyanobacteriia;Cyanobacteriales;Chroococcidiopsaceae;uncultured;uncultured bacterium	1	17	12	1	76	2	0	0	82	0	0	0	0	0	0	0	0	0	0	0	0	0	0
Bacteria;Cyanobacteria;Cyanobacteriia;Cyanobacteriales;Nostocaceae;Nostoc PCC-73102;Nostoc sp.	0	0	1	0	4	0	0	0	1	0	0	0	0	0	0	0	0	0	0	0	0	0	0
Bacteria;Cyanobacteria;Vampirivibrionia;Gastranaerophilales;uncultured bacterium;(uncultured bacterium);(uncultured bacterium)	0	5	1	0	1	0	1	0	0	0	0	0	0	0	0	0	0	0	0	0	0	0	0
Bacteria;Deinococcota;Deinococci;Thermales;Thermaceae;Thermus;Thermus scotoductus SA-01	0	1	0	0	1	0	0	0	0	3	0	0	0	0	0	0	0	0	0	0	0	0	0
Bacteria;Dependentiae;Babeliae;Babeliales;(Babeliales);(Babeliales);(Babeliales)	0	1	0	0	2	0	0	1	1	0	0	9	3	18	2	0	0	1	0	0	0	0	0
Bacteria;Desulfobacterota;Desulfuromonadia;Bradymonadales;(Bradymonadales);(Bradymonadales);(Bradymonadales)	2	1	0	0	0	0	0	0	0	0	0	0	0	0	0	0	0	0	0	0	2	0	0
Bacteria;Firmicutes;Bacilli;Bacillales;Bacillaceae;uncultured;uncultured bacterium	1	4	1	1	3	0	0	0	0	0	0	0	0	0	0	0	0	0	0	0	0	0	0
Bacteria;Firmicutes;Bacilli;Lactobacillales;Aerococcaceae;Aerococcus;Aerococcus urinaeequi	2	3	2	0	0	0	0	0	0	0	0	0	0	0	0	0	0	0	9	1	18	34	3
Bacteria;Firmicutes;Bacilli;Lactobacillales;Streptococcaceae;Streptococcus;uncultured bacterium	0	6	1	0	7	0	0	0	0	0	0	0	0	0	0	0	0	0	0	0	0	0	0
Bacteria;Firmicutes;Bacilli;Staphylococcales;Staphylococcaceae;Staphylococcus;Staphylococcus aureus subsp. aureus ST398	1	2	0	0	1	0	0	0	0	0	3	0	2	0	0	0	0	0	0	0	0	0	0
Bacteria;Firmicutes;Clostridia;Lachnospirales;Lachnospiraceae;Acetitomaculum;(Acetitomaculum)	0	4	4	0	0	0	0	0	0	0	0	0	0	0	0	0	0	0	0	0	0	0	0
Bacteria;Firmicutes;Clostridia;Lachnospirales;Lachnospiraceae;Blautia;uncultured bacterium	1	6	2	0	36	0	0	0	2	0	0	0	0	0	0	0	0	0	0	0	0	0	0
Bacteria;Firmicutes;Clostridia;Lachnospirales;Lachnospiraceae;Tyzzerella;uncultured bacterium	0	3	4	0	0	0	0	0	0	0	0	0	0	0	0	0	0	0	0	0	0	0	0
Bacteria;Firmicutes;Clostridia;Peptostreptococcales-Tissierellales;Peptostreptococcaceae;(Peptostreptococcaceae);(Peptostreptococcaceae)	0	4	6	1	3	0	0	0	3	0	0	0	0	1	0	0	0	0	0	0	0	0	0
Bacteria;Fusobacteriota;Fusobacteriia;Fusobacteriales;Leptotrichiaceae;Leptotrichia;uncultured bacterium	1	0	2	0	7	0	0	0	2	0	0	0	0	0	0	0	0	0	0	0	0	0	0
Bacteria;Gemmatimonadota;Gemmatimonadetes;Gemmatimonadales;Gemmatimonadaceae;Gemmatirosa;uncultured soil bacterium	1	0	0	0	4	0	0	0	0	0	0	0	0	0	0	0	0	0	0	0	0	0	0
Bacteria;Gemmatimonadota;Longimicrobia;Longimicrobiales;Longimicrobiaceae;Longimicrobium;(Longimicrobium)	0	0	0	0	8	0	0	0	0	0	0	0	0	0	0	0	0	0	0	0	0	0	0
Bacteria;Myxococcota;Myxococcia;Myxococcales;Myxococcaceae;Myxococcus;(Myxococcus)	2	17	0	0	4	0	0	0	0	0	0	0	0	0	0	0	0	0	0	0	0	0	0
Bacteria;Myxococcota;Myxococcia;Myxococcales;Myxococcaceae;Myxococcus;Corallococcus macrosporus	1	4	0	0	4	0	0	0	1	0	0	0	0	0	0	0	0	0	0	0	0	0	0
Bacteria;Myxococcota;Myxococcia;Myxococcales;Myxococcaceae;Myxococcus;Myxococcus fulvus 124B02	1	24	0	0	3	0	0	0	2	0	0	0	0	0	0	0	0	0	0	0	0	0	0
Bacteria;Myxococcota;Myxococcia;Myxococcales;Myxococcaceae;uncultured;uncultured bacterium	0	0	0	0	2	0	0	0	0	1	2	0	0	0	0	0	0	0	0	0	0	0	0
Bacteria;Myxococcota;Polyangia;(Polyangia);(Polyangia);(Polyangia);(Polyangia)	0	2	0	0	1	0	0	0	0	1	1	0	0	3	0	0	0	0	0	1	0	0	0
Bacteria;Myxococcota;Polyangia;Nannocystales;Nannocystaceae;Nannocystis;metagenome	0	0	0	0	5	0	0	3	0	0	0	0	0	0	0	0	0	0	0	0	0	0	0
Bacteria;Patescibacteria;Microgenomatia;Candidatus Pacebacteria;(Candidatus Pacebacteria);(Candidatus Pacebacteria);(Candidatus Pacebacteria)	0	2	1	0	1	0	0	0	0	0	0	1	0	0	0	0	0	0	0	0	0	0	0
Bacteria;Patescibacteria;Saccharimonadia;Saccharimonadales;uncultured Candidatus Saccharibacteria bacterium;(uncultured Candidatus Saccharibacteria bacterium);(uncultured Candidatus Saccharibacteria bacterium)	0	0	0	0	1	0	0	0	1	0	2	2	2	0	0	0	0	0	0	0	0	0	0
Bacteria;Planctomycetota;Phycisphaerae;S-70;uncultured bacterium;(uncultured bacterium);(uncultured bacterium)	2	0	0	0	4	8	0	5	1	3	2	2	5	1	0	0	0	0	0	0	0	0	0
Bacteria;Planctomycetota;Planctomycetes;Pirellulales;Pirellulaceae;Pirellula;(Pirellula)	2	0	1	0	4	0	0	0	0	0	0	0	0	0	0	0	0	0	0	0	0	1	0
Bacteria;Planctomycetota;vadinHA49;uncultured bacterium;(uncultured bacterium);(uncultured bacterium);(uncultured bacterium)	2	2	3	0	8	2	0	2	12	13	14	64	15	42	0	0	0	0	0	0	0	0	0
Bacteria;Proteobacteria;Alphaproteobacteria;Acetobacterales;Acetobacteraceae;Acidiphilium;(Acidiphilium)	0	11	7	0	29	75	1	0	148	0	0	0	0	0	0	0	0	0	0	0	0	0	0
Bacteria;Proteobacteria;Alphaproteobacteria;Acetobacterales;Acetobacteraceae;Roseomonas;Roseomonas sp.	2	1	3	0	1	0	0	0	0	0	0	0	0	0	0	0	0	0	0	0	0	0	0
Bacteria;Proteobacteria;Alphaproteobacteria;Caulobacterales;Caulobacteraceae;Brevundimonas;Brevundimonas sp. DS20	0	6	18	7	14	0	0	0	0	0	0	0	1	0	0	1	1	0	0	1	0	3	0
Bacteria;Proteobacteria;Alphaproteobacteria;Caulobacterales;Caulobacteraceae;Brevundimonas;Brevundimonas subvibrioides ATCC 15264	1	5	2	5	2	2	0	13	0	0	0	0	0	0	0	0	0	0	0	0	0	0	0
Bacteria;Proteobacteria;Alphaproteobacteria;Caulobacterales;Caulobacteraceae;Brevundimonas;Caulobacteraceae bacterium NeomS2D3	0	2	4	20	1	0	1	4	0	0	0	0	0	0	0	0	0	0	0	0	0	0	0
Bacteria;Proteobacteria;Alphaproteobacteria;Caulobacterales;Caulobacteraceae;Brevundimonas;Streptomyces longisporoflavus	1	1	1	1	3	0	2	21	0	0	0	0	0	0	0	0	0	0	0	0	0	0	0
Bacteria;Proteobacteria;Alphaproteobacteria;Rhizobiales;Beijerinckiaceae;Methylobacterium-Methylorubrum;Methylobacterium sp. Leaf99	1	7	3	7	4	0	3	0	10	0	0	0	0	0	0	0	0	0	0	0	0	0	0
Bacteria;Proteobacteria;Alphaproteobacteria;Rhizobiales;Methyloligellaceae;uncultured;uncultured bacterium	0	0	0	0	0	0	0	0	0	4	4	3	11	11	2	0	0	0	0	0	0	0	0
Bacteria;Proteobacteria;Alphaproteobacteria;Rhizobiales;Rhizobiaceae;Brucella;Brucella sp. 09RB8471	2	0	1	2	0	3	0	0	0	0	0	0	0	0	0	0	0	0	0	0	0	0	0
Bacteria;Proteobacteria;Alphaproteobacteria;Rhizobiales;Rhizobiaceae;Mesorhizobium;Mesorhizobium sp. LNJC372A00	0	1	0	0	0	2	0	0	2	1	1	1	2	0	0	0	0	0	0	0	0	0	0
Bacteria;Proteobacteria;Alphaproteobacteria;Rhizobiales;Xanthobacteraceae;Rhodopseudomonas;(Rhodopseudomonas)	0	2	4	4	7	0	1	4	3	0	0	0	0	0	0	0	0	0	0	0	0	0	0
Bacteria;Proteobacteria;Alphaproteobacteria;Rhodobacterales;Rhodobacteraceae;Pseudorhodobacter;uncultured bacterium	0	0	1	0	3	0	0	8	10	0	0	1	0	0	0	0	0	0	0	0	0	0	0
Bacteria;Proteobacteria;Alphaproteobacteria;Rickettsiales;Mitochondria;Aspergillus nomius;(Aspergillus nomius)	0	1	1	0	2	0	0	0	0	0	0	0	0	0	0	0	0	0	1	0	0	0	0
Bacteria;Proteobacteria;Alphaproteobacteria;Rickettsiales;Mitochondria;Clonostachys rosea;(Clonostachys rosea)	1	0	0	0	0	0	0	0	1	0	0	0	0	0	0	2	0	2	1	1	0	1	0
Bacteria;Proteobacteria;Alphaproteobacteria;Rickettsiales;Mitochondria;Cordyceps tenuipes;(Cordyceps tenuipes)	1	1	0	0	2	0	0	0	3	0	0	0	0	0	0	0	0	0	0	0	0	0	0
Bacteria;Proteobacteria;Alphaproteobacteria;Rickettsiales;Mitochondria;Picea glauca (white spruce);(Picea glauca (white spruce))	1	16	6	0	7	0	0	0	25	0	0	0	0	0	0	0	0	0	0	0	0	0	0
Bacteria;Proteobacteria;Alphaproteobacteria;Rickettsiales;Mitochondria;Rhynchosporium secalis (leaf blotch of barley);(Rhynchosporium secalis (leaf blotch of barley))	1	0	0	0	0	0	0	8	3	0	0	0	0	0	0	0	0	0	0	0	0	0	0
Bacteria;Proteobacteria;Alphaproteobacteria;Sphingomonadales;Sphingomonadaceae;Sphingobium;Sphingomonas sp. DhA-95	0	1	1	0	0	0	0	0	0	0	0	0	0	0	0	7	0	5	1	4	2	1	0
Bacteria;Proteobacteria;Alphaproteobacteria;Sphingomonadales;Sphingomonadaceae;Sphingomonas;Sphingomonas alpina	0	0	0	0	0	10	0	0	0	0	0	0	0	0	0	0	0	0	0	0	0	0	0
Bacteria;Proteobacteria;Alphaproteobacteria;Sphingomonadales;Sphingomonadaceae;Sphingomonas;Sphingomonas sp. P5-5	0	0	0	0	8	65	2	1	9	0	0	0	0	0	0	0	0	0	0	0	0	0	0
Bacteria;Proteobacteria;Alphaproteobacteria;Sphingomonadales;Sphingomonadaceae;Sphingomonas;uncultured marine bacterium	0	1	0	0	1	0	2	1	1	0	0	0	0	0	0	0	1	0	0	0	0	0	0
Bacteria;Proteobacteria;Gammaproteobacteria;Burkholderiales;Alcaligenaceae;Achromobacter;uncultured bacterium	1	1	0	1	0	0	0	0	0	0	0	0	0	0	0	0	4	0	0	0	0	0	0
Bacteria;Proteobacteria;Gammaproteobacteria;Burkholderiales;Burkholderiaceae;(Burkholderiaceae);(Burkholderiaceae)	1	4	12	54	1	0	2	0	1	0	0	0	0	0	0	1	0	0	0	0	0	0	0
Bacteria;Proteobacteria;Gammaproteobacteria;Burkholderiales;Burkholderiaceae;Lautropia;uncultured bacterium	0	2	1	0	2	0	0	0	1	0	0	0	0	0	0	0	0	0	0	0	0	0	0
Bacteria;Proteobacteria;Gammaproteobacteria;Burkholderiales;Comamonadaceae;Leptothrix;metagenome	1	0	0	1	5	97	0	4	5	0	0	0	0	0	0	0	0	0	0	0	0	0	0
Bacteria;Proteobacteria;Gammaproteobacteria;Burkholderiales;Comamonadaceae;Polaromonas;metagenome	1	0	1	4	5	3	0	9	1	0	0	0	0	0	0	0	0	0	0	0	0	0	0
Bacteria;Proteobacteria;Gammaproteobacteria;Burkholderiales;Comamonadaceae;Polaromonas;uncultured beta proteobacterium	2	0	0	0	5	1	0	9	3	0	0	0	0	0	0	0	0	0	0	0	0	0	0
Bacteria;Proteobacteria;Gammaproteobacteria;Burkholderiales;Comamonadaceae;Rhodoferax;Rhodoferax antarcticus	0	0	0	0	1	2	0	1	0	0	0	0	0	0	0	0	0	0	0	0	0	0	0
Bacteria;Proteobacteria;Gammaproteobacteria;Burkholderiales;Comamonadaceae;Rhodoferax;Rhodoferax ferrireducens T118	0	18	4	15	16	5	3	42	24	0	0	0	0	0	0	0	0	0	0	0	0	0	0
Bacteria;Proteobacteria;Gammaproteobacteria;Burkholderiales;Comamonadaceae;Rhodoferax;uncultured beta proteobacterium	0	4	4	8	11	11	3	17	21	0	0	0	0	0	0	0	0	0	0	0	0	0	0
Bacteria;Proteobacteria;Gammaproteobacteria;Burkholderiales;Comamonadaceae;Rhodoferax;uncultured Rhodoferax sp.	0	0	3	5	5	7	0	256	3	0	0	0	0	0	0	0	0	0	0	0	0	0	0
Bacteria;Proteobacteria;Gammaproteobacteria;Burkholderiales;Comamonadaceae;uncultured bacterium;(uncultured bacterium)	0	1	1	0	0	3	0	1	0	0	0	0	0	0	0	0	0	0	0	0	0	0	0
Bacteria;Proteobacteria;Gammaproteobacteria;Burkholderiales;Comamonadaceae;uncultured;(uncultured)	0	1	5	1	8	927	0	50	12	0	0	0	0	0	0	0	0	0	0	0	0	0	0
Bacteria;Proteobacteria;Gammaproteobacteria;Burkholderiales;Methylophilaceae;Methylotenera;uncultured bacterium	0	0	0	1	8	11	0	22	1	0	0	0	0	0	0	0	0	0	0	0	0	0	0
Bacteria;Proteobacteria;Gammaproteobacteria;Burkholderiales;Neisseriaceae;Neisseria;Neisseria mucosa ATCC 25996	0	4	0	0	1	0	0	0	0	0	0	0	0	0	0	0	0	0	0	0	0	0	0
Bacteria;Proteobacteria;Gammaproteobacteria;Burkholderiales;Nitrosomonadaceae;Ellin6067;uncultured bacterium	0	1	6	0	10	0	0	3	3	0	0	0	0	0	0	0	0	0	0	0	0	0	0
Bacteria;Proteobacteria;Gammaproteobacteria;Burkholderiales;Oxalobacteraceae;[Aquaspirillum] arcticum group;uncultured bacterium	0	0	0	0	8	65	1	34	8	0	0	0	0	0	0	0	0	0	0	0	0	0	0
Bacteria;Proteobacteria;Gammaproteobacteria;Burkholderiales;Oxalobacteraceae;Duganella;Zoogloea ramigera	0	6	13	5	0	0	1	17	0	0	0	0	0	0	0	0	0	0	0	0	0	0	0
Bacteria;Proteobacteria;Gammaproteobacteria;Burkholderiales;Oxalobacteraceae;Janthinobacterium;(Janthinobacterium)	0	25	17	37	8	130	21	9	5	0	0	0	0	0	0	0	0	0	0	0	0	0	0
Bacteria;Proteobacteria;Gammaproteobacteria;Burkholderiales;Oxalobacteraceae;Noviherbaspirillum;uncultured Burkholderiales bacterium	0	0	0	0	2	2	0	0	5	0	0	0	0	0	0	0	0	0	0	0	0	0	0
Bacteria;Proteobacteria;Gammaproteobacteria;Burkholderiales;Oxalobacteraceae;Pseudoduganella;Massilia sp.	3	0	0	3	2	2	0	0	1	0	0	0	0	0	0	0	0	0	0	0	0	0	0
Bacteria;Proteobacteria;Gammaproteobacteria;Burkholderiales;Oxalobacteraceae;Undibacterium;uncultured bacterium	0	32	12	52	11	356	3	54	2	0	0	0	0	0	0	0	0	0	0	0	0	0	0
Bacteria;Proteobacteria;Gammaproteobacteria;Burkholderiales;SC-I-84;(SC-I-84);(SC-I-84)	0	1	3	0	3	0	0	0	2	0	0	0	0	0	0	0	0	0	0	0	0	0	0
Bacteria;Proteobacteria;Gammaproteobacteria;Burkholderiales;SC-I-84;uncultured bacterium;(uncultured bacterium)	0	0	2	0	4	0	0	0	1	1	0	0	1	0	0	0	0	0	0	0	0	0	0
Bacteria;Proteobacteria;Gammaproteobacteria;Burkholderiales;TRA3-20;uncultured bacterium;(uncultured bacterium)	0	0	2	0	3	0	0	0	0	0	0	1	0	0	0	0	0	0	0	0	0	0	0
Bacteria;Proteobacteria;Gammaproteobacteria;Diplorickettsiales;Diplorickettsiaceae;uncultured;uncultured bacterium	0	0	0	0	0	40	0	24	3	0	0	0	1	0	0	0	0	0	0	0	0	1	0
Bacteria;Proteobacteria;Gammaproteobacteria;Enterobacterales;Aeromonadaceae;Aeromonas;(Aeromonas)	0	3	4	0	4	0	31	1	0	0	1	0	0	0	0	0	0	0	0	0	0	0	0
Bacteria;Proteobacteria;Gammaproteobacteria;Enterobacterales;Alteromonadaceae;Rheinheimera;uncultured bacterium	0	11	4	0	2	0	0	1	0	0	0	0	0	0	0	0	2	1	0	1	0	0	0
Bacteria;Proteobacteria;Gammaproteobacteria;Enterobacterales;Enterobacteriaceae;Citrobacter;Citrobacter gillenii	1	18	1	0	4	0	0	0	0	0	0	0	0	0	0	0	0	0	0	0	0	0	0
Bacteria;Proteobacteria;Gammaproteobacteria;Enterobacterales;Enterobacteriaceae;Raoultella;Raoultella ornithinolytica	1	5	0	0	0	0	0	0	0	0	0	0	0	0	0	0	0	0	0	0	0	0	0
Bacteria;Proteobacteria;Gammaproteobacteria;Enterobacterales;Vibrionaceae;Salinivibrio;Salinivibrio sp. IB643	0	0	1	0	1	0	8	0	0	0	0	0	0	2	51	15	2	1	13	8	18	14	45
Bacteria;Proteobacteria;Gammaproteobacteria;Enterobacterales;Vibrionaceae;Vibrio;uncultured Vibrio sp.	1	0	0	0	0	0	5	0	0	0	0	0	0	0	0	0	0	2	0	2	10	15	90
Bacteria;Proteobacteria;Gammaproteobacteria;Enterobacterales;Vibrionaceae;Vibrio;Vibrio diabolicus	1	5	5	3	7	9	19	2	3	1	0	1	1	2	11	1	4	4	7	7	11	13	26
Bacteria;Proteobacteria;Gammaproteobacteria;Pseudomonadales;Halieaceae;Halioglobus;uncultured bacterium	2	0	0	0	0	0	0	0	2	0	0	2	1	1	0	0	3	0	1	0	1	1	0
Bacteria;Proteobacteria;Gammaproteobacteria;Pseudomonadales;Moraxellaceae;Acinetobacter;Acinetobacter gerneri DSM 14967 = CIP 107464	0	1	3	8	3	0	1	3	0	0	0	0	0	0	0	1	0	0	0	0	1	0	1
Bacteria;Proteobacteria;Gammaproteobacteria;Pseudomonadales;Moraxellaceae;Acinetobacter;Acinetobacter sp. K7SC-8A	0	412	227	1011	128	0	321	0	43	0	0	0	0	0	0	0	0	0	0	0	0	0	0
Bacteria;Proteobacteria;Gammaproteobacteria;Pseudomonadales;Moraxellaceae;Alkanindiges;uncultured bacterium	1	3	8	0	4	0	0	7	6	0	0	0	0	0	0	0	0	0	0	0	0	0	0
Bacteria;Proteobacteria;Gammaproteobacteria;Pseudomonadales;Moraxellaceae;Psychrobacter;Psychrobacter pacificensis	0	1	1	1	2	0	4	0	0	0	0	0	0	0	0	0	0	0	0	0	0	0	0
Bacteria;Proteobacteria;Gammaproteobacteria;Pseudomonadales;Moraxellaceae;Psychrobacter;Psychrobacter sp. AntiMn-1	0	0	0	0	0	0	7	0	0	0	0	0	0	0	0	0	0	0	0	0	0	0	1
Bacteria;Proteobacteria;Gammaproteobacteria;Pseudomonadales;Moraxellaceae;Psychrobacter;Psychrobacter sp. PRwf-1	0	2	2	2	0	0	29	0	0	0	0	0	0	0	0	0	0	0	1	0	0	2	2
Bacteria;Proteobacteria;Gammaproteobacteria;Pseudomonadales;Moraxellaceae;Psychrobacter;uncultured organism	0	3	5	1	0	0	18	0	0	0	0	0	0	0	0	0	0	0	0	0	0	0	0
Bacteria;Proteobacteria;Gammaproteobacteria;Pseudomonadales;Pseudomonadaceae;Pseudomonas;bacterium W4b	0	4	0	3	2	1	1	0	0	0	0	0	0	0	0	0	0	0	0	0	0	0	0
Bacteria;Proteobacteria;Gammaproteobacteria;Pseudomonadales;Pseudomonadaceae;Pseudomonas;Pseudomonas corrugata	0	0	2	0	0	1	1	0	1	0	0	0	0	0	0	0	0	0	0	0	0	0	0
Bacteria;Proteobacteria;Gammaproteobacteria;Pseudomonadales;Pseudomonadaceae;Pseudomonas;Pseudomonas sp. enrichment culture clone IC1-46	0	0	0	0	3	0	1	0	0	0	0	0	0	0	0	0	0	0	0	0	0	0	0
Bacteria;Proteobacteria;Gammaproteobacteria;Pseudomonadales;Pseudomonadaceae;Pseudomonas;Pseudomonas viridiflava	0	3	1	0	0	0	1	0	0	0	0	0	0	0	0	0	0	0	0	0	0	0	0
Bacteria;Proteobacteria;Gammaproteobacteria;Pseudomonadales;Pseudomonadaceae;Pseudomonas;uncultured gamma proteobacterium	1	0	1	0	1	88	5	8	0	0	0	0	0	0	0	0	2	3	1	1	1	0	0
Bacteria;Proteobacteria;Gammaproteobacteria;Steroidobacterales;Steroidobacteraceae;Steroidobacter;(Steroidobacter)	0	1	9	0	1	0	0	0	0	0	1	0	0	0	0	0	0	0	0	0	0	0	0
Bacteria;Proteobacteria;Gammaproteobacteria;Xanthomonadales;Rhodanobacteraceae;Pseudofulvimonas;uncultured bacterium	1	0	1	0	10	0	0	1	0	0	0	0	0	0	0	0	0	0	0	0	0	0	0
Bacteria;Proteobacteria;Gammaproteobacteria;Xanthomonadales;Xanthomonadaceae;Arenimonas;(Arenimonas)	0	1	5	0	10	0	1	7	9	0	0	0	0	0	0	0	0	0	0	0	0	0	0
Bacteria;Verrucomicrobiota;Kiritimatiellae;WCHB1-41;(WCHB1-41);(WCHB1-41);(WCHB1-41)	2	3	0	0	0	0	0	0	0	0	0	10	1	6	0	0	0	0	0	0	0	0	0
Bacteria;Verrucomicrobiota;Verrucomicrobiae;Chthoniobacterales;Chthoniobacteraceae;Chthoniobacter;(Chthoniobacter)	0	2	5	0	17	0	0	0	7	0	0	0	0	0	0	0	0	0	0	0	0	0	0
Bacteria;Verrucomicrobiota;Verrucomicrobiae;Chthoniobacterales;Chthoniobacteraceae;Chthoniobacter;uncultured bacterium	2	0	5	0	6	0	1	0	0	0	0	0	0	0	0	0	0	0	0	0	0	0	0
Bacteria;Verrucomicrobiota;Verrucomicrobiae;Verrucomicrobiales;Verrucomicrobiaceae;uncultured;(uncultured)	0	0	4	0	7	0	0	5	1	0	0	0	0	0	0	0	0	0	0	0	0	0	0
Archaea;Crenarchaeota;Bathyarchaeia;uncultured archaeon;(uncultured archaeon);(uncultured archaeon);(uncultured archaeon)	1	0	3	0	0	0	0	0	0	1	0	0	0	2	0	0	0	0	0	0	0	0	0
Archaea;Halobacterota;Halobacteria;Halobacterales;Haloferacaceae;uncultured;uncultured archaeon	0	0	2	1	0	0	2	1	0	0	0	0	0	0	0	0	0	0	0	0	0	0	0
Bacteria;Abditibacteriota;Abditibacteria;Abditibacteriales;Abditibacteriaceae;Abditibacterium;metagenome	0	0	0	0	10	0	0	0	1	0	0	0	0	0	0	0	0	0	0	0	0	0	0
Bacteria;Abditibacteriota;Abditibacteria;Abditibacteriales;Abditibacteriaceae;Abditibacterium;uncultured bacterium	0	0	0	2	72	0	0	2	6	0	0	0	1	0	0	0	0	0	0	0	0	0	0
Bacteria;Abditibacteriota;Abditibacteria;Abditibacteriales;Abditibacteriaceae;Abditibacterium;uncultured endolithic bacterium	0	0	1	0	5	0	0	0	1	0	0	0	0	0	0	0	0	0	0	0	0	0	0
Bacteria;Acidobacteriota;Acidobacteriae;(Acidobacteriae);(Acidobacteriae);(Acidobacteriae);(Acidobacteriae)	1	0	0	0	1	1	0	0	4	3	1	0	5	1	0	0	0	0	0	0	0	0	0
Bacteria;Acidobacteriota;Blastocatellia;(Blastocatellia);(Blastocatellia);(Blastocatellia);(Blastocatellia)	1	1	4	0	17	0	0	0	11	0	0	0	0	0	0	0	0	0	0	0	0	0	0
Bacteria;Acidobacteriota;Blastocatellia;Pyrinomonadales;Pyrinomonadaceae;RB41;uncultured bacterium	0	2	7	0	6	0	0	0	7	0	0	3	0	0	0	0	0	0	0	0	0	0	0
Bacteria;Acidobacteriota;Holophagae;Subgroup 7;(Subgroup 7);(Subgroup 7);(Subgroup 7)	0	1	3	1	6	0	0	0	4	0	0	0	0	0	0	0	0	0	0	0	0	0	0
Bacteria;Acidobacteriota;Holophagae;Subgroup 7;uncultured bacterium;(uncultured bacterium);(uncultured bacterium)	0	2	3	0	5	0	0	0	3	0	0	0	0	0	0	0	0	0	0	0	0	0	0
Bacteria;Acidobacteriota;Subgroup 18;uncultured bacterium;(uncultured bacterium);(uncultured bacterium);(uncultured bacterium)	0	7	0	5	1	0	2	0	1	0	0	1	1	0	0	0	0	0	0	0	0	0	0
Bacteria;Acidobacteriota;Vicinamibacteria;Vicinamibacterales;uncultured;uncultured Acidobacteria bacterium;(uncultured Acidobacteria bacterium)	0	1	0	0	5	0	0	0	1	20	22	0	43	9	0	0	3	0	0	0	0	1	1
Bacteria;Actinobacteriota;Acidimicrobiia;IMCC26256;uncultured bacterium;(uncultured bacterium);(uncultured bacterium)	1	0	0	0	1	0	0	0	1	166	44	9	35	66	5	0	0	0	0	0	2	1	0
Bacteria;Actinobacteriota;Acidimicrobiia;Microtrichales;Iamiaceae;Iamia;uncultured bacterium	0	3	2	0	2	0	0	0	0	0	0	0	0	0	0	0	0	0	0	0	0	0	0
Bacteria;Actinobacteriota;Acidimicrobiia;Microtrichales;Ilumatobacteraceae;Ilumatobacter;uncultured actinobacterium	0	0	0	0	0	0	0	0	0	0	0	0	3	0	0	0	0	0	0	2	1	0	0
Bacteria;Actinobacteriota;Acidimicrobiia;uncultured;(uncultured);(uncultured);(uncultured)	0	1	0	0	4	0	0	0	0	0	0	0	0	0	0	0	0	0	0	0	0	0	0
Bacteria;Actinobacteriota;Actinobacteria;Corynebacteriales;Corynebacteriaceae;Corynebacterium;Corynebacterium resistens DSM 45100	0	3	0	0	5	0	0	0	2	0	0	0	0	0	0	0	0	0	0	0	1	0	0
Bacteria;Actinobacteriota;Actinobacteria;Corynebacteriales;Mycobacteriaceae;Mycobacterium;Mycobacterium pallens JCM 16370	0	0	0	0	0	0	0	0	0	7	2	0	2	0	0	0	0	0	0	0	0	0	0
Bacteria;Actinobacteriota;Actinobacteria;Corynebacteriales;Mycobacteriaceae;Mycobacterium;Mycobacterium xenopi 3993	0	1	4	0	5	0	0	0	3	153	129	4	154	7	0	0	0	0	0	0	0	0	1
Bacteria;Actinobacteriota;Actinobacteria;Frankiales;Geodermatophilaceae;Geodermatophilus;Geodermatophilus sp. DSM 45219	1	2	2	0	20	0	0	0	2	0	0	0	0	0	0	0	0	0	0	0	0	0	0
Bacteria;Actinobacteriota;Actinobacteria;Frankiales;Geodermatophilaceae;Geodermatophilus;uncultured bacterium	0	1	6	0	74	0	1	0	4	0	0	0	0	0	0	0	0	0	0	0	0	0	0
Bacteria;Actinobacteriota;Actinobacteria;Frankiales;uncultured;Actinomycetales bacterium;(Actinomycetales bacterium)	0	1	6	3	9	5	3	3	7	0	0	0	0	0	0	0	0	0	0	0	0	0	0
Bacteria;Actinobacteriota;Actinobacteria;Frankiales;uncultured;metagenome;(metagenome)	0	4	1	1	9	2	2	1	6	0	0	0	0	0	0	0	0	0	0	0	0	0	0
Bacteria;Actinobacteriota;Actinobacteria;Frankiales;uncultured;uncultured actinobacterium;(uncultured actinobacterium)	0	3	7	0	14	0	2	3	7	0	0	0	0	0	0	0	0	0	0	0	0	0	0
Bacteria;Actinobacteriota;Actinobacteria;Micrococcales;Brevibacteriaceae;Brevibacterium;uncultured bacterium	0	1	6	0	0	0	0	0	0	0	0	0	0	0	0	5	30	212	62	217	98	244	66
Bacteria;Actinobacteriota;Actinobacteria;Micrococcales;Intrasporangiaceae;Aquipuribacter;(Aquipuribacter)	1	1	1	0	1	0	3	1	1	0	0	0	0	0	0	0	0	0	0	0	0	0	0
Bacteria;Actinobacteriota;Actinobacteria;Micrococcales;Intrasporangiaceae;Knoellia;(Knoellia)	0	2	6	1	3	0	0	0	5	0	0	0	0	0	0	0	0	0	0	0	0	0	0
Bacteria;Actinobacteriota;Actinobacteria;Micrococcales;Intrasporangiaceae;Oryzihumus;uncultured bacterium	1	0	1	0	3	1	0	2	5	0	0	0	0	0	0	0	0	0	0	0	0	0	0
Bacteria;Actinobacteriota;Actinobacteria;Micrococcales;Microbacteriaceae;Cryobacterium;(Cryobacterium)	0	3	7	0	23	0	0	3	70	0	0	0	0	0	0	0	0	0	0	0	0	0	0
Bacteria;Actinobacteriota;Actinobacteria;Micrococcales;Microbacteriaceae;Cryobacterium;Cryobacterium sp. MLB-32	0	4	0	0	16	2	0	2	25	0	0	0	0	0	0	0	0	0	0	0	0	0	0
Bacteria;Actinobacteriota;Actinobacteria;Micrococcales;Microbacteriaceae;Microbacterium;Microbacterium sp. 5	1	2	4	2	0	0	0	0	0	0	0	0	0	0	0	0	0	0	0	0	0	0	0
Bacteria;Actinobacteriota;Actinobacteria;Micrococcales;Microbacteriaceae;Microbacterium;Microbacterium sp. LKL04	0	1	0	1	0	0	0	0	0	0	0	0	0	0	0	0	0	0	1	2	1	2	0
Bacteria;Actinobacteriota;Actinobacteria;Micrococcales;Microbacteriaceae;Microbacterium;Microbacterium sp. PAMC 28756	1	4	1	1	1	0	0	3	0	0	0	0	0	0	0	0	0	0	0	0	0	1	0
Bacteria;Actinobacteriota;Actinobacteria;Micrococcales;Microbacteriaceae;Microbacterium;Microbacterium sp. XT11	1	3	1	15	0	1	3	6	2	0	0	0	0	0	0	0	0	0	0	0	0	0	0
Bacteria;Actinobacteriota;Actinobacteria;Micrococcales;Microbacteriaceae;Yonghaparkia;uncultured bacterium	0	0	3	0	0	0	0	0	1	0	0	0	0	0	0	0	0	0	0	0	0	0	0
Bacteria;Actinobacteriota;Actinobacteria;Micrococcales;Micrococcaceae;Pseudarthrobacter;Pseudarthrobacter sulfonivorans	1	1	1	0	1	0	0	4	3	0	0	0	0	0	0	0	0	0	0	0	0	0	0
Bacteria;Actinobacteriota;Actinobacteria;Micrococcales;Sanguibacteraceae;Sanguibacter-Flavimobilis;Sanguibacter antarcticus	1	1	5	0	2	0	0	0	0	0	0	0	0	0	0	0	0	0	0	0	0	0	0
Bacteria;Actinobacteriota;Actinobacteria;Micromonosporales;Micromonosporaceae;Micromonospora;(Micromonospora)	1	0	3	0	2	0	0	0	0	0	0	0	0	0	0	0	0	0	0	0	0	0	0
Bacteria;Actinobacteriota;Actinobacteria;Propionibacteriales;Propionibacteriaceae;Cutibacterium;Cutibacterium granulosum	2	2	1	0	2	0	2	0	0	0	0	0	0	0	0	0	0	0	0	0	0	0	0
Bacteria;Actinobacteriota;Thermoleophilia;(Thermoleophilia);(Thermoleophilia);(Thermoleophilia);(Thermoleophilia)	0	1	3	0	3	0	0	0	0	7	5	1	2	0	1	0	0	0	0	0	0	0	0
Bacteria;Actinobacteriota;Thermoleophilia;Gaiellales;uncultured;(uncultured);(uncultured)	1	2	3	0	12	0	0	1	2	7	1	3	7	2	2	0	0	0	0	0	3	0	0
Bacteria;Actinobacteriota;Thermoleophilia;Solirubrobacterales;Solirubrobacteraceae;Conexibacter;(Conexibacter)	0	0	0	0	11	0	0	3	5	2	0	0	1	0	0	0	0	0	0	0	0	0	0
Bacteria;Actinobacteriota;Thermoleophilia;uncultured;uncultured bacterium;(uncultured bacterium);(uncultured bacterium)	0	1	0	0	0	0	0	0	0	5	1	1	2	0	0	0	0	0	0	0	0	0	0
Bacteria;Armatimonadota;uncultured;metagenome;(metagenome);(metagenome);(metagenome)	0	0	2	0	0	0	0	0	0	0	2	0	4	1	0	0	0	0	0	0	0	0	0
Bacteria;Bacteroidota;Bacteroidia;Bacteroidales;Bacteroidaceae;Bacteroides;Bacteroides uniformis	0	1	0	0	4	0	0	0	0	0	0	0	0	0	0	0	0	0	0	0	0	0	0
Bacteria;Bacteroidota;Bacteroidia;Bacteroidales;Paludibacteraceae;uncultured;uncultured bacterium	0	7	6	0	0	0	0	0	0	0	0	0	0	0	0	0	0	0	0	0	0	0	0
Bacteria;Bacteroidota;Bacteroidia;Bacteroidales;Rikenellaceae;Alistipes;(Alistipes)	0	9	9	0	0	0	0	0	1	0	0	0	0	0	0	0	0	0	0	0	0	0	0
Bacteria;Bacteroidota;Bacteroidia;Bacteroidales;uncultured;(uncultured);(uncultured)	0	4	2	0	0	0	0	0	0	0	0	0	0	0	0	0	0	0	0	0	0	0	0
Bacteria;Bacteroidota;Bacteroidia;Chitinophagales;Chitinophagaceae;Edaphobaculum;metagenome	0	0	1	1	1	1	0	0	4	0	0	0	0	0	0	0	8	0	0	0	0	0	0
Bacteria;Bacteroidota;Bacteroidia;Chitinophagales;Chitinophagaceae;Ferruginibacter;uncultured Bacteroidetes bacterium	1	0	0	0	6	1	1	3	4	0	0	0	0	0	0	0	0	0	0	0	0	0	0
Bacteria;Bacteroidota;Bacteroidia;Chitinophagales;Chitinophagaceae;Segetibacter;uncultured bacterium	0	4	2	0	40	0	0	1	6	0	0	0	0	0	0	0	0	0	0	0	0	0	0
Bacteria;Bacteroidota;Bacteroidia;Chitinophagales;Chitinophagaceae;Terrimonas;(Terrimonas)	0	1	3	0	2	0	0	2	1	0	0	0	0	0	0	0	0	0	0	0	0	0	0
Bacteria;Bacteroidota;Bacteroidia;Chitinophagales;uncultured;(uncultured);(uncultured)	1	0	2	0	2	0	0	0	0	2	1	0	1	7	0	0	0	0	0	0	0	0	0
Bacteria;Bacteroidota;Bacteroidia;Cytophagales;Hymenobacteraceae;Hymenobacter;Hymenobacter sp.	1	0	3	0	5	1	1	9	4	0	0	0	0	0	0	0	0	0	0	0	0	0	0
Bacteria;Bacteroidota;Bacteroidia;Cytophagales;Hymenobacteraceae;Hymenobacter;Hymenobacter sp. IS2118	0	2	0	0	5	6	1	20	9	0	0	0	0	0	0	0	0	0	0	0	0	0	0
Bacteria;Bacteroidota;Bacteroidia;Cytophagales;Hymenobacteraceae;Hymenobacter;Hymenobacter sp. R-42743	0	0	2	0	1	1	0	5	1	0	0	0	0	0	0	0	0	0	0	0	0	0	0
Bacteria;Bacteroidota;Bacteroidia;Cytophagales;Hymenobacteraceae;Hymenobacter;uncultured Bacteroidetes bacterium	0	1	1	0	20	43	5	21	19	0	0	0	0	0	0	0	0	0	0	0	0	0	0
Bacteria;Bacteroidota;Bacteroidia;Cytophagales;Hymenobacteraceae;Pontibacter;(Pontibacter)	0	0	3	0	0	0	0	0	0	0	1	0	0	0	0	0	0	0	0	0	0	0	0
Bacteria;Bacteroidota;Bacteroidia;Cytophagales;Spirosomaceae;Fibrella;(Fibrella)	0	1	3	0	3	0	0	11	1	0	0	0	0	0	0	0	0	0	0	0	0	0	0
Bacteria;Bacteroidota;Bacteroidia;Flavobacteriales;(Flavobacteriales);(Flavobacteriales);(Flavobacteriales)	0	6	1	4	14	2	1	34	12	1	1	6	2	4	1	46	10	22	18	19	25	25	13
Bacteria;Bacteroidota;Bacteroidia;Flavobacteriales;Flavobacteriaceae;Bizionia;Bizionia argentinensis	0	0	0	0	0	0	0	0	0	0	0	1	0	0	0	0	0	0	0	0	0	0	0
Bacteria;Bacteroidota;Bacteroidia;Flavobacteriales;Flavobacteriaceae;Flavobacterium;Antarctic bacterium R-7515	0	0	0	0	0	0	0	7	0	0	0	0	0	0	0	0	0	0	0	0	0	0	0
Bacteria;Bacteroidota;Bacteroidia;Flavobacteriales;Flavobacteriaceae;Flavobacterium;Flavobacterium crassostreae	0	0	0	0	5	0	0	0	1	0	0	0	0	0	0	0	0	0	0	0	0	0	0
Bacteria;Bacteroidota;Bacteroidia;Flavobacteriales;Flavobacteriaceae;Tenacibaculum;Tenacibaculum sp. SZ-18	1	1	1	1	8	0	1	20	6	0	0	0	0	0	0	0	0	0	0	0	0	0	0
Bacteria;Bacteroidota;Bacteroidia;Flavobacteriales;NS9 marine group;(NS9 marine group);(NS9 marine group)	1	0	0	0	1	0	0	0	0	1	0	0	0	0	0	0	3	0	0	0	0	0	0
Bacteria;Bacteroidota;Bacteroidia;Flavobacteriales;Weeksellaceae;Chryseobacterium;Chryseobacterium sp. 6424	0	2	6	5	3	0	0	0	0	0	0	0	0	0	0	0	0	0	0	0	0	0	0
Bacteria;Bacteroidota;Bacteroidia;Flavobacteriales;Weeksellaceae;Chryseobacterium;Chryseobacterium sp. ERMR1:04	0	1	1	3	0	0	0	0	0	0	0	0	0	0	0	0	0	0	0	0	0	0	0
Bacteria;Bacteroidota;Bacteroidia;Flavobacteriales;Weeksellaceae;Chryseobacterium;uncultured Bacteroidetes bacterium	0	1	0	2	1	0	1	0	0	0	0	0	0	0	0	0	0	0	0	0	0	0	0
Bacteria;Bacteroidota;Bacteroidia;Sphingobacteriales;Sphingobacteriaceae;Mucilaginibacter;(Mucilaginibacter)	0	4	2	3	7	940	0	0	2	0	0	0	0	0	0	0	0	0	0	0	0	0	0
Bacteria;Bacteroidota;Bacteroidia;Sphingobacteriales;Sphingobacteriaceae;Pedobacter;Pedobacter duraquae	0	0	0	0	3	0	0	0	1	0	0	0	0	0	0	0	0	0	0	0	0	0	0
Bacteria;Bacteroidota;Bacteroidia;Sphingobacteriales;Sphingobacteriaceae;Pedobacter;uncultured Bacteroidetes bacterium	1	5	0	1	7	0	1	1	3	0	0	0	0	0	0	0	0	0	0	0	0	0	0
Bacteria;Bdellovibrionota;Bdellovibrionia;Bdellovibrionales;Bdellovibrionaceae;Bdellovibrio;(Bdellovibrio)	0	16	11	24	4	1	4	3	1	8	2	0	1	5	0	0	0	0	0	0	0	0	0
Bacteria;Bdellovibrionota;Oligoflexia;Silvanigrellales;Silvanigrellaceae;uncultured;uncultured bacterium	1	0	0	0	12	0	0	1	0	0	0	0	0	0	0	0	0	0	0	0	0	0	0
Bacteria;Chloroflexi;(Chloroflexi);(Chloroflexi);(Chloroflexi);(Chloroflexi);(Chloroflexi)	0	1	0	0	4	0	0	0	1	233	95	69	70	145	2	0	2	0	1	0	1	1	0
Bacteria;Chloroflexi;Anaerolineae;Anaerolineales;Anaerolineaceae;uncultured;uncultured bacterium	0	1	1	0	2	0	0	0	1	15	145	13	132	219	10	0	0	0	0	0	0	0	0
Bacteria;Chloroflexi;Anaerolineae;SBR1031;A4b;metagenome;(metagenome)	0	0	0	0	5	0	0	0	0	0	0	0	0	0	0	0	0	0	0	0	0	0	0
Bacteria;Chloroflexi;Anaerolineae;SBR1031;uncultured bacterium;(uncultured bacterium);(uncultured bacterium)	1	1	0	0	0	0	0	0	0	1	0	2	0	0	0	0	0	0	0	0	0	0	0
Bacteria;Cyanobacteria;Cyanobacteriia;Chloroplast;Mnium hornum;(Mnium hornum);(Mnium hornum)	1	0	0	0	1	0	0	0	9	0	0	0	0	0	0	0	0	0	0	0	0	0	0
Bacteria;Cyanobacteria;Cyanobacteriia;Chloroplast;uncultured marine eukaryote;(uncultured marine eukaryote);(uncultured marine eukaryote)	0	1	0	0	0	0	0	0	0	1	0	1	0	0	0	0	0	0	0	0	0	1	0
Bacteria;Cyanobacteria;Cyanobacteriia;Cyanobacteriales;Chroococcidiopsaceae;Aliterella;Synechocystis sp. PCC 7509	0	4	5	5	26	0	2	0	2	0	0	0	0	0	0	0	0	0	0	0	0	0	0
Bacteria;Cyanobacteria;Cyanobacteriia;Cyanobacteriales;Chroococcidiopsaceae;Aliterella;uncultured bacterium	0	1	3	4	6	0	0	0	3	0	0	0	0	0	0	0	0	0	0	0	0	0	0
Bacteria;Cyanobacteria;Cyanobacteriia;Cyanobacteriales;Chroococcidiopsaceae;Chroococcidiopsis SAG 2023;(Chroococcidiopsis SAG 2023)	0	0	20	0	0	0	0	0	8	0	0	0	0	0	0	0	0	0	0	0	0	0	0
Bacteria;Cyanobacteria;Cyanobacteriia;Cyanobacteriales;Chroococcidiopsaceae;uncultured;(uncultured)	1	1	0	0	7	0	0	0	22	0	0	0	0	0	0	0	0	0	0	0	0	0	0
Bacteria;Cyanobacteria;Cyanobacteriia;Leptolyngbyales;Leptolyngbyaceae;(Leptolyngbyaceae);(Leptolyngbyaceae)	0	10	46	3	55	0	1	15	45	0	0	0	0	0	0	0	0	0	0	0	0	0	0
Bacteria;Cyanobacteria;Cyanobacteriia;Leptolyngbyales;Leptolyngbyaceae;Chamaesiphon PCC-7430;(Chamaesiphon PCC-7430)	0	8	20	5	23	1	1	6	12	0	0	0	0	0	0	0	0	0	0	0	0	0	0
Bacteria;Cyanobacteria;Cyanobacteriia;Pseudanabaenales;Pseudanabaenaceae;Pseudanabaena PCC-7429;(Pseudanabaena PCC-7429)	0	0	4	2	7	0	0	8	62	0	0	0	0	0	0	0	0	0	0	0	0	0	0
Bacteria;Deinococcota;Deinococci;Deinococcales;Deinococcaceae;Deinococcus;Deinococcus sp.	1	3	0	0	2	0	0	66	1	0	0	0	0	0	0	0	0	0	0	0	0	0	0
Bacteria;Dependentiae;Babeliae;Babeliales;Vermiphilaceae;uncultured bacterium;(uncultured bacterium)	1	0	0	0	4	0	0	2	0	0	0	3	0	5	0	0	0	0	0	0	0	0	0
Bacteria;Elusimicrobiota;Lineage IIc;(Lineage IIc);(Lineage IIc);(Lineage IIc);(Lineage IIc)	0	0	0	0	0	0	0	0	0	1	1	0	0	0	0	0	0	0	0	0	0	0	0
Bacteria;Elusimicrobiota;Rs-M47;uncultured bacterium;(uncultured bacterium);(uncultured bacterium);(uncultured bacterium)	0	0	0	0	0	0	0	0	0	0	0	49	0	0	0	0	0	0	0	0	0	0	0
Bacteria;Firmicutes;Bacilli;Bacillales;Bacillaceae;Bacillus;Bacillus filamentosus	0	0	1	0	0	0	0	0	4	0	0	0	0	0	0	0	0	0	0	0	0	0	0
Bacteria;Firmicutes;Bacilli;Bacillales;Bacillaceae;Bacillus;Bacillus sp. (in: Bacteria)	1	0	0	0	0	0	0	0	0	1	0	0	0	0	0	0	0	0	0	0	5	0	0
Bacteria;Firmicutes;Bacilli;Bacillales;Bacillaceae;Bacillus;uncultured bacterium	1	5	5	0	5	0	1	1	2	0	1	0	0	0	0	1	0	1	0	0	8	4	1
Bacteria;Firmicutes;Bacilli;Bacillales;Planococcaceae;Sporosarcina;(Sporosarcina)	1	2	11	0	4	0	0	1	2	0	0	0	0	0	0	0	0	0	0	0	0	0	0
Bacteria;Firmicutes;Bacilli;Exiguobacterales;Exiguobacteraceae;Exiguobacterium;Exiguobacterium aurantiacum	0	2	0	3	0	0	0	0	0	0	0	0	0	0	0	0	0	0	0	0	0	0	0
Bacteria;Firmicutes;Bacilli;Lactobacillales;Aerococcaceae;Aerococcus;(Aerococcus)	1	0	3	0	1	0	0	0	0	0	0	0	2	0	0	0	0	0	1	2	3	7	0
Bacteria;Firmicutes;Bacilli;Lactobacillales;Carnobacteriaceae;Carnobacterium;Carnobacterium maltaromaticum LMA28	1	14	8	2	4	0	69	0	0	0	0	0	0	0	0	0	0	0	0	0	0	0	0
Bacteria;Firmicutes;Bacilli;Lactobacillales;Listeriaceae;Listeria;Listeria monocytogenes SHL009	2	1	1	0	0	0	14	0	0	0	0	0	0	0	0	0	0	0	0	1	0	0	0
Bacteria;Firmicutes;Bacilli;Lactobacillales;Streptococcaceae;Lactococcus;Lactococcus lactis	0	5	6	1	8	0	1	1	12	0	0	0	0	0	0	0	0	0	0	0	0	0	0
Bacteria;Firmicutes;Bacilli;Lactobacillales;Streptococcaceae;Lactococcus;Lactococcus sp. S23	0	2	2	0	1	0	1	0	1	0	0	0	0	0	0	0	0	0	0	0	0	0	0
Bacteria;Firmicutes;Bacilli;Lactobacillales;Streptococcaceae;Streptococcus;Streptococcus sanguinis SK1 = NCTC 7863	0	0	0	0	5	0	0	0	0	0	0	0	0	0	0	0	0	0	0	0	0	0	0
Bacteria;Firmicutes;Bacilli;Staphylococcales;Staphylococcaceae;Staphylococcus;Staphylococcus hominis	1	24	0	0	0	0	0	1	1	0	0	0	0	0	0	0	0	0	0	0	0	1	0
Bacteria;Firmicutes;Clostridia;Lachnospirales;Lachnospiraceae;Lachnoclostridium;uncultured bacterium	0	1	0	0	10	0	0	0	2	0	0	0	0	0	0	0	0	0	0	0	0	0	0
Bacteria;Firmicutes;Clostridia;Oscillospirales;Butyricicoccaceae;UCG-009;uncultured bacterium	1	7	0	0	0	0	0	0	0	0	0	0	0	0	0	0	0	0	0	0	0	0	0
Bacteria;Firmicutes;Clostridia;Oscillospirales;Oscillospiraceae;uncultured;uncultured bacterium	0	4	2	0	0	0	0	0	0	0	0	0	0	0	0	0	0	0	0	0	0	0	0
Bacteria;Firmicutes;Clostridia;Oscillospirales;Ruminococcaceae;uncultured;(uncultured)	0	0	6	0	1	0	0	0	1	0	0	0	0	0	0	0	0	0	0	0	0	0	0
Bacteria;Firmicutes;Clostridia;Peptostreptococcales-Tissierellales;(Peptostreptococcales-Tissierellales);(Peptostreptococcales-Tissierellales);(Peptostreptococcales-Tissierellales)	0	0	1	0	0	0	0	0	0	1	0	0	0	2	0	0	0	0	0	0	0	0	0
Bacteria;Firmicutes;Clostridia;Peptostreptococcales-Tissierellales;Family XI;Finegoldia;Finegoldia magna	0	4	1	0	0	0	0	0	0	0	0	0	0	0	0	0	0	0	0	0	0	0	0
Bacteria;Gemmatimonadota;Gemmatimonadetes;Gemmatimonadales;Gemmatimonadaceae;Gemmatimonas;uncultured Gemmatimonadetes bacterium	0	0	3	1	2	0	0	2	2	0	0	0	0	0	0	0	0	0	0	0	0	0	0
Bacteria;Myxococcota;(Myxococcota);(Myxococcota);(Myxococcota);(Myxococcota);(Myxococcota)	0	0	0	0	0	0	0	0	1	0	1	3	1	2	0	0	0	0	0	0	0	0	0
Bacteria;Myxococcota;Myxococcia;Myxococcales;Myxococcaceae;Myxococcus;Myxococcus fulvus	0	10	0	0	2	0	0	0	0	0	0	0	0	0	0	0	0	0	0	0	0	0	0
Bacteria;Myxococcota;Polyangia;Blfdi19;(Blfdi19);(Blfdi19);(Blfdi19)	0	3	0	0	6	1	0	0	0	0	0	0	0	0	0	0	0	0	0	0	0	0	0
Bacteria;Myxococcota;Polyangia;MSB-4B10;uncultured bacterium;(uncultured bacterium);(uncultured bacterium)	1	0	0	0	0	1	0	1	0	0	0	0	0	0	0	3	1	1	0	0	0	0	0
Bacteria;Myxococcota;Polyangia;Polyangiales;Polyangiaceae;Pajaroellobacter;uncultured bacterium	0	12	6	1	49	0	2	0	26	2	0	0	0	2	0	0	0	0	0	0	0	0	0
Bacteria;Myxococcota;Polyangia;Polyangiales;Sandaracinaceae;Sandaracinus;(Sandaracinus)	1	0	1	0	0	0	0	0	0	0	1	0	0	0	0	0	0	0	1	0	0	0	0
Bacteria;Myxococcota;Polyangia;Polyangiales;Sandaracinaceae;Sandaracinus;uncultured bacterium	1	0	0	0	0	0	0	0	0	1	0	1	6	0	0	0	0	0	2	0	3	1	1
Bacteria;Patescibacteria;Dojkabacteria;uncultured bacterium;(uncultured bacterium);(uncultured bacterium);(uncultured bacterium)	0	1	0	0	0	0	0	0	0	2	0	1	1	0	0	0	0	0	0	0	0	0	0
Bacteria;Planctomycetota;OM190;uncultured bacterium;(uncultured bacterium);(uncultured bacterium);(uncultured bacterium)	0	1	2	1	0	0	0	4	1	24	8	8	17	61	0	3	3	5	6	0	4	2	2
Bacteria;Planctomycetota;Phycisphaerae;Phycisphaerales;Phycisphaeraceae;uncultured;uncultured bacterium	0	0	0	0	0	0	0	0	0	48	32	2	27	20	0	0	0	0	1	0	1	0	0
Bacteria;Planctomycetota;Planctomycetes;Isosphaerales;Isosphaeraceae;Tundrisphaera;(Tundrisphaera)	0	5	2	0	7	0	0	0	5	0	0	0	0	0	0	0	0	0	0	0	0	0	0
Bacteria;Planctomycetota;Planctomycetes;Pirellulales;Pirellulaceae;Rhodopirellula;uncultured bacterium	1	0	1	0	0	0	0	0	0	4	3	10	1	16	0	0	1	1	3	1	2	1	0
Bacteria;Planctomycetota;Planctomycetes;Planctomycetales;(Planctomycetales);(Planctomycetales);(Planctomycetales)	1	0	0	0	0	0	0	0	0	43	38	6	28	20	0	0	2	0	1	1	1	0	1
Bacteria;Proteobacteria;Alphaproteobacteria;Acetobacterales;Acetobacteraceae;Craurococcus-Caldovatus;(Craurococcus-Caldovatus)	0	2	16	0	12	0	0	1	9	0	0	0	0	0	0	0	0	0	0	0	0	0	0
Bacteria;Proteobacteria;Alphaproteobacteria;Acetobacterales;Acetobacteraceae;Craurococcus-Caldovatus;uncultured bacterium	0	1	16	0	10	0	0	0	11	0	0	0	0	0	0	0	0	0	0	0	0	0	0
Bacteria;Proteobacteria;Alphaproteobacteria;Acetobacterales;Acetobacteraceae;Rhodovarius;uncultured bacterium	0	0	3	2	15	0	0	0	11	0	0	0	0	0	0	0	0	0	0	0	0	0	0
Bacteria;Proteobacteria;Alphaproteobacteria;Caulobacterales;Caulobacteraceae;Asticcacaulis;(Asticcacaulis)	0	0	0	0	6	0	0	0	0	0	0	0	0	0	0	0	1	0	0	0	0	0	0
Bacteria;Proteobacteria;Alphaproteobacteria;Caulobacterales;Caulobacteraceae;Brevundimonas;Brevundimonas naejangsanensis	1	8	6	20	1	0	2	0	0	0	0	0	0	0	0	0	0	0	0	0	0	0	0
Bacteria;Proteobacteria;Alphaproteobacteria;Caulobacterales;Caulobacteraceae;Brevundimonas;Brevundimonas sp. NeomS4C1	0	1	1	6	0	0	0	0	0	0	0	0	0	0	0	0	0	0	0	0	0	0	0
Bacteria;Proteobacteria;Alphaproteobacteria;Caulobacterales;Caulobacteraceae;Brevundimonas;Brevundimonas terrae	0	13	4	18	3	0	1	0	0	0	0	0	0	0	0	0	26	0	1	0	0	0	0
Bacteria;Proteobacteria;Alphaproteobacteria;Caulobacterales;Caulobacteraceae;Brevundimonas;uncultured Alphaproteobacteria bacterium	0	2	3	2	3	0	0	5	1	0	0	0	0	0	0	0	0	0	0	0	0	0	0
Bacteria;Proteobacteria;Alphaproteobacteria;Caulobacterales;Caulobacteraceae;PMMR1;(PMMR1)	1	0	1	0	12	0	0	0	1	0	0	0	0	0	0	0	0	0	0	0	0	0	0
Bacteria;Proteobacteria;Alphaproteobacteria;Caulobacterales;Caulobacteraceae;PMMR1;uncultured bacterium	0	0	0	0	4	0	0	0	0	0	0	0	0	0	0	0	0	0	0	0	0	0	0
Bacteria;Proteobacteria;Alphaproteobacteria;Micropepsales;Micropepsaceae;uncultured;metagenome	0	0	0	1	1	0	0	0	0	0	0	0	0	0	0	0	0	0	0	0	0	0	0
Bacteria;Proteobacteria;Alphaproteobacteria;Reyranellales;Reyranellaceae;Reyranella;(Reyranella)	0	0	3	5	0	0	0	0	0	0	0	0	0	0	0	0	0	0	0	0	0	0	0
Bacteria;Proteobacteria;Alphaproteobacteria;Rhizobiales;Beijerinckiaceae;1174-901-12;uncultured bacterium	1	0	3	0	1	0	0	1	1	0	0	0	0	0	0	0	0	0	0	0	0	0	0
Bacteria;Proteobacteria;Alphaproteobacteria;Rhizobiales;Beijerinckiaceae;Bosea;Afipia sp. BAC307	0	0	0	0	0	0	0	22	0	0	0	0	0	0	0	0	0	0	0	0	0	0	0
Bacteria;Proteobacteria;Alphaproteobacteria;Rhizobiales;Beijerinckiaceae;Bosea;Bosea minatitlanensis	0	7	3	10	2	0	0	0	1	0	0	0	0	0	0	0	0	0	0	0	0	0	0
Bacteria;Proteobacteria;Alphaproteobacteria;Rhizobiales;Beijerinckiaceae;Bosea;Bosea sp. RAC05	1	5	1	0	0	0	0	6	0	0	0	0	0	0	0	0	0	0	0	0	0	0	0
Bacteria;Proteobacteria;Alphaproteobacteria;Rhizobiales;Beijerinckiaceae;Bosea;uncultured Alphaproteobacteria bacterium	1	0	2	1	0	0	0	1	0	0	0	0	0	1	0	0	0	0	0	0	0	0	0
Bacteria;Proteobacteria;Alphaproteobacteria;Rhizobiales;Beijerinckiaceae;Methylobacterium-Methylorubrum;Methylobacterium radiotolerans JCM 2831	1	1	0	1	0	0	0	0	0	0	0	0	0	0	0	0	1	0	0	0	0	0	0
Bacteria;Proteobacteria;Alphaproteobacteria;Rhizobiales;Beijerinckiaceae;Methylobacterium-Methylorubrum;Methylorubrum populi	1	34	21	40	26	0	7	1	7	0	0	0	0	0	0	2	0	0	0	1	0	0	0
Bacteria;Proteobacteria;Alphaproteobacteria;Rhizobiales;Beijerinckiaceae;uncultured;(uncultured)	0	0	2	1	2	0	0	0	4	0	0	0	0	0	0	0	0	0	0	0	0	0	0
Bacteria;Proteobacteria;Alphaproteobacteria;Rhizobiales;Hyphomicrobiaceae;Pedomicrobium;metagenome	2	3	1	0	1	0	0	0	0	0	3	1	0	0	0	0	0	0	0	0	0	0	0
Bacteria;Proteobacteria;Alphaproteobacteria;Rhizobiales;Hyphomicrobiaceae;Pedomicrobium;uncultured bacterium	0	0	5	0	1	0	0	0	0	0	0	0	0	0	0	0	0	0	0	0	0	0	0
Bacteria;Proteobacteria;Alphaproteobacteria;Rhizobiales;Rhizobiaceae;Allorhizobium-Neorhizobium-Pararhizobium-Rhizobium;Rhizobium sp. LNa6	1	1	1	1	0	0	0	0	0	0	2	0	1	0	0	0	0	0	0	0	0	1	1
Bacteria;Proteobacteria;Alphaproteobacteria;Rhizobiales;Rhizobiaceae;Allorhizobium-Neorhizobium-Pararhizobium-Rhizobium;Rhizobium sp. MDdiazo375	0	1	1	1	0	0	0	0	1	0	0	0	0	0	0	0	0	0	0	0	0	0	0
Bacteria;Proteobacteria;Alphaproteobacteria;Rhizobiales;Rhizobiaceae;Mesorhizobium;uncultured bacterium	0	0	0	1	1	0	0	0	0	0	0	0	0	0	0	0	0	0	3	2	2	6	0
Bacteria;Proteobacteria;Alphaproteobacteria;Rhizobiales;uncultured;uncultured bacterium;(uncultured bacterium)	0	0	2	0	1	0	0	0	1	1	1	2	0	0	0	0	0	0	0	0	0	0	0
Bacteria;Proteobacteria;Alphaproteobacteria;Rhizobiales;Xanthobacteraceae;Bradyrhizobium;metagenome	0	1	2	2	1	4	0	0	3	0	0	0	0	0	0	0	0	0	0	0	0	0	0
Bacteria;Proteobacteria;Alphaproteobacteria;Rhizobiales;Xanthobacteraceae;Rhodopseudomonas;alpha proteobacterium SK50-23	1	5	0	5	5	1	0	12	1	0	0	0	0	0	0	0	1	0	0	0	0	0	0
Bacteria;Proteobacteria;Alphaproteobacteria;Rhodobacterales;Rhodobacteraceae;Pseudorhodobacter;Rhodobacter sp. Cr4-37	0	0	0	0	4	0	0	19	0	0	0	0	0	0	0	0	0	0	0	0	0	0	0
Bacteria;Proteobacteria;Alphaproteobacteria;Rickettsiales;Mitochondria;Acanthamoeba sp.;(Acanthamoeba sp.)	1	0	0	9	2	0	0	0	0	0	0	0	0	0	0	0	0	0	0	0	0	0	0
Bacteria;Proteobacteria;Alphaproteobacteria;Rickettsiales;Mitochondria;Annulohypoxylon stygium;(Annulohypoxylon stygium)	0	1	2	0	10	0	0	0	15	0	0	0	0	0	0	0	0	0	0	0	0	0	0
Bacteria;Proteobacteria;Alphaproteobacteria;Rickettsiales;Mitochondria;Cairneyella variabilis;(Cairneyella variabilis)	0	0	0	0	1	0	0	1	6	0	0	0	0	0	0	0	0	0	0	0	0	0	0
Bacteria;Proteobacteria;Alphaproteobacteria;Rickettsiales;Mitochondria;Fusarium commune;(Fusarium commune)	1	0	0	0	1	0	0	0	0	0	0	0	0	0	0	2	1	6	0	2	0	1	1
Bacteria;Proteobacteria;Alphaproteobacteria;Rickettsiales;Mitochondria;Fusarium temperatum;(Fusarium temperatum)	1	0	2	0	1	0	0	0	0	0	0	0	0	0	0	3	2	8	1	1	0	2	2
Bacteria;Proteobacteria;Alphaproteobacteria;Rickettsiales;Mitochondria;Pseudogymnoascus sp. VKM F-3808;(Pseudogymnoascus sp. VKM F-3808)	0	1	2	1	2	0	0	0	12	0	0	0	0	0	0	0	0	0	0	0	0	0	0
Bacteria;Proteobacteria;Alphaproteobacteria;Rickettsiales;Mitochondria;Quercus lobata;(Quercus lobata)	0	0	0	1	0	0	0	0	8	0	0	0	0	0	0	0	0	0	0	0	0	0	0
Bacteria;Proteobacteria;Alphaproteobacteria;Rickettsiales;Mitochondria;Syzygium luehmannii;(Syzygium luehmannii)	0	0	2	0	0	0	0	0	2	0	0	0	0	0	0	0	0	0	4	0	3	10	1
Bacteria;Proteobacteria;Alphaproteobacteria;Rickettsiales;Rickettsiaceae;(Rickettsiaceae);(Rickettsiaceae)	0	0	0	5	2	0	0	0	0	0	0	0	0	0	0	0	0	0	0	0	0	0	0
Bacteria;Proteobacteria;Alphaproteobacteria;Sphingomonadales;Sphingomonadaceae;Erythrobacter;(Erythrobacter)	1	0	2	0	2	0	0	0	0	0	0	0	0	1	18	12	1	4	12	5	20	16	23
Bacteria;Proteobacteria;Alphaproteobacteria;Sphingomonadales;Sphingomonadaceae;Novosphingobium;Novosphingobium sp. P6W	0	0	1	0	1	0	0	5	1	0	0	0	0	0	0	0	1	0	0	0	0	0	0
Bacteria;Proteobacteria;Alphaproteobacteria;Sphingomonadales;Sphingomonadaceae;Novosphingobium;Novosphingobium sp. YIM78043	0	0	0	0	1	3	0	9	3	0	0	0	0	0	0	0	0	0	0	0	0	0	0
Bacteria;Proteobacteria;Alphaproteobacteria;Sphingomonadales;Sphingomonadaceae;Sphingobium;uncultured Sphingobium sp.	0	5	1	16	1	0	1	1	0	0	0	0	0	0	0	3	2	3	0	3	4	1	0
Bacteria;Proteobacteria;Alphaproteobacteria;Sphingomonadales;Sphingomonadaceae;Sphingomonas;Sphingomonas sp. Leaf5	0	0	0	0	7	0	0	1	1	0	0	0	0	0	0	0	0	0	0	0	0	2	0
Bacteria;Proteobacteria;Alphaproteobacteria;Sphingomonadales;Sphingomonadaceae;Sphingomonas;Sphingomonas sp. PAMC 26621	1	0	0	0	2	60	2	7	11	0	0	0	0	0	0	0	0	0	0	0	0	0	0
Bacteria;Proteobacteria;Alphaproteobacteria;Sphingomonadales;Sphingomonadaceae;Sphingomonas;Sphingomonas sp. SKJH-30	1	0	1	0	0	0	0	3	0	0	0	0	0	3	0	4	10	1	0	1	0	0	0
Bacteria;Proteobacteria;Alphaproteobacteria;Sphingomonadales;Sphingomonadaceae;Sphingomonas;Sphingomonas sp. YR710	0	0	2	0	0	0	0	3	0	0	0	0	0	0	0	0	0	0	0	0	0	1	0
Bacteria;Proteobacteria;Alphaproteobacteria;Sphingomonadales;Sphingomonadaceae;Sphingomonas;uncultured Sphingomonadaceae bacterium	0	0	1	0	2	0	0	0	4	0	0	0	0	0	0	0	0	0	0	0	0	0	0
Bacteria;Proteobacteria;Alphaproteobacteria;Sphingomonadales;Sphingomonadaceae;uncultured;uncultured organism	0	1	1	1	4	0	0	4	1	0	0	0	0	15	2476	293	49	86	90	51	192	236	152
Bacteria;Proteobacteria;Alphaproteobacteria;uncultured;metagenome;(metagenome);(metagenome)	0	0	0	0	0	0	0	0	0	0	0	0	1	0	0	0	0	0	1	0	0	0	0
Bacteria;Proteobacteria;Gammaproteobacteria;Burkholderiales;Alcaligenaceae;Achromobacter;(Achromobacter)	0	1	1	1	0	0	0	0	0	0	0	0	0	0	0	0	8	0	0	0	0	0	0
Bacteria;Proteobacteria;Gammaproteobacteria;Burkholderiales;Alcaligenaceae;Achromobacter;Achromobacter sp.	0	4	2	2	0	0	0	0	0	0	0	0	0	0	0	0	79	0	1	1	1	1	0
Bacteria;Proteobacteria;Gammaproteobacteria;Burkholderiales;Alcaligenaceae;uncultured;uncultured bacterium	0	2	0	4	2	40	2	6	0	0	0	0	0	0	0	0	46	0	1	1	0	1	0
Bacteria;Proteobacteria;Gammaproteobacteria;Burkholderiales;Alcaligenaceae;Verticiella;(Verticiella)	1	25	8	27	5	0	1	0	0	0	0	0	0	0	0	0	0	0	0	0	0	0	0
Bacteria;Proteobacteria;Gammaproteobacteria;Burkholderiales;Burkholderiaceae;Burkholderia-Caballeronia-Paraburkholderia;(Burkholderia-Caballeronia-Paraburkholderia)	1	1	0	2	0	5	0	1	0	0	0	0	1	0	0	0	0	0	0	0	1	0	0
Bacteria;Proteobacteria;Gammaproteobacteria;Burkholderiales;Comamonadaceae;Acidovorax;Acidovorax sp. Leaf78	1	13	4	9	1	0	1	3	1	0	0	0	0	0	0	0	0	0	0	0	0	0	0
Bacteria;Proteobacteria;Gammaproteobacteria;Burkholderiales;Comamonadaceae;Acidovorax;metagenome	0	48	16	54	23	0	2	6	0	0	0	0	0	0	0	0	0	0	0	0	0	0	0
Bacteria;Proteobacteria;Gammaproteobacteria;Burkholderiales;Comamonadaceae;Acidovorax;uncultured Acidovorax sp.	0	6	4	13	3	0	1	17	0	0	0	0	0	0	0	0	0	0	0	0	0	0	0
Bacteria;Proteobacteria;Gammaproteobacteria;Burkholderiales;Comamonadaceae;Aquabacterium;(Aquabacterium)	0	0	2	0	9	47	2	460	1	0	0	0	0	0	0	0	0	1	0	0	0	0	0
Bacteria;Proteobacteria;Gammaproteobacteria;Burkholderiales;Comamonadaceae;Aquabacterium;uncultured beta proteobacterium	0	0	0	0	0	0	0	11	0	0	0	0	0	0	0	0	0	0	0	0	0	0	0
Bacteria;Proteobacteria;Gammaproteobacteria;Burkholderiales;Comamonadaceae;Comamonas;(Comamonas)	0	22	16	48	14	3	0	0	0	0	0	0	0	0	0	0	0	0	0	0	0	0	0
Bacteria;Proteobacteria;Gammaproteobacteria;Burkholderiales;Comamonadaceae;Comamonas;uncultured Comamonas sp.	1	26	10	50	5	0	5	0	0	0	0	0	0	0	0	0	0	1	0	0	0	0	0
Bacteria;Proteobacteria;Gammaproteobacteria;Burkholderiales;Comamonadaceae;Ideonella;Cenchrus americanus	1	0	1	0	2	1	0	3	1	0	0	0	0	0	0	0	0	1	0	0	0	0	0
Bacteria;Proteobacteria;Gammaproteobacteria;Burkholderiales;Comamonadaceae;Leptothrix;uncultured bacterium	1	0	3	0	2	6	0	1	1	0	0	0	0	0	0	0	0	0	0	0	0	0	0
Bacteria;Proteobacteria;Gammaproteobacteria;Burkholderiales;Comamonadaceae;Limnohabitans;uncultured beta proteobacterium	0	2	4	3	1	1	0	3	1	0	0	0	0	0	0	0	0	0	0	0	0	0	0
Bacteria;Proteobacteria;Gammaproteobacteria;Burkholderiales;Comamonadaceae;Polaromonas;beta proteobacterium JS666	0	2	4	6	31	23	1	311	18	0	0	0	0	0	0	0	0	0	0	0	0	0	0
Bacteria;Proteobacteria;Gammaproteobacteria;Burkholderiales;Comamonadaceae;Pseudorhodoferax;metagenome	0	23	4	54	9	0	2	0	0	0	0	0	0	0	0	0	0	0	0	0	0	0	0
Bacteria;Proteobacteria;Gammaproteobacteria;Burkholderiales;Comamonadaceae;Pseudorhodoferax;uncultured bacterium	1	6	5	12	1	0	0	0	1	0	0	0	0	0	0	0	0	0	0	0	0	0	0
Bacteria;Proteobacteria;Gammaproteobacteria;Burkholderiales;Comamonadaceae;Ramlibacter;metagenome	0	4	2	4	7	0	0	5	0	0	0	0	0	0	0	0	0	0	0	0	0	0	0
Bacteria;Proteobacteria;Gammaproteobacteria;Burkholderiales;Comamonadaceae;Variovorax;Variovorax ginsengisoli	0	0	4	1	0	1	0	0	2	0	0	0	0	0	0	0	0	0	0	0	0	0	0
Bacteria;Proteobacteria;Gammaproteobacteria;Burkholderiales;Comamonadaceae;Xenophilus;uncultured bacterium	0	0	0	1	3	4	2	22	0	0	0	0	0	0	0	0	0	0	0	0	0	0	0
Bacteria;Proteobacteria;Gammaproteobacteria;Burkholderiales;Methylophilaceae;Methylophilus;Methylophilus sp. TWE2	1	2	0	0	0	0	0	5	0	0	0	0	0	0	0	0	0	0	0	0	0	0	0
Bacteria;Proteobacteria;Gammaproteobacteria;Burkholderiales;Oxalobacteraceae;Duganella;Duganella sp. OV510	0	2	1	2	2	9	0	11	0	0	0	0	0	0	0	0	0	0	0	0	0	0	0
Bacteria;Proteobacteria;Gammaproteobacteria;Burkholderiales;Oxalobacteraceae;Herbaspirillum;(Herbaspirillum)	0	0	2	2	1	28	1	0	0	0	0	0	0	0	0	0	0	0	0	0	0	0	0
Bacteria;Proteobacteria;Gammaproteobacteria;Burkholderiales;Oxalobacteraceae;Massilia;Massilia sp. Asd M1A2	0	1	1	1	10	1	0	2	3	0	0	0	0	0	0	0	0	0	0	0	0	0	0
Bacteria;Proteobacteria;Gammaproteobacteria;Burkholderiales;Rhodocyclaceae;(Rhodocyclaceae);(Rhodocyclaceae)	0	9	23	25	6	0	1	0	2	0	0	0	0	0	0	0	0	0	0	0	0	0	1
Bacteria;Proteobacteria;Gammaproteobacteria;Burkholderiales;Rhodocyclaceae;Denitratisoma;(Denitratisoma)	0	2	3	5	1	0	0	0	0	0	0	0	0	0	0	0	0	0	0	0	0	0	0
Bacteria;Proteobacteria;Gammaproteobacteria;Burkholderiales;TRA3-20;metagenome;(metagenome)	1	1	0	1	3	4	0	1	1	0	0	0	0	0	0	0	0	0	0	0	0	0	0
Bacteria;Proteobacteria;Gammaproteobacteria;Enterobacterales;Alteromonadaceae;Alteromonas;Alteromonas naphthalenivorans	0	0	0	0	0	0	0	0	0	0	0	0	0	0	0	0	0	1	4	3	1	2	0
Bacteria;Proteobacteria;Gammaproteobacteria;Enterobacterales;Alteromonadaceae;Alteromonas;uncultured bacterium	0	0	0	0	0	0	0	0	0	0	0	0	0	0	0	23	47	512	882	1094	714	696	256
Bacteria;Proteobacteria;Gammaproteobacteria;Enterobacterales;Enterobacteriaceae;Enterobacter;(Enterobacter)	1	6	3	0	5	0	0	1	2	0	1	0	0	0	0	0	0	0	1	0	0	0	0
Bacteria;Proteobacteria;Gammaproteobacteria;Enterobacterales;Enterobacteriaceae;Enterobacter;uncultured bacterium	0	16	2	0	12	0	3	8	2	0	0	0	0	0	0	0	0	0	0	0	0	0	0
Bacteria;Proteobacteria;Gammaproteobacteria;Enterobacterales;Erwiniaceae;Pantoea;(Pantoea)	0	8	4	1	8	0	0	0	0	0	0	0	0	0	0	0	0	0	0	0	0	0	0
Bacteria;Proteobacteria;Gammaproteobacteria;Enterobacterales;Erwiniaceae;Pantoea;Pantoea agglomerans	0	2	1	0	4	0	0	0	0	0	0	0	0	0	0	0	0	0	0	0	0	0	0
Bacteria;Proteobacteria;Gammaproteobacteria;Enterobacterales;Pectobacteriaceae;Pectobacterium;(Pectobacterium)	0	1	2	0	0	0	2	0	2	0	0	0	0	0	0	0	0	0	0	0	0	0	0
Bacteria;Proteobacteria;Gammaproteobacteria;Enterobacterales;Shewanellaceae;Shewanella;Shewanella baltica	0	1	0	0	1	0	48	0	0	0	0	0	0	0	0	0	0	0	0	0	0	0	0
Bacteria;Proteobacteria;Gammaproteobacteria;Enterobacterales;Shewanellaceae;Shewanella;Shewanella sp. W3-18-1	0	6	8	5	11	0	183	0	1	0	0	0	0	0	0	0	0	0	0	0	0	0	0
Bacteria;Proteobacteria;Gammaproteobacteria;Enterobacterales;Yersiniaceae;Serratia;Rahnella aquatilis	1	2	0	0	4	0	0	0	1	0	0	0	0	0	0	0	0	0	0	0	0	0	0
Bacteria;Proteobacteria;Gammaproteobacteria;Enterobacterales;Yersiniaceae;Serratia;Serratia marcescens	0	0	0	0	0	0	0	0	0	3	6	1	3	0	0	0	0	0	0	0	0	0	0
Bacteria;Proteobacteria;Gammaproteobacteria;Enterobacterales;Yersiniaceae;Yersinia;Yersinia pestis 2944	0	5	0	0	13	0	1	0	0	0	0	0	0	0	0	0	0	0	0	0	0	0	0
Bacteria;Proteobacteria;Gammaproteobacteria;Pseudomonadales;Moraxellaceae;Acinetobacter;Acinetobacter baumannii	0	2	1	9	1	0	2	4	1	0	0	0	0	0	0	13	13	5	3	3	13	3	0
Bacteria;Proteobacteria;Gammaproteobacteria;Pseudomonadales;Moraxellaceae;Acinetobacter;Acinetobacter sp. LoGeW2-3	0	2	0	7	2	0	2	0	0	0	0	0	0	0	0	0	0	0	0	0	0	0	0
Bacteria;Proteobacteria;Gammaproteobacteria;Pseudomonadales;Moraxellaceae;Acinetobacter;Acinetobacter sp. NCu2D-2	0	13	7	26	9	0	50	0	1	0	0	0	0	0	0	0	0	0	0	0	0	0	0
Bacteria;Proteobacteria;Gammaproteobacteria;Pseudomonadales;Moraxellaceae;Enhydrobacter;Moraxella osloensis	0	2	2	0	2	0	0	6	1	0	0	1	0	0	0	0	0	0	0	0	0	0	0
Bacteria;Proteobacteria;Gammaproteobacteria;Pseudomonadales;Moraxellaceae;Psychrobacter;Psychrobacter sp. 14	0	1	2	0	1	0	14	0	0	0	0	0	0	0	0	0	0	0	0	0	0	0	0
Bacteria;Proteobacteria;Gammaproteobacteria;Pseudomonadales;Moraxellaceae;Psychrobacter;Psychrobacter sp. 7195	0	2	1	0	0	0	1	0	0	0	0	0	0	0	0	0	0	0	0	0	0	0	0
Bacteria;Proteobacteria;Gammaproteobacteria;Pseudomonadales;Moraxellaceae;Psychrobacter;Psychrobacter sp. 7317	0	4	1	0	1	0	15	0	0	0	0	0	0	0	0	0	0	0	0	0	0	0	0
Bacteria;Proteobacteria;Gammaproteobacteria;Pseudomonadales;Moraxellaceae;Psychrobacter;Psychrobacter sp. C 20.9	0	0	0	0	0	0	5	0	0	0	0	0	0	0	0	0	0	0	0	0	0	0	0
Bacteria;Proteobacteria;Gammaproteobacteria;Pseudomonadales;Moraxellaceae;Psychrobacter;Psychrobacter sp. ENNN9_III	0	3	3	1	5	0	30	0	2	0	0	0	0	0	0	0	0	0	0	0	0	1	0
Bacteria;Proteobacteria;Gammaproteobacteria;Pseudomonadales;Moraxellaceae;Psychrobacter;Psychrobacter sp. PF5B2	0	6	4	1	5	0	24	0	0	0	0	0	0	0	0	0	0	0	0	0	0	0	0
Bacteria;Proteobacteria;Gammaproteobacteria;Pseudomonadales;Pseudomonadaceae;Pseudomonas;nitrogen-fixing bacterium MIS	1	0	0	0	0	0	0	0	3	0	0	0	0	0	0	0	0	2	0	1	3	0	0
Bacteria;Proteobacteria;Gammaproteobacteria;Pseudomonadales;Pseudomonadaceae;Pseudomonas;Pseudomonas alcaligenes	0	8	1	0	3	0	22	10	0	0	0	0	0	0	0	0	84	10	2	2	0	1	0
Bacteria;Proteobacteria;Gammaproteobacteria;Pseudomonadales;Pseudomonadaceae;Pseudomonas;Pseudomonas chlororaphis subsp. aurantiaca	0	1	0	1	2	36	0	1	7	0	0	0	0	0	0	0	0	0	0	0	0	0	0
Bacteria;Proteobacteria;Gammaproteobacteria;Pseudomonadales;Pseudomonadaceae;Pseudomonas;Pseudomonas lutea	0	2	0	0	1	3	0	1	0	0	0	0	0	0	0	0	0	0	0	0	0	0	0
Bacteria;Proteobacteria;Gammaproteobacteria;Pseudomonadales;Pseudomonadaceae;Pseudomonas;Pseudomonas sp. MDFPXXIIE205b	0	0	0	1	1	1	2	0	1	0	0	0	0	0	0	0	0	0	0	0	0	0	0
Bacteria;Proteobacteria;Gammaproteobacteria;Pseudomonadales;Pseudomonadaceae;Pseudomonas;Pseudomonas sp. PAMC 25886	1	2	0	0	5	18	2	0	0	0	0	0	0	0	0	0	0	0	0	0	0	0	0
Bacteria;Proteobacteria;Gammaproteobacteria;Pseudomonadales;Pseudomonadaceae;Pseudomonas;Pseudomonas sp. URMO17WK12:I11	0	3	3	0	4	33	3	2	0	0	0	0	0	0	0	0	0	0	0	0	0	0	0
Bacteria;Proteobacteria;Gammaproteobacteria;Pseudomonadales;Pseudomonadaceae;Pseudomonas;Pseudomonas syringae pv. actinidiae ICMP 19103	0	1	0	0	2	10	0	0	0	0	0	0	0	0	0	0	0	0	0	0	0	0	0
Bacteria;Proteobacteria;Gammaproteobacteria;Pseudomonadales;Spongiibacteraceae;BD1-7 clade;uncultured bacterium	0	0	0	0	0	0	0	4	0	0	0	1	1	0	1	0	0	0	1	0	0	0	0
Bacteria;Proteobacteria;Gammaproteobacteria;Xanthomonadales;Xanthomonadaceae;Arenimonas;uncultured bacterium	1	0	3	0	33	1	0	16	12	0	0	0	0	0	0	0	0	1	0	0	0	0	0
Bacteria;Proteobacteria;Gammaproteobacteria;Xanthomonadales;Xanthomonadaceae;Luteimonas;uncultured endolithic bacterium	1	1	0	0	1	0	0	0	0	0	0	0	0	0	0	0	3	0	0	0	0	0	0
Bacteria;Proteobacteria;Gammaproteobacteria;Xanthomonadales;Xanthomonadaceae;Luteimonas;Xanthomonas sp. Mitacek01	0	0	3	0	3	0	1	1	0	0	0	0	0	0	0	0	1	0	0	0	0	0	0
Bacteria;Proteobacteria;Gammaproteobacteria;Xanthomonadales;Xanthomonadaceae;Xanthomonas;Xanthomonas axonopodis pv. commiphoreae	1	0	0	0	0	0	0	0	0	0	0	0	0	0	0	0	3	0	0	3	4	1	0
Bacteria;Verrucomicrobiota;(Verrucomicrobiota);(Verrucomicrobiota);(Verrucomicrobiota);(Verrucomicrobiota);(Verrucomicrobiota)	0	0	0	0	0	0	0	0	0	5	7	5	8	3	0	0	0	0	0	0	0	1	1
Bacteria;Verrucomicrobiota;Verrucomicrobiae;Chthoniobacterales;Chthoniobacteraceae;Chthoniobacter;uncultured Verrucomicrobia bacterium	0	0	0	0	5	0	0	0	2	0	0	0	0	0	0	0	0	0	0	0	0	0	0
Bacteria;Verrucomicrobiota;Verrucomicrobiae;Opitutales;Opitutaceae;(Opitutaceae);(Opitutaceae)	1	2	1	0	0	0	0	2	1	2	4	1	8	5	0	0	0	0	0	0	0	0	0
Bacteria;Verrucomicrobiota;Verrucomicrobiae;Opitutales;Opitutaceae;Lacunisphaera;uncultured bacterium	2	0	0	0	0	0	0	0	0	1	2	0	4	0	0	0	0	0	0	0	0	0	0
Bacteria;Verrucomicrobiota;Verrucomicrobiae;Opitutales;Opitutaceae;Opitutus;metagenome	1	1	2	0	0	1	0	0	1	1	1	0	1	0	0	0	0	0	0	0	0	0	0
Bacteria;Verrucomicrobiota;Verrucomicrobiae;Verrucomicrobiales;Verrucomicrobiaceae;(Verrucomicrobiaceae);(Verrucomicrobiaceae)	1	1	0	2	1	0	0	0	0	0	0	0	0	0	0	0	0	0	0	0	0	0	0
Bacteria;WPS-2;(WPS-2);(WPS-2);(WPS-2);(WPS-2);(WPS-2)	0	0	0	0	0	0	0	0	0	0	0	0	0	0	0	0	0	0	6	2	7	10	5
Bacteria;Acidobacteriota;Acidobacteriae;Acidobacteriales;Acidobacteriaceae (Subgroup 1);(Acidobacteriaceae (Subgroup 1));(Acidobacteriaceae (Subgroup 1))	0	0	1	0	1	1	0	0	6	0	0	0	0	0	0	0	0	0	0	0	0	0	0
Bacteria;Acidobacteriota;Blastocatellia;Blastocatellales;Blastocatellaceae;JGI 0001001-H03;uncultured bacterium	0	2	7	0	3	0	0	0	1	0	0	0	0	0	0	0	0	0	0	0	0	0	0
Bacteria;Acidobacteriota;Blastocatellia;Elev-16S-573;uncultured bacterium;(uncultured bacterium);(uncultured bacterium)	0	0	0	0	4	0	0	1	2	0	0	0	0	0	0	0	0	0	0	0	0	0	0
Bacteria;Acidobacteriota;Vicinamibacteria;Subgroup 17;uncultured bacterium;(uncultured bacterium);(uncultured bacterium)	0	0	4	0	1	0	0	0	1	1	0	0	4	1	0	0	0	0	0	0	0	0	0
Bacteria;Actinobacteriota;Acidimicrobiia;Microtrichales;Ilumatobacteraceae;Ilumatobacter;metagenome	0	0	12	0	11	0	0	0	0	0	0	0	1	0	0	0	1	0	0	0	0	0	0
Bacteria;Actinobacteriota;Acidimicrobiia;Microtrichales;Microtrichaceae;Sva0996 marine group;(Sva0996 marine group)	1	0	0	0	0	0	0	0	0	2	5	0	8	11	5	0	3	0	0	0	0	0	0
Bacteria;Actinobacteriota;Acidimicrobiia;Microtrichales;Microtrichaceae;Sva0996 marine group;uncultured bacterium	0	0	0	0	1	0	0	0	0	10	8	3	5	13	1	0	0	3	0	0	0	1	4
Bacteria;Actinobacteriota;Acidimicrobiia;Microtrichales;uncultured;metagenome;(metagenome)	0	1	0	0	2	0	0	0	0	0	1	1	0	0	0	0	0	0	0	0	0	0	0
Bacteria;Actinobacteriota;Actinobacteria;Corynebacteriales;Dietziaceae;Dietzia;Dietzia maris	0	0	0	0	1	0	0	0	3	0	0	0	0	0	4	0	0	0	0	0	0	0	0
Bacteria;Actinobacteriota;Actinobacteria;Corynebacteriales;Mycobacteriaceae;Mycobacterium;Mycobacterium sp.	0	0	0	0	0	0	0	0	0	0	1	0	0	0	0	0	0	0	0	0	0	0	0
Bacteria;Actinobacteriota;Actinobacteria;Corynebacteriales;Mycobacteriaceae;Mycobacterium;Mycobacterium sp. 'Bavariae'	1	0	0	0	0	0	0	0	0	4	0	0	1	2	0	0	0	0	0	0	0	0	0
Bacteria;Actinobacteriota;Actinobacteria;Corynebacteriales;Mycobacteriaceae;Mycobacterium;Mycobacterium sp. 1274761.0	0	0	0	0	0	0	0	1	0	9	0	0	0	0	0	0	0	0	0	0	0	0	0
Bacteria;Actinobacteriota;Actinobacteria;Corynebacteriales;Mycobacteriaceae;Mycobacterium;Mycolicibacterium vanbaalenii PYR-1	1	0	0	0	1	0	0	0	0	1	0	0	0	0	0	0	0	0	0	0	0	0	0
Bacteria;Actinobacteriota;Actinobacteria;Corynebacteriales;Nocardiaceae;Nocardia;(Nocardia)	1	0	0	2	2	0	0	0	9	0	0	0	0	0	1	0	0	0	0	0	0	0	0
Bacteria;Actinobacteriota;Actinobacteria;Corynebacteriales;Nocardiaceae;Rhodococcus;Rhodococcus erythropolis	0	5	4	15	3	0	1	0	0	0	0	0	0	0	0	0	0	0	0	0	0	0	0
Bacteria;Actinobacteriota;Actinobacteria;Corynebacteriales;Nocardiaceae;Rhodococcus;Rhodococcus sp. LS134	0	1	0	0	1	0	0	7	0	0	0	0	0	0	0	0	0	0	0	0	0	0	0
Bacteria;Actinobacteriota;Actinobacteria;Corynebacteriales;Nocardiaceae;Rhodococcus;Rhodococcus sp. MN6-14	0	4	0	3	0	0	2	7	0	0	0	0	0	0	0	0	0	0	0	0	0	0	0
Bacteria;Actinobacteriota;Actinobacteria;Corynebacteriales;Nocardiaceae;Rhodococcus;Rhodococcus sp. MTM3W5.2	0	0	0	0	0	0	0	51	0	0	0	0	0	0	0	0	0	0	0	0	0	0	0
Bacteria;Actinobacteriota;Actinobacteria;Corynebacteriales;Nocardiaceae;Rhodococcus;Rhodococcus sp. S22	0	0	0	0	0	0	0	29	1	0	0	0	0	0	0	0	0	0	0	0	0	0	0
Bacteria;Actinobacteriota;Actinobacteria;Corynebacteriales;Nocardiaceae;Rhodococcus;Rhodococcus sp. VP22-3	0	0	0	0	2	0	0	19	0	0	0	0	0	0	0	0	0	0	0	0	0	0	0
Bacteria;Actinobacteriota;Actinobacteria;Frankiales;Geodermatophilaceae;Blastococcus;Blastococcus sp. URHD0036	0	0	5	0	8	0	0	2	1	0	0	0	0	0	0	0	0	0	0	0	0	0	0
Bacteria;Actinobacteriota;Actinobacteria;Frankiales;Geodermatophilaceae;Modestobacter;Modestobacter multiseptatus	0	0	0	0	8	0	0	0	0	0	0	0	0	0	0	0	0	0	0	0	0	0	0
Bacteria;Actinobacteriota;Actinobacteria;Frankiales;Geodermatophilaceae;Modestobacter;Modestobacter sp.	0	1	1	0	5	0	0	1	0	0	0	0	0	0	0	0	0	0	0	0	0	0	0
Bacteria;Actinobacteriota;Actinobacteria;Frankiales;Nakamurellaceae;Nakamurella;Nakamurella sp.	0	0	1	0	0	0	0	0	0	1	0	0	0	0	0	0	0	0	0	0	1	5	0
Bacteria;Actinobacteriota;Actinobacteria;Kineosporiales;Kineosporiaceae;(Kineosporiaceae);(Kineosporiaceae)	0	1	8	0	3	0	0	0	5	0	0	0	0	0	0	0	0	0	0	0	0	0	0
Bacteria;Actinobacteriota;Actinobacteria;Micrococcales;Brevibacteriaceae;Brevibacterium;(Brevibacterium)	1	0	1	0	0	0	0	0	0	0	0	0	0	0	0	6	99	963	250	904	476	821	230
Bacteria;Actinobacteriota;Actinobacteria;Micrococcales;Brevibacteriaceae;Brevibacterium;Brevibacterium sandarakinum	0	0	0	0	0	0	0	0	0	0	0	0	0	0	0	1	8	128	24	123	73	144	39
Bacteria;Actinobacteriota;Actinobacteria;Micrococcales;Cellulomonadaceae;Cellulomonas;Cellulomonas terrae	0	2	0	0	3	0	0	0	0	0	0	0	0	0	0	0	0	0	0	0	0	0	0
Bacteria;Actinobacteriota;Actinobacteria;Micrococcales;Intrasporangiaceae;Pedococcus-Phycicoccus;uncultured bacterium	0	1	0	0	1	0	1	0	2	0	0	0	0	0	0	0	0	0	0	1	1	0	0
Bacteria;Actinobacteriota;Actinobacteria;Micrococcales;Microbacteriaceae;Cryobacterium;Cryobacterium psychrophilum	0	0	1	0	2	2	0	0	2	0	0	0	0	0	0	0	0	0	0	0	0	0	0
Bacteria;Actinobacteriota;Actinobacteria;Micrococcales;Microbacteriaceae;Cryobacterium;Cryobacterium psychrotolerans	0	0	0	0	3	1	0	0	8	0	0	0	0	0	0	0	0	0	0	0	0	0	0
Bacteria;Actinobacteriota;Actinobacteria;Micrococcales;Microbacteriaceae;Leifsonia;(Leifsonia)	0	0	4	0	0	0	1	0	0	0	0	0	0	0	0	0	1	0	0	0	0	1	0
Bacteria;Actinobacteriota;Actinobacteria;Micrococcales;Microbacteriaceae;Leifsonia;Leifsonia xyli	0	0	1	1	0	0	0	0	0	0	0	0	0	0	0	0	2	1	1	0	1	1	0
Bacteria;Actinobacteriota;Actinobacteria;Micrococcales;Microbacteriaceae;Leucobacter;uncultured bacterium	0	0	2	2	4	0	0	0	0	0	0	0	0	0	0	6	1	2	0	4	29	30	0
Bacteria;Actinobacteriota;Actinobacteria;Micrococcales;Microbacteriaceae;Microbacterium;Microbacterium sp.	1	2	7	6	1	0	1	5	0	0	0	0	0	0	0	0	0	0	1	0	0	1	0
Bacteria;Actinobacteriota;Actinobacteria;Micrococcales;Microbacteriaceae;Microbacterium;Microbacterium sp. LH-CAB3	0	0	0	3	0	0	0	0	0	0	0	0	0	0	0	0	0	0	0	0	2	0	0
Bacteria;Actinobacteriota;Actinobacteria;Micrococcales;Microbacteriaceae;Microterricola;Microterricola viridarii	0	0	0	0	2	0	0	0	1	0	0	0	0	0	0	0	0	0	0	0	0	0	0
Bacteria;Actinobacteriota;Actinobacteria;Micrococcales;Microbacteriaceae;Parafrigoribacterium;(Parafrigoribacterium)	0	1	2	0	1	5	1	0	21	0	0	0	0	0	0	0	0	0	0	0	0	0	0
Bacteria;Actinobacteriota;Actinobacteria;Micrococcales;Micrococcaceae;Arthrobacter;Arthrobacter alpinus	0	0	1	1	0	0	2	0	1	0	0	0	0	0	0	0	0	0	0	0	0	0	0
Bacteria;Actinobacteriota;Actinobacteria;Micrococcales;Micrococcaceae;Glutamicibacter;Glutamicibacter ardleyensis	0	7	0	0	0	0	0	0	1	0	0	0	0	0	0	0	0	0	0	0	0	0	0
Bacteria;Actinobacteriota;Actinobacteria;Micromonosporales;Micromonosporaceae;Krasilnikovia;uncultured bacterium	0	0	1	0	4	0	0	0	0	1	0	0	0	0	0	0	0	0	0	0	0	0	0
Bacteria;Actinobacteriota;Actinobacteria;Nitriliruptorales;Nitriliruptoraceae;(Nitriliruptoraceae);(Nitriliruptoraceae)	0	0	0	0	0	0	0	0	0	0	0	0	0	0	0	0	10	0	5	9	28	4	2
Bacteria;Actinobacteriota;Actinobacteria;Propionibacteriales;Nocardioidaceae;Aeromicrobium;Aeromicrobium marinum DSM 15272	0	0	1	0	1	0	0	2	11	0	0	0	0	0	0	0	0	0	0	0	2	3	1
Bacteria;Actinobacteriota;Actinobacteria;Propionibacteriales;Nocardioidaceae;Aeromicrobium;metagenome	0	0	0	0	0	0	0	0	2	0	0	0	0	0	0	0	0	0	0	0	1	1	0
Bacteria;Actinobacteriota;Actinobacteria;Propionibacteriales;Nocardioidaceae;Nocardioides;Nocardioides lianchengensis	0	0	0	0	2	0	0	1	0	0	0	0	0	0	0	0	0	1	5	1	0	0	0
Bacteria;Actinobacteriota;Actinobacteria;Propionibacteriales;Nocardioidaceae;Nocardioides;Nocardioides sp. CF8	1	1	4	0	11	0	0	0	1	0	0	0	0	0	0	0	0	0	0	0	0	0	0
Bacteria;Actinobacteriota;Actinobacteria;Propionibacteriales;Nocardioidaceae;Nocardioides;Nocardioides sp. FL31-1	0	0	0	0	0	0	0	0	0	0	0	0	0	0	0	0	1	3	4	4	1	2	2
Bacteria;Actinobacteriota;Actinobacteria;Propionibacteriales;Nocardioidaceae;Nocardioides;Nocardioides sp. JS614	0	1	0	4	0	0	0	0	0	0	0	0	0	0	0	0	1	2	2	0	3	1	2
Bacteria;Actinobacteriota;Actinobacteria;Propionibacteriales;Propionibacteriaceae;Cutibacterium;(Cutibacterium)	1	10	8	2	11	0	0	3	15	0	0	0	0	0	0	0	0	1	0	0	0	1	0
Bacteria;Actinobacteriota;Actinobacteria;Propionibacteriales;Propionibacteriaceae;uncultured;(uncultured)	0	0	2	0	13	0	0	0	1	0	0	0	0	0	0	0	0	0	0	0	0	0	0
Bacteria;Actinobacteriota;MB-A2-108;(MB-A2-108);(MB-A2-108);(MB-A2-108);(MB-A2-108)	1	0	0	0	2	0	0	0	0	4	1	0	1	0	0	0	0	0	0	0	0	0	0
Bacteria;Actinobacteriota;Thermoleophilia;Gaiellales;uncultured;uncultured actinobacterium;(uncultured actinobacterium)	0	0	0	0	0	0	0	0	0	0	1	0	1	1	0	0	0	0	0	0	0	0	0
Bacteria;Actinobacteriota;Thermoleophilia;Solirubrobacterales;Solirubrobacteraceae;uncultured;Colobanthus quitensis	0	0	1	0	18	0	0	0	2	0	0	0	0	0	0	0	0	0	0	0	0	0	0
Bacteria;Armatimonadota;Armatimonadia;Armatimonadales;(Armatimonadales);(Armatimonadales);(Armatimonadales)	0	3	4	0	8	1	0	1	10	0	0	0	0	0	0	0	0	0	0	0	0	0	0
Bacteria;Armatimonadota;Armatimonadia;Armatimonadales;uncultured bacterium;(uncultured bacterium);(uncultured bacterium)	0	7	0	2	4	14	0	0	13	0	1	0	0	0	0	0	0	0	0	0	0	0	0
Bacteria;Armatimonadota;Chthonomonadetes;Chthonomonadales;Chthonomonadaceae;Chthonomonas;uncultured bacterium	0	1	0	0	0	1	0	0	8	0	0	0	0	0	0	0	0	0	0	0	0	0	0
Bacteria;Bacteroidota;Bacteroidia;Bacteroidales;Bacteroidaceae;Bacteroides;uncultured organism	0	6	0	0	15	0	0	0	0	0	0	0	0	0	0	0	0	0	0	0	0	0	0
Bacteria;Bacteroidota;Bacteroidia;Bacteroidales;F082;uncultured bacterium;(uncultured bacterium)	0	5	4	0	1	0	0	0	2	0	0	0	0	0	0	0	0	0	0	0	0	0	0
Bacteria;Bacteroidota;Bacteroidia;Bacteroidales;Prevotellaceae;Alloprevotella;(Alloprevotella)	1	7	3	0	0	0	0	0	1	0	0	0	0	0	0	0	0	0	0	0	0	0	0
Bacteria;Bacteroidota;Bacteroidia;Bacteroidales;Prevotellaceae;Prevotella;(Prevotella)	1	4	2	0	2	0	0	0	0	0	0	0	0	0	0	0	0	0	0	0	0	1	0
Bacteria;Bacteroidota;Bacteroidia;Chitinophagales;(Chitinophagales);(Chitinophagales);(Chitinophagales)	0	0	0	0	0	0	0	0	0	1	3	0	3	4	0	0	1	0	0	0	0	0	0
Bacteria;Bacteroidota;Bacteroidia;Chitinophagales;Chitinophagaceae;Edaphobaculum;uncultured bacterium	1	0	0	0	2	0	1	0	2	0	0	0	0	0	0	0	6	0	0	0	0	1	0
Bacteria;Bacteroidota;Bacteroidia;Chitinophagales;Chitinophagaceae;uncultured;uncultured Bacteroidetes bacterium	0	0	0	0	2	3	0	0	2	0	0	0	0	0	0	0	0	0	0	0	0	0	0
Bacteria;Bacteroidota;Bacteroidia;Chitinophagales;Saprospiraceae;uncultured;(uncultured)	0	1	0	0	9	0	0	2	1	0	0	0	0	8	0	0	2	0	3	0	7	45	0
Bacteria;Bacteroidota;Bacteroidia;Cytophagales;Cyclobacteriaceae;(Cyclobacteriaceae);(Cyclobacteriaceae)	0	2	1	2	0	0	0	0	5	5	8	0	6	23	0	8	22	34	12	5	6	7	19
Bacteria;Bacteroidota;Bacteroidia;Cytophagales;Cyclobacteriaceae;uncultured;(uncultured)	0	0	2	0	0	0	0	0	0	6	53	6	56	80	1	0	0	0	0	0	2	0	0
Bacteria;Bacteroidota;Bacteroidia;Cytophagales;Cytophagaceae;(Cytophagaceae);(Cytophagaceae)	1	0	1	0	2	0	0	1	0	0	0	0	0	0	0	0	0	0	0	0	0	0	0
Bacteria;Bacteroidota;Bacteroidia;Cytophagales;Cytophagaceae;Cytophaga;(Cytophaga)	0	0	1	0	4	0	0	0	2	0	0	0	0	0	0	0	0	0	0	0	0	0	0
Bacteria;Bacteroidota;Bacteroidia;Cytophagales;Hymenobacteraceae;Hymenobacter;Hymenobacter sedentarius	0	0	0	0	4	6	1	0	7	0	0	0	0	0	0	0	0	0	0	0	0	0	0
Bacteria;Bacteroidota;Bacteroidia;Cytophagales;Hymenobacteraceae;Hymenobacter;Macrotyloma uniflorum	0	1	5	0	4	0	0	5	0	0	0	0	0	0	0	0	0	0	0	0	0	0	0
Bacteria;Bacteroidota;Bacteroidia;Cytophagales;Spirosomaceae;uncultured bacterium;(uncultured bacterium)	0	4	1	0	1	0	0	0	10	0	0	0	0	0	0	0	0	0	0	0	0	0	0
Bacteria;Bacteroidota;Bacteroidia;Flavobacteriales;Crocinitomicaceae;Fluviicola;(Fluviicola)	0	1	0	0	2	0	1	38	0	0	0	0	0	0	0	0	0	0	0	0	0	0	2
Bacteria;Bacteroidota;Bacteroidia;Flavobacteriales;Crocinitomicaceae;Fluviicola;uncultured bacterium	0	0	0	0	0	0	0	15	0	0	0	0	1	0	0	0	0	0	0	0	0	0	0
Bacteria;Bacteroidota;Bacteroidia;Flavobacteriales;Flavobacteriaceae;Flavobacterium;Flavobacterium gelidilacus	0	1	3	1	1	0	1	2	0	0	0	0	0	0	0	0	0	0	0	0	0	0	0
Bacteria;Bacteroidota;Bacteroidia;Flavobacteriales;Flavobacteriaceae;Flavobacterium;Flavobacterium hydatis	0	0	0	0	3	2	0	13	19	0	0	0	0	0	0	0	0	0	0	0	0	0	0
Bacteria;Bacteroidota;Bacteroidia;Flavobacteriales;Flavobacteriaceae;Flavobacterium;Flavobacterium sp. DR2	0	1	2	5	13	0	0	19	5	0	0	0	0	0	0	0	0	0	0	0	0	0	0
Bacteria;Bacteroidota;Bacteroidia;Flavobacteriales;Flavobacteriaceae;Flavobacterium;Flavobacterium sp. Leaf82	0	0	0	5	1	0	0	1	0	0	0	0	0	0	0	0	0	0	0	0	0	0	0
Bacteria;Bacteroidota;Bacteroidia;Flavobacteriales;Flavobacteriaceae;Flavobacterium;Flavobacterium sp. RUGL6-2	0	1	0	0	11	0	0	4	16	0	0	0	0	0	0	0	0	0	0	0	0	0	0
Bacteria;Bacteroidota;Bacteroidia;Flavobacteriales;Flavobacteriaceae;Flavobacterium;Flavobacterium sp. WB 2.1-30	0	0	0	1	17	0	1	2	2	0	0	0	0	0	0	0	0	0	0	0	0	0	0
Bacteria;Bacteroidota;Bacteroidia;Flavobacteriales;Flavobacteriaceae;Flavobacterium;Flavobacterium sp. WB 4.4-14	0	5	3	3	0	0	1	0	0	0	0	0	0	0	0	0	0	0	0	0	0	0	0
Bacteria;Bacteroidota;Bacteroidia;Flavobacteriales;Flavobacteriaceae;Flavobacterium;marine metagenome	0	2	3	0	11	0	0	10	11	0	0	0	0	0	0	0	0	0	0	0	0	0	0
Bacteria;Bacteroidota;Bacteroidia;Flavobacteriales;Flavobacteriaceae;Leeuwenhoekiella;Leeuwenhoekiella blandensis MED217	0	0	0	0	0	0	0	0	0	0	0	0	0	2	219	10	112	84	37	29	45	64	462
Bacteria;Bacteroidota;Bacteroidia;Flavobacteriales;Flavobacteriaceae;Myroides;uncultured bacterium	0	0	0	0	0	0	1	0	0	0	0	0	0	0	0	0	0	0	0	4	1	0	0
Bacteria;Bacteroidota;Bacteroidia;Flavobacteriales;Flavobacteriaceae;Salegentibacter;(Salegentibacter)	0	0	0	0	0	0	0	0	0	0	0	1	0	0	54	0	0	1	1	2	2	0	11
Bacteria;Bacteroidota;Bacteroidia;Flavobacteriales;Weeksellaceae;Algoriella;Algoriella xinjiangensis	0	1	0	0	0	0	6	0	0	0	0	0	0	0	0	0	0	0	0	0	0	0	0
Bacteria;Bacteroidota;Bacteroidia;Flavobacteriales;Weeksellaceae;Chryseobacterium sp.;(Chryseobacterium sp.)	0	3	7	7	2	0	0	0	0	0	0	0	0	0	0	0	0	0	0	0	0	0	0
Bacteria;Bacteroidota;Bacteroidia;Flavobacteriales;Weeksellaceae;Chryseobacterium;Chryseobacterium sp. FH1	0	4	0	16	1	0	0	0	0	0	0	0	0	0	0	0	0	0	0	0	0	0	0
Bacteria;Bacteroidota;Bacteroidia;Flavobacteriales;Weeksellaceae;Chryseobacterium;Chryseobacterium sp. Leaf180	1	9	0	6	0	0	4	0	0	0	0	0	0	0	0	0	0	0	0	0	0	0	0
Bacteria;Bacteroidota;Bacteroidia;Sphingobacteriales;(Sphingobacteriales);(Sphingobacteriales);(Sphingobacteriales)	0	0	1	0	2	0	0	1	0	18	8	9	6	2	0	0	0	0	0	0	0	0	0
Bacteria;Bacteroidota;Bacteroidia;Sphingobacteriales;env.OPS 17;uncultured bacterium;(uncultured bacterium)	0	0	0	0	2	6	0	21	1	0	0	0	0	0	0	0	0	0	0	0	0	0	0
Bacteria;Bacteroidota;Bacteroidia;Sphingobacteriales;Sphingobacteriaceae;Mucilaginibacter;metagenome	0	0	0	0	0	19	0	0	0	0	0	0	0	0	0	0	0	0	0	0	0	0	0
Bacteria;Bacteroidota;Bacteroidia;Sphingobacteriales;Sphingobacteriaceae;Olivibacter;Sphingobacterium sp. 21	1	0	0	0	0	0	0	0	0	0	0	0	0	0	0	0	218	0	8	17	17	13	8
Bacteria;Bacteroidota;Bacteroidia;Sphingobacteriales;Sphingobacteriaceae;Pedobacter;Pedobacter ruber	0	0	0	0	6	0	0	2	0	0	0	0	0	0	0	0	0	0	0	0	0	0	0
Bacteria;Bacteroidota;Bacteroidia;Sphingobacteriales;Sphingobacteriaceae;Pedobacter;Pedobacter sp. Leaf176	1	2	0	4	1	0	0	0	0	0	0	0	0	0	0	0	0	0	0	0	0	0	0
Bacteria;Bacteroidota;Bacteroidia;Sphingobacteriales;Sphingobacteriaceae;Pedobacter;Pedobacter sp. PACM 27299	0	2	1	2	5	0	0	0	0	0	0	0	0	0	0	0	0	0	0	0	0	0	0
Bacteria;Bdellovibrionota;Bdellovibrionia;Bacteriovoracales;Bacteriovoracaceae;Peredibacter;uncultured delta proteobacterium	0	0	0	0	0	0	0	2	0	0	0	0	1	0	0	0	0	0	3	0	0	0	5
Bacteria;Bdellovibrionota;Bdellovibrionia;Bdellovibrionales;Bdellovibrionaceae;OM27 clade;uncultured bacterium	0	0	4	0	3	0	0	1	0	0	0	0	0	0	0	0	3	0	1	0	0	1	1
Bacteria;Bdellovibrionota;Oligoflexia;0319-6G20;uncultured bacterium;(uncultured bacterium);(uncultured bacterium)	0	1	0	0	1	0	0	0	2	0	4	0	3	2	0	0	0	0	0	0	0	0	0
Bacteria;Bdellovibrionota;Oligoflexia;Oligoflexales;Oligoflexaceae;Oligoflexus;(Oligoflexus)	0	1	3	3	4	1	1	0	2	0	0	0	0	0	0	0	0	0	0	0	0	0	0
Bacteria;Campylobacterota;Campylobacteria;Campylobacterales;Sulfurimonadaceae;Sulfurimonas;uncultured bacterium	0	0	0	0	0	0	0	0	0	4	0	6	0	0	1	0	0	0	0	0	0	0	0
Bacteria;Chloroflexi;Anaerolineae;Anaerolineales;Anaerolineaceae;uncultured;(uncultured)	0	1	0	0	0	1	0	0	0	16	136	8	118	370	4	0	0	1	0	0	0	0	0
Bacteria;Chloroflexi;Anaerolineae;Anaerolineales;Anaerolineaceae;uncultured;uncultured Chloroflexi bacterium	0	0	0	0	0	0	0	0	0	1	7	3	5	6	1	0	0	0	0	0	0	0	0
Bacteria;Chloroflexi;Chloroflexia;Kallotenuales;AKIW781;(AKIW781);(AKIW781)	0	3	5	0	2	0	0	0	1	0	0	0	0	0	0	0	0	0	0	0	0	0	0
Bacteria;Chloroflexi;Chloroflexia;Thermomicrobiales;AKYG1722;uncultured bacterium;(uncultured bacterium)	0	0	0	0	2	0	0	0	0	3	0	1	1	0	0	0	0	0	0	0	0	0	0
Bacteria;Chloroflexi;Dehalococcoidia;(Dehalococcoidia);(Dehalococcoidia);(Dehalococcoidia);(Dehalococcoidia)	1	0	0	0	0	0	0	0	0	57	41	2753	37	15	0	0	0	2	0	0	0	1	0
Bacteria;Chloroflexi;Dehalococcoidia;FS117-23B-02;uncultured bacterium;(uncultured bacterium);(uncultured bacterium)	0	0	1	0	0	0	0	0	0	1	0	1	1	0	0	0	0	0	0	0	0	0	0
Bacteria;Chloroflexi;Gitt-GS-136;uncultured bacterium;(uncultured bacterium);(uncultured bacterium);(uncultured bacterium)	0	0	0	0	2	0	0	0	0	0	1	0	1	0	0	0	0	0	0	0	0	0	0
Bacteria;Chloroflexi;KD4-96;(KD4-96);(KD4-96);(KD4-96);(KD4-96)	0	1	10	1	4	1	0	4	4	5	8	5	4	8	0	0	0	0	0	0	0	0	0
Bacteria;Chloroflexi;TK10;uncultured bacterium;(uncultured bacterium);(uncultured bacterium);(uncultured bacterium)	0	0	5	0	3	0	0	0	6	3	6	0	1	0	0	0	1	1	0	0	0	1	0
Bacteria;Cyanobacteria;Cyanobacteriia;Chloroplast;Dryopteris fragrans;(Dryopteris fragrans);(Dryopteris fragrans)	1	0	1	0	1	0	0	0	5	0	0	1	0	0	0	0	0	0	0	0	0	0	0
Bacteria;Cyanobacteria;Cyanobacteriia;Chloroplast;Magnoliophyta environmental sample;(Magnoliophyta environmental sample);(Magnoliophyta environmental sample)	1	0	0	0	1	0	1	0	22	0	0	0	0	0	0	0	0	0	0	0	0	0	0
Bacteria;Cyanobacteria;Cyanobacteriia;Chloroplast;Pinus sylvestris (Scots pine);(Pinus sylvestris (Scots pine));(Pinus sylvestris (Scots pine))	1	13	9	1	9	0	1	0	46	0	0	0	0	0	0	0	0	0	0	0	0	0	0
Bacteria;Cyanobacteria;Cyanobacteriia;Chloroplast;uncultured Chlorophyta;(uncultured Chlorophyta);(uncultured Chlorophyta)	0	0	1	0	1	0	0	0	122	0	0	0	0	0	0	0	0	0	0	0	0	0	0
Bacteria;Cyanobacteria;Cyanobacteriia;Chloroplast;Zygnema circumcarinatum;(Zygnema circumcarinatum);(Zygnema circumcarinatum)	0	3	5	1	8	14	3	0	0	0	0	0	0	0	0	0	0	0	0	0	0	0	0
Bacteria;Cyanobacteria;Cyanobacteriia;Cyanobacteriales;Chroococcidiopsaceae;Chroococcidiopsis SAG 2023;Larimichthys crocea (large yellow croaker)	1	0	11	0	0	0	0	0	1	0	0	0	0	0	0	0	0	0	0	0	0	0	0
Bacteria;Cyanobacteria;Cyanobacteriia;Cyanobacteriales;Nostocaceae;Scytonema UTEX 2349;uncultured bacterium	1	0	1	1	1	0	0	0	4	0	0	0	0	0	0	0	0	0	0	0	0	0	0
Bacteria;Cyanobacteria;Cyanobacteriia;Cyanobacteriales;uncultured;uncultured bacterium;(uncultured bacterium)	0	2	2	0	6	0	0	0	2	0	0	0	0	0	0	0	0	0	0	0	0	0	0
Bacteria;Cyanobacteria;Cyanobacteriia;Leptolyngbyales;Leptolyngbyaceae;Chamaesiphon PCC-7430;Chamaesiphon polonicus SAG 32.87	0	4	9	6	8	0	1	3	4	0	0	0	0	0	0	0	0	0	0	0	0	0	0
Bacteria;Cyanobacteria;Cyanobacteriia;Leptolyngbyales;Leptolyngbyaceae;Chamaesiphon PCC-7430;uncultured bacterium	0	10	3	0	2	0	0	1	5	0	0	0	0	0	0	0	0	0	0	0	0	0	0
Bacteria;Cyanobacteria;Sericytochromatia;(Sericytochromatia);(Sericytochromatia);(Sericytochromatia);(Sericytochromatia)	0	1	0	4	4	0	1	5	13	0	0	0	0	0	0	0	0	0	0	0	0	0	0
Bacteria;Deinococcota;Deinococci;Deinococcales;Deinococcaceae;Deinococcus;Deinococcus caeni	0	4	0	0	1	0	0	2	0	0	0	0	0	0	0	0	0	0	0	0	0	0	0
Bacteria;Deinococcota;Deinococci;Deinococcales;Deinococcaceae;Deinococcus;uncultured Deinococcus sp.	1	1	1	0	1	0	0	16	0	0	0	0	0	0	0	0	0	0	0	0	0	0	0
Bacteria;Deinococcota;Deinococci;Deinococcales;Deinococcaceae;uncultured;uncultured bacterium	0	0	2	0	5	0	0	2	0	0	0	0	0	0	0	0	0	0	0	0	0	0	0
Bacteria;Dependentiae;Babeliae;Babeliales;Babeliaceae;(Babeliaceae);(Babeliaceae)	0	1	0	1	0	0	0	0	1	0	0	1	0	2	0	0	0	1	0	0	0	0	0
Bacteria;Dependentiae;Babeliae;Babeliales;Babeliaceae;Candidatus Babela;Candidatus Babela massiliensis	0	0	0	0	0	0	0	0	0	0	0	0	0	0	0	3	2	14	4	0	0	0	0
Bacteria;Dependentiae;Babeliae;Babeliales;uncultured bacterium;(uncultured bacterium);(uncultured bacterium)	0	0	0	0	0	0	0	0	1	0	2	8	3	30	0	0	0	1	0	0	0	0	0
Bacteria;Desulfobacterota;Desulfobacteria;Desulfobacterales;(Desulfobacterales);(Desulfobacterales);(Desulfobacterales)	0	0	0	0	0	0	0	0	0	0	0	2	0	2	0	0	0	0	0	0	0	0	0
Bacteria;Desulfobacterota;Desulfobacteria;Desulfobacterales;Desulfosarcinaceae;(Desulfosarcinaceae);(Desulfosarcinaceae)	1	0	0	0	0	0	0	0	0	0	0	10	0	0	0	0	0	0	0	0	0	0	0
Bacteria;Desulfobacterota;Desulfobulbia;Desulfobulbales;Desulfocapsaceae;uncultured;uncultured bacterium	0	0	0	0	0	0	0	0	0	2	1	0	1	0	0	0	0	0	0	0	0	0	0
Bacteria;Firmicutes;Bacilli;Lactobacillales;Aerococcaceae;Aerococcus;uncultured bacterium	0	0	1	0	0	0	0	0	0	0	0	0	0	0	0	0	0	0	1	0	0	5	1
Bacteria;Firmicutes;Bacilli;Lactobacillales;Enterococcaceae;Enterococcus;(Enterococcus)	0	9	3	0	4	0	14	0	1	0	0	0	0	0	0	0	0	0	0	0	0	0	0
Bacteria;Firmicutes;Bacilli;Lactobacillales;Enterococcaceae;Enterococcus;Enterococcus mundtii	0	1	0	0	2	0	2	0	0	0	0	0	0	0	0	0	0	0	0	0	0	0	0
Bacteria;Firmicutes;Bacilli;Lactobacillales;Lactobacillaceae;(Lactobacillaceae);(Lactobacillaceae)	1	1	6	0	0	0	0	0	4	1	0	0	0	0	0	0	0	0	0	0	0	0	0
Bacteria;Firmicutes;Bacilli;Lactobacillales;Lactobacillaceae;Leuconostoc;(Leuconostoc)	0	3	3	0	4	0	0	0	4	0	0	0	0	0	0	0	0	0	0	0	0	0	0
Bacteria;Firmicutes;Bacilli;Lactobacillales;Listeriaceae;Listeria;Listeria monocytogenes	1	0	0	0	0	0	1	0	0	0	0	0	1	0	0	0	0	0	0	0	0	0	0
Bacteria;Firmicutes;Bacilli;Lactobacillales;P5D1-392;Streptococcus sp. oral clone ASCB12;(Streptococcus sp. oral clone ASCB12)	0	1	0	0	1	0	0	0	1	0	0	0	0	0	0	0	0	0	0	0	0	0	1
Bacteria;Firmicutes;Bacilli;Lactobacillales;Streptococcaceae;Lactococcus;uncultured bacterium	0	7	2	2	3	0	9	0	4	0	0	0	0	0	0	0	0	0	0	0	0	0	0
Bacteria;Firmicutes;Bacilli;Lactobacillales;Streptococcaceae;Streptococcus;Streptococcus thermophilus TH1435	0	1	0	0	1	0	0	0	2	0	0	0	0	0	0	0	0	0	0	0	0	0	0
Bacteria;Firmicutes;Bacilli;Paenibacillales;Paenibacillaceae;(Paenibacillaceae);(Paenibacillaceae)	0	0	3	0	0	0	0	0	4	0	1	0	2	0	0	0	0	0	0	0	0	0	0
Bacteria;Firmicutes;Bacilli;Paenibacillales;Paenibacillaceae;Paenibacillus;uncultured bacterium	0	0	1	0	3	0	2	0	0	0	1	0	0	0	0	0	0	0	0	0	0	0	0
Bacteria;Firmicutes;Bacilli;Staphylococcales;Staphylococcaceae;Staphylococcus;Staphylococcus caprae	0	7	0	0	5	0	0	0	2	0	0	0	1	0	0	0	0	2	0	0	0	0	2
Bacteria;Firmicutes;Bacilli;Staphylococcales;Staphylococcaceae;Staphylococcus;Staphylococcus epidermidis	0	12	1	0	7	0	0	0	0	0	0	0	1	0	0	0	0	0	0	0	0	2	0
Bacteria;Firmicutes;Bacilli;Staphylococcales;Staphylococcaceae;Staphylococcus;uncultured Staphylococcus sp.	0	3	1	0	1	0	0	0	2	0	0	0	3	0	0	0	0	0	0	0	0	0	0
Bacteria;Firmicutes;Clostridia;Clostridia vadinBB60 group;uncultured bacterium;(uncultured bacterium);(uncultured bacterium)	0	5	1	0	1	0	0	0	1	0	0	0	0	0	0	0	0	0	0	0	0	0	0
Bacteria;Firmicutes;Clostridia;Oscillospirales;Hungateiclostridiaceae;Ruminiclostridium;uncultured bacterium	0	1	2	0	1	0	0	0	0	3	0	3	0	0	0	0	0	0	0	0	0	0	0
Bacteria;Firmicutes;Clostridia;Oscillospirales;Hungateiclostridiaceae;uncultured;uncultured bacterium	0	0	0	3	1	0	0	1	0	0	0	1	0	0	0	0	0	0	0	0	0	0	0
Bacteria;Firmicutes;Clostridia;Oscillospirales;Ruminococcaceae;Ruminococcus;(Ruminococcus)	0	3	24	0	1	0	0	0	0	0	0	0	0	0	0	0	0	0	0	0	0	0	0
Bacteria;Firmicutes;Clostridia;Peptostreptococcales-Tissierellales;Family XI;Anaerococcus;(Anaerococcus)	0	3	1	0	1	0	0	0	0	0	0	0	0	0	0	0	0	0	0	0	1	0	2
Bacteria;Firmicutes;Negativicutes;Acidaminococcales;Acidaminococcaceae;Phascolarctobacterium;uncultured bacterium	0	3	3	0	2	0	0	0	0	0	0	2	0	0	0	0	0	0	0	0	0	0	0
Bacteria;Firmicutes;Syntrophomonadia;Syntrophomonadales;Syntrophomonadaceae;Syntrophomonas;uncultured bacterium	0	0	0	0	0	0	0	0	0	0	0	0	1	0	0	0	0	0	0	0	0	0	0
Bacteria;Gemmatimonadota;Gemmatimonadetes;Gemmatimonadales;Gemmatimonadaceae;uncultured;metagenome	0	0	0	0	0	0	0	0	0	1	0	1	4	0	0	0	0	0	0	0	0	0	0
Bacteria;Gemmatimonadota;Gemmatimonadetes;Gemmatimonadales;Gemmatimonadaceae;uncultured;uncultured Gemmatimonadetes bacterium	1	2	0	0	2	0	0	0	0	46	33	6	28	15	0	0	0	0	0	0	0	0	0
Bacteria;Gemmatimonadota;Longimicrobia;Longimicrobiales;Longimicrobiaceae;Longimicrobium;uncultured bacterium	0	1	8	0	10	0	0	0	1	0	0	0	0	0	0	0	0	0	0	0	0	0	0
Bacteria;Gemmatimonadota;Longimicrobia;Longimicrobiales;Longimicrobiaceae;uncultured bacterium;(uncultured bacterium)	0	3	4	0	4	0	0	0	1	1	1	1	1	9	0	0	0	0	0	0	0	0	0
Bacteria;Methylomirabilota;Methylomirabilia;Rokubacteriales;uncultured bacterium;(uncultured bacterium);(uncultured bacterium)	0	2	0	1	0	0	0	0	0	0	1	3	0	0	0	0	0	0	0	0	0	0	0
Bacteria;Myxococcota;Myxococcia;Myxococcales;Myxococcaceae;P3OB-42;metagenome	1	0	2	0	3	0	0	0	1	1	0	0	0	0	1	1	0	0	0	0	0	0	0
Bacteria;Myxococcota;Polyangia;Haliangiales;Haliangiaceae;Haliangium;uncultured delta proteobacterium	1	0	0	0	0	0	0	0	0	0	1	0	0	0	0	0	0	0	1	0	0	0	0
Bacteria;Myxococcota;Polyangia;Polyangiales;Polyangiaceae;Aetherobacter;(Aetherobacter)	0	0	0	0	0	0	0	0	6	0	0	0	0	0	0	0	0	0	0	0	0	0	0
Bacteria;Myxococcota;Polyangia;Polyangiales;Polyangiaceae;Pajaroellobacter;(Pajaroellobacter)	0	20	14	4	69	2	0	0	38	0	0	0	0	0	0	0	0	0	0	0	0	0	0
Bacteria;Nitrospinota;P9X2b3D02;uncultured bacterium;(uncultured bacterium);(uncultured bacterium);(uncultured bacterium)	0	0	0	0	0	0	0	0	0	5	8	2	12	2	0	0	0	0	0	0	0	1	0
Bacteria;Nitrospirota;Nitrospiria;Nitrospirales;Nitrospiraceae;Nitrospira;(Nitrospira)	0	3	0	0	0	0	0	0	2	2	0	1	0	12	0	0	1	0	1	0	0	0	0
Bacteria;Nitrospirota;Thermodesulfovibrionia;uncultured;uncultured Nitrospirae bacterium;(uncultured Nitrospirae bacterium);(uncultured Nitrospirae bacterium)	0	0	0	0	0	0	0	0	0	2	0	2	0	0	0	0	0	0	0	0	0	0	0
Bacteria;Patescibacteria;Microgenomatia;Candidatus Levybacteria;(Candidatus Levybacteria);(Candidatus Levybacteria);(Candidatus Levybacteria)	0	0	0	0	2	0	0	0	0	0	3	1	0	0	0	0	0	0	0	0	0	0	0
Bacteria;Patescibacteria;Parcubacteria;(Parcubacteria);(Parcubacteria);(Parcubacteria);(Parcubacteria)	0	1	0	0	3	0	0	1	1	102	121	567	185	292	11	2	1	1	4	0	0	0	1
Bacteria;Patescibacteria;Parcubacteria;Candidatus Campbellbacteria;uncultured bacterium;(uncultured bacterium);(uncultured bacterium)	1	0	0	0	0	0	0	0	0	0	1	6	4	3	0	0	0	0	0	0	0	0	0
Bacteria;Patescibacteria;Parcubacteria;Candidatus Kaiserbacteria;(Candidatus Kaiserbacteria);(Candidatus Kaiserbacteria);(Candidatus Kaiserbacteria)	0	3	2	0	8	0	1	0	1	11	14	24	30	34	0	0	0	1	0	0	0	0	0
Bacteria;Patescibacteria;Parcubacteria;Candidatus Kaiserbacteria;uncultured bacterium;(uncultured bacterium);(uncultured bacterium)	1	0	0	0	6	0	0	0	0	23	33	62	49	95	4	0	0	2	0	0	0	0	0
Bacteria;Patescibacteria;Parcubacteria;Candidatus Kaiserbacteria;uncultured organism;(uncultured organism);(uncultured organism)	0	0	0	0	0	0	0	0	0	0	0	0	0	1	0	0	0	0	0	0	0	0	0
Bacteria;Planctomycetota;OM190;(OM190);(OM190);(OM190);(OM190)	0	1	0	0	1	0	0	0	1	9	6	6	6	20	0	4	5	3	17	1	4	2	4
Bacteria;Planctomycetota;Phycisphaerae;mle1-8;uncultured bacterium;(uncultured bacterium);(uncultured bacterium)	0	0	0	0	0	0	0	0	0	3	18	2	21	8	0	0	0	0	0	0	0	0	0
Bacteria;Planctomycetota;Phycisphaerae;MSBL9;(MSBL9);(MSBL9);(MSBL9)	0	0	0	0	0	0	0	0	0	2	14	150	7	13	0	0	0	0	0	0	0	0	0
Bacteria;Planctomycetota;Pla4 lineage;uncultured bacterium;(uncultured bacterium);(uncultured bacterium);(uncultured bacterium)	0	0	0	0	0	0	0	0	0	3	6	8	15	2	0	0	0	0	0	0	0	0	0
Bacteria;Planctomycetota;Planctomycetes;Gemmatales;Gemmataceae;Fimbriiglobus;(Fimbriiglobus)	1	3	3	0	13	0	0	1	5	0	0	0	0	0	0	0	0	0	0	0	0	0	0
Bacteria;Planctomycetota;Planctomycetes;Gemmatales;Gemmataceae;Gemmata;metagenome	0	0	3	2	1	0	0	0	0	0	0	0	0	0	0	0	0	0	0	0	0	0	0
Bacteria;Planctomycetota;Planctomycetes;Isosphaerales;Isosphaeraceae;uncultured;uncultured bacterium	1	0	10	0	5	0	2	1	5	0	0	0	0	0	0	0	0	0	0	0	0	0	0
Bacteria;Planctomycetota;Planctomycetes;Pirellulales;Pirellulaceae;Rhodopirellula;(Rhodopirellula)	0	0	1	0	0	0	0	0	0	9	5	3	5	14	0	0	2	1	1	1	0	0	0
Bacteria;Planctomycetota;Planctomycetes;Planctomycetales;Rubinisphaeraceae;uncultured;uncultured bacterium	0	0	0	0	0	0	0	0	0	0	0	0	2	2	0	0	0	0	0	0	0	0	0
Bacteria;Planctomycetota;vadinHA49;(vadinHA49);(vadinHA49);(vadinHA49);(vadinHA49)	0	1	2	0	7	0	0	1	10	4	15	7	10	15	0	0	0	0	0	0	1	0	1
Bacteria;Proteobacteria;Alphaproteobacteria;Acetobacterales;Acetobacteraceae;Roseococcus;(Roseococcus)	0	2	5	4	6	0	0	0	2	0	0	0	0	0	0	0	0	0	0	0	0	0	0
Bacteria;Proteobacteria;Alphaproteobacteria;Acetobacterales;Acetobacteraceae;Roseomonas;Roseomonas genomospecies 4	0	6	8	3	1	0	0	0	0	0	0	0	0	0	0	0	0	0	0	0	0	0	0
Bacteria;Proteobacteria;Alphaproteobacteria;Caulobacterales;Caulobacteraceae;Brevundimonas;Brevundimonas albigilva	0	0	2	5	0	0	0	3	0	0	0	0	0	0	0	0	0	0	0	0	0	0	0
Bacteria;Proteobacteria;Alphaproteobacteria;Caulobacterales;Caulobacteraceae;Brevundimonas;Brevundimonas aveniformis DSM 17977	0	3	0	5	6	0	3	7	0	0	0	0	0	0	0	0	31	0	3	0	1	0	1
Bacteria;Proteobacteria;Alphaproteobacteria;Caulobacterales;Caulobacteraceae;Brevundimonas;Brevundimonas bullata	0	4	3	13	1	0	1	0	0	0	0	0	0	0	0	0	0	0	0	0	0	0	0
Bacteria;Proteobacteria;Alphaproteobacteria;Caulobacterales;Caulobacteraceae;Brevundimonas;Brevundimonas sp.	0	2	1	2	0	0	0	0	0	0	0	0	0	0	0	0	0	0	0	0	0	0	0
Bacteria;Proteobacteria;Alphaproteobacteria;Caulobacterales;Caulobacteraceae;Brevundimonas;Brevundimonas sp. dcm7A	0	8	5	18	2	0	1	0	0	0	0	0	0	0	0	0	706	0	33	10	9	12	3
Bacteria;Proteobacteria;Alphaproteobacteria;Caulobacterales;Caulobacteraceae;Brevundimonas;Brevundimonas sp. NBGD22	0	1	0	1	0	0	0	6	0	0	0	0	0	0	0	0	0	0	0	0	0	0	0
Bacteria;Proteobacteria;Alphaproteobacteria;Caulobacterales;Caulobacteraceae;Brevundimonas;Brevundimonas sp. VTT E-052914	0	1	3	0	1	0	0	1	1	0	0	0	0	0	0	0	0	0	0	0	0	0	0
Bacteria;Proteobacteria;Alphaproteobacteria;Caulobacterales;Caulobacteraceae;Brevundimonas;Brevundimonas sp. WX15	0	1	3	1	1	0	0	4	1	0	0	0	0	0	0	0	0	0	0	0	0	0	0
Bacteria;Proteobacteria;Alphaproteobacteria;Caulobacterales;Caulobacteraceae;Brevundimonas;Brevundimonas staleyi	0	1	0	0	5	0	0	0	1	0	0	0	0	0	0	0	0	0	0	0	0	0	0
Bacteria;Proteobacteria;Alphaproteobacteria;Caulobacterales;Caulobacteraceae;uncultured;(uncultured)	0	0	1	0	4	8	0	0	0	0	0	0	0	0	0	0	0	0	0	0	0	0	0
Bacteria;Proteobacteria;Alphaproteobacteria;Caulobacterales;Caulobacteraceae;uncultured;metagenome	1	1	3	0	5	0	0	4	0	0	0	0	0	0	0	1	0	0	0	0	0	1	0
Bacteria;Proteobacteria;Alphaproteobacteria;Defluviicoccales;uncultured;(uncultured);(uncultured)	0	0	0	0	0	0	0	0	0	171	136	13	155	106	0	1	9	2	7	2	3	8	7
Bacteria;Proteobacteria;Alphaproteobacteria;Dongiales;Dongiaceae;Dongia;metagenome	0	1	3	4	5	0	0	0	0	0	0	1	0	0	0	0	0	0	0	0	0	0	0
Bacteria;Proteobacteria;Alphaproteobacteria;Holosporales;Holosporaceae;uncultured;uncultured bacterium	0	0	1	0	2	0	0	0	0	5	0	1	1	0	0	0	0	2	2	0	0	0	0
Bacteria;Proteobacteria;Alphaproteobacteria;Rhizobiales;Beijerinckiaceae;1174-901-12;(1174-901-12)	0	1	1	0	2	0	0	2	1	0	0	0	0	0	0	0	0	0	0	0	0	0	0
Bacteria;Proteobacteria;Alphaproteobacteria;Rhizobiales;Beijerinckiaceae;Methylobacterium-Methylorubrum;Methylobacterium brachiatum	1	0	0	2	2	0	0	0	0	0	0	0	0	0	0	0	0	0	0	1	0	0	0
Bacteria;Proteobacteria;Alphaproteobacteria;Rhizobiales;Beijerinckiaceae;Methylobacterium-Methylorubrum;Methylobacterium marchantiae	1	3	0	2	0	0	0	0	0	0	0	0	0	0	0	0	0	0	0	0	0	0	0
Bacteria;Proteobacteria;Alphaproteobacteria;Rhizobiales;Beijerinckiaceae;Methylobacterium-Methylorubrum;Methylobacterium sp.	0	0	4	0	2	0	0	1	12	0	0	0	0	0	0	0	0	0	0	0	0	0	0
Bacteria;Proteobacteria;Alphaproteobacteria;Rhizobiales;Beijerinckiaceae;Methylobacterium-Methylorubrum;Methylorubrum aminovorans	1	11	2	16	5	0	1	7	1	0	0	0	0	0	0	0	0	0	0	1	0	0	0
Bacteria;Proteobacteria;Alphaproteobacteria;Rhizobiales;Devosiaceae;Devosia;Devosia sp.	0	1	0	2	2	0	2	0	0	0	0	0	0	1	0	0	0	0	0	0	0	0	0
Bacteria;Proteobacteria;Alphaproteobacteria;Rhizobiales;Hyphomicrobiaceae;(Hyphomicrobiaceae);(Hyphomicrobiaceae)	0	3	0	0	1	0	0	0	0	1	5	0	5	7	3	0	3	0	8	0	0	2	0
Bacteria;Proteobacteria;Alphaproteobacteria;Rhizobiales;Hyphomicrobiaceae;Filomicrobium;uncultured bacterium	0	0	0	0	0	0	0	0	0	0	0	0	0	0	0	0	0	0	0	0	0	0	0
Bacteria;Proteobacteria;Alphaproteobacteria;Rhizobiales;Methyloligellaceae;uncultured;metagenome	0	0	0	0	0	0	0	0	0	1	0	0	0	0	0	0	0	0	0	0	0	0	0
Bacteria;Proteobacteria;Alphaproteobacteria;Rhizobiales;Rhizobiaceae;Allorhizobium-Neorhizobium-Pararhizobium-Rhizobium;Rhizobium etli	0	4	0	3	0	0	0	0	0	0	0	0	0	0	0	0	0	0	0	0	0	0	0
Bacteria;Proteobacteria;Alphaproteobacteria;Rhizobiales;Rhizobiaceae;Allorhizobium-Neorhizobium-Pararhizobium-Rhizobium;Rhizobium sp. MN12-23	0	0	0	0	1	0	0	0	0	0	0	0	0	0	0	0	0	0	0	0	0	0	0
Bacteria;Proteobacteria;Alphaproteobacteria;Rhizobiales;Rhizobiaceae;Aureimonas;uncultured bacterium	0	1	0	0	6	0	0	0	1	0	0	0	0	0	0	0	0	0	0	0	0	0	0
Bacteria;Proteobacteria;Alphaproteobacteria;Rhizobiales;Rhizobiaceae;Mesorhizobium;Mesorhizobium sp. Hue-3	0	0	0	0	1	0	0	0	0	0	0	0	0	0	0	0	0	0	0	1	2	1	0
Bacteria;Proteobacteria;Alphaproteobacteria;Rhizobiales;Xanthobacteraceae;Afipia;Afipia clevelandensis ATCC 49720	0	4	3	4	3	0	0	0	0	0	0	0	0	0	0	0	0	0	0	0	0	0	0
Bacteria;Proteobacteria;Alphaproteobacteria;Rhizobiales;Xanthobacteraceae;Afipia;metagenome	0	4	2	19	2	0	0	0	1	0	0	0	0	0	0	0	0	0	0	0	0	0	0
Bacteria;Proteobacteria;Alphaproteobacteria;Rhizobiales;Xanthobacteraceae;Bradyrhizobium;Bradyrhizobium sp. PAC53	0	2	0	0	0	0	0	0	4	0	0	0	0	0	0	0	0	0	0	0	0	0	0
Bacteria;Proteobacteria;Alphaproteobacteria;Rhizobiales;Xanthobacteraceae;Bradyrhizobium;uncultured bacterium	0	4	4	2	1	4	1	2	2	0	0	1	0	0	0	0	0	0	0	0	0	1	0
Bacteria;Proteobacteria;Alphaproteobacteria;Rhizobiales;Xanthobacteraceae;Rhodopseudomonas;uncultured bacterium	0	2	1	3	5	0	1	2	1	0	0	0	0	0	0	0	0	0	0	0	0	0	0
Bacteria;Proteobacteria;Alphaproteobacteria;Rhodobacterales;Rhodobacteraceae;uncultured;(uncultured)	1	0	4	3	1	0	0	2	0	0	0	1	1	7	0	1	0	1	3	0	3	9	3
Bacteria;Proteobacteria;Alphaproteobacteria;Rhodospirillales;(Rhodospirillales);(Rhodospirillales);(Rhodospirillales)	1	0	0	0	0	0	0	0	0	1	2	0	3	6	0	0	16	1	36	5	8	31	7
Bacteria;Proteobacteria;Alphaproteobacteria;Rickettsiales;Mitochondria;Acremonium chrysogenum;(Acremonium chrysogenum)	0	2	1	0	0	0	0	0	0	0	0	0	0	0	0	0	5	1	0	1	0	0	1
Bacteria;Proteobacteria;Alphaproteobacteria;Rickettsiales;Mitochondria;Citrus maxima;(Citrus maxima)	0	0	0	0	0	0	0	0	6	0	0	0	0	0	0	0	0	0	0	0	0	0	0
Bacteria;Proteobacteria;Alphaproteobacteria;Rickettsiales;Mitochondria;Fusarium mangiferae;(Fusarium mangiferae)	0	0	1	0	0	0	0	0	0	0	0	0	0	0	0	0	1	2	0	0	1	0	1
Bacteria;Proteobacteria;Alphaproteobacteria;Rickettsiales;Mitochondria;Hibiscus syriacus;(Hibiscus syriacus)	0	0	11	0	0	0	0	0	1	0	0	0	0	0	0	0	0	0	0	0	0	0	0
Bacteria;Proteobacteria;Alphaproteobacteria;Rickettsiales;Mitochondria;Phegopteris hexagonoptera;(Phegopteris hexagonoptera)	0	4	0	0	3	0	0	0	5	0	0	0	0	0	0	0	0	0	0	0	0	0	0
Bacteria;Proteobacteria;Alphaproteobacteria;Rickettsiales;Mitochondria;Pseudogymnoascus pannorum;(Pseudogymnoascus pannorum)	0	2	5	0	0	0	0	0	3	0	0	0	0	0	0	0	0	0	0	0	0	0	0
Bacteria;Proteobacteria;Alphaproteobacteria;Rickettsiales;Mitochondria;Pseudogymnoascus sp. VKM F-3775;(Pseudogymnoascus sp. VKM F-3775)	0	0	1	0	0	0	0	3	0	0	0	0	0	0	0	0	0	0	0	0	0	0	0
Bacteria;Proteobacteria;Alphaproteobacteria;Rickettsiales;SM2D12;uncultured bacterium;(uncultured bacterium)	0	0	0	0	0	0	1	0	0	0	0	0	1	2	0	0	0	0	0	0	0	0	0
Bacteria;Proteobacteria;Alphaproteobacteria;Sphingomonadales;Sphingomonadaceae;Altererythrobacter;Sphingomonas sp. JEM-1	0	0	0	0	0	0	0	0	0	0	0	0	0	0	2	5	0	1	0	0	0	1	0
Bacteria;Proteobacteria;Alphaproteobacteria;Sphingomonadales;Sphingomonadaceae;Erythrobacter;Erythrobacter flavus	0	0	0	0	0	0	0	0	0	0	0	0	0	0	0	71	7	12	16	4	26	28	14
Bacteria;Proteobacteria;Alphaproteobacteria;Sphingomonadales;Sphingomonadaceae;Erythrobacter;uncultured Erythrobacter sp.	0	0	0	0	0	0	0	0	0	0	0	0	0	1	33	0	1	1	0	0	2	0	1
Bacteria;Proteobacteria;Alphaproteobacteria;Sphingomonadales;Sphingomonadaceae;Novosphingobium;Novosphingobium lindaniclasticum LE124	0	0	0	0	0	0	0	1	0	0	0	0	0	0	0	10	0	3	0	3	1	0	0
Bacteria;Proteobacteria;Alphaproteobacteria;Sphingomonadales;Sphingomonadaceae;Novosphingobium;Novosphingobium sp. AAP83	0	1	1	1	3	0	2	0	0	0	0	0	0	0	0	0	0	0	0	1	0	1	0
Bacteria;Proteobacteria;Alphaproteobacteria;Sphingomonadales;Sphingomonadaceae;Novosphingobium;Novosphingobium sp. THN1	0	0	1	0	0	0	0	0	0	0	0	0	0	0	0	3	0	1	0	0	1	1	0
Bacteria;Proteobacteria;Alphaproteobacteria;Sphingomonadales;Sphingomonadaceae;Polymorphobacter;(Polymorphobacter)	1	1	0	0	10	33	0	72	8	0	0	0	0	0	0	0	0	0	0	0	0	0	0
Bacteria;Proteobacteria;Alphaproteobacteria;Sphingomonadales;Sphingomonadaceae;Rhizorhapis;metagenome	0	0	0	0	1	1	0	9	0	0	0	0	0	0	0	0	0	0	0	0	0	0	0
Bacteria;Proteobacteria;Alphaproteobacteria;Sphingomonadales;Sphingomonadaceae;Rhizorhapis;uncultured bacterium	1	0	0	0	1	0	0	1	0	0	0	0	0	0	0	0	0	0	0	0	0	0	0
Bacteria;Proteobacteria;Alphaproteobacteria;Sphingomonadales;Sphingomonadaceae;Sphingobium;Sphingobium lactosutens DS20	1	0	0	0	0	0	0	0	0	0	0	0	0	0	0	46	10	24	0	6	10	12	0
Bacteria;Proteobacteria;Alphaproteobacteria;Sphingomonadales;Sphingomonadaceae;Sphingomonas;bacterium 072845	0	3	1	0	0	0	0	7	4	0	0	0	0	0	0	0	0	0	0	0	0	0	0
Bacteria;Proteobacteria;Alphaproteobacteria;Sphingomonadales;Sphingomonadaceae;Sphingomonas;Castanea mollissima (Chinese chestnut)	0	0	0	0	3	6	0	1	0	0	0	0	0	0	0	0	0	0	0	0	0	0	0
Bacteria;Proteobacteria;Alphaproteobacteria;Sphingomonadales;Sphingomonadaceae;Sphingomonas;Peromyscus californicus (California mouse)	0	1	0	2	2	1	0	1	1	0	0	0	0	0	0	0	1	0	0	0	0	0	0
Bacteria;Proteobacteria;Alphaproteobacteria;Sphingomonadales;Sphingomonadaceae;Sphingomonas;Sphingomonas hengshuiensis	0	0	0	0	1	7	1	0	0	0	0	0	0	0	0	0	0	0	0	0	0	0	0
Bacteria;Proteobacteria;Alphaproteobacteria;Sphingomonadales;Sphingomonadaceae;Sphingomonas;Sphingomonas koreensis	0	0	0	1	3	0	0	1	0	0	0	0	0	0	0	0	0	0	0	1	0	1	0
Bacteria;Proteobacteria;Alphaproteobacteria;Sphingomonadales;Sphingomonadaceae;Sphingomonas;Sphingomonas sp. CCH5-D11	0	0	1	0	0	0	1	0	0	0	0	0	0	0	0	0	2	1	1	7	3	2	0
Bacteria;Proteobacteria;Alphaproteobacteria;Sphingomonadales;Sphingomonadaceae;Sphingomonas;Sphingomonas sp. G02	0	1	2	0	2	0	0	10	6	0	0	0	0	0	0	0	0	0	0	0	0	0	0
Bacteria;Proteobacteria;Alphaproteobacteria;Sphingomonadales;Sphingomonadaceae;Sphingomonas;Sphingomonas sp. MN5-8	1	0	0	0	4	0	0	2	1	0	0	0	0	0	0	0	0	0	0	0	1	1	0
Bacteria;Proteobacteria;Alphaproteobacteria;Sphingomonadales;Sphingomonadaceae;Sphingomonas;Sphingomonas sp. S6-262	1	11	2	1	17	1	8	1	1	0	0	0	0	0	0	0	0	0	0	1	1	1	0
Bacteria;Proteobacteria;Alphaproteobacteria;Sphingomonadales;Sphingomonadaceae;Sphingopyxis;uncultured bacterium	0	0	0	0	0	0	0	1	0	0	0	0	0	0	0	3	0	0	0	0	0	1	0
Bacteria;Proteobacteria;Alphaproteobacteria;Tistrellales;Geminicoccaceae;Candidatus Alysiosphaera;(Candidatus Alysiosphaera)	1	0	2	0	1	0	0	1	4	0	0	0	0	0	0	0	0	0	0	0	0	0	0
Bacteria;Proteobacteria;Alphaproteobacteria;uncultured;(uncultured);(uncultured);(uncultured)	1	0	1	0	0	0	0	0	0	1	0	0	0	0	0	0	4	0	4	1	0	1	0
Bacteria;Proteobacteria;Alphaproteobacteria;uncultured;uncultured bacterium;(uncultured bacterium);(uncultured bacterium)	0	0	1	0	1	0	0	0	0	372	249	29	387	15	0	0	11	0	7	2	1	4	3
Bacteria;Proteobacteria;Gammaproteobacteria;Burkholderiales;Alcaligenaceae;Achromobacter;Alcaligenes sp. enrichment culture clone BQN23	0	4	0	1	0	0	0	0	0	0	0	0	0	0	0	0	18	0	0	0	0	0	0
Bacteria;Proteobacteria;Gammaproteobacteria;Burkholderiales;Alcaligenaceae;Alcaligenes;uncultured bacterium	0	0	0	0	0	0	0	0	0	0	0	0	0	0	0	0	7	0	0	0	0	0	0
Bacteria;Proteobacteria;Gammaproteobacteria;Burkholderiales;Alcaligenaceae;Bordetella;Bordetella pertussis	0	1	1	0	1	3	0	0	0	0	0	0	0	0	0	0	4	0	0	0	0	0	0
Bacteria;Proteobacteria;Gammaproteobacteria;Burkholderiales;Alcaligenaceae;Pigmentiphaga;uncultured bacterium	0	2	2	10	0	10	0	0	0	0	0	0	0	0	0	0	0	0	0	0	0	0	0
Bacteria;Proteobacteria;Gammaproteobacteria;Burkholderiales;Alcaligenaceae;Verticiella;Alcaligenaceae bacterium SAP706.3	0	30	8	17	4	0	5	0	0	0	0	0	0	0	0	0	0	0	0	0	0	0	0
Bacteria;Proteobacteria;Gammaproteobacteria;Burkholderiales;Comamonadaceae;Acidovorax;Acidovorax sp. NO-1	0	79	38	107	12	0	3	8	0	0	0	0	0	0	0	0	0	0	0	0	0	0	0
Bacteria;Proteobacteria;Gammaproteobacteria;Burkholderiales;Comamonadaceae;Acidovorax;Acidovorax sp. R-24667	1	6	8	8	9	0	2	68	0	0	0	0	0	0	0	0	3	0	0	0	0	0	0
Bacteria;Proteobacteria;Gammaproteobacteria;Burkholderiales;Comamonadaceae;Acidovorax;Acidovorax sp. RAC01	0	44	26	46	7	2	2	9	3	0	0	0	0	0	0	0	1	0	0	0	0	0	0
Bacteria;Proteobacteria;Gammaproteobacteria;Burkholderiales;Comamonadaceae;Curvibacter;Ochromonas sp. LO244K-D	0	0	2	9	1	2	1	14	1	0	0	0	0	0	0	0	0	0	0	0	0	0	0
Bacteria;Proteobacteria;Gammaproteobacteria;Burkholderiales;Comamonadaceae;Curvibacter;uncultured bacterium	0	2	2	6	2	2	0	29	9	0	0	0	0	0	0	0	0	0	0	0	0	0	0
Bacteria;Proteobacteria;Gammaproteobacteria;Burkholderiales;Comamonadaceae;Delftia;Delftia acidovorans CCUG 15835	0	29	18	92	14	104	7	0	0	0	0	0	0	0	0	0	23	0	0	0	2	1	0
Bacteria;Proteobacteria;Gammaproteobacteria;Burkholderiales;Comamonadaceae;Giesbergeria;uncultured bacterium	0	5	1	10	0	0	1	0	0	0	0	0	0	0	0	0	0	0	0	0	0	0	0
Bacteria;Proteobacteria;Gammaproteobacteria;Burkholderiales;Comamonadaceae;Hydrogenophaga;(Hydrogenophaga)	0	1	9	4	13	1	0	22	0	0	0	0	0	0	0	0	0	0	0	0	0	0	0
Bacteria;Proteobacteria;Gammaproteobacteria;Burkholderiales;Comamonadaceae;Ideonella;Rubrivivax gelatinosus	0	0	0	0	0	72	0	2	0	0	0	0	0	0	0	0	0	0	0	0	0	0	0
Bacteria;Proteobacteria;Gammaproteobacteria;Burkholderiales;Comamonadaceae;Methylibium;Methylibium petroleiphilum PM1	0	0	0	0	2	1	0	2	0	0	0	0	0	0	0	0	0	0	0	0	0	0	0
Bacteria;Proteobacteria;Gammaproteobacteria;Burkholderiales;Comamonadaceae;Ottowia;Ottowia oryzae	1	5	0	0	1	0	0	1	0	0	0	0	0	0	0	0	0	0	0	0	0	0	0
Bacteria;Proteobacteria;Gammaproteobacteria;Burkholderiales;Comamonadaceae;Pelomonas;metagenome	0	0	0	0	4	61	0	1	1	0	0	0	0	0	0	0	0	0	0	0	0	0	0
Bacteria;Proteobacteria;Gammaproteobacteria;Burkholderiales;Comamonadaceae;Polaromonas;Polaromonas sp.	0	0	5	4	51	63	0	600	64	0	0	0	0	0	0	0	0	0	0	0	0	0	0
Bacteria;Proteobacteria;Gammaproteobacteria;Burkholderiales;Comamonadaceae;Polaromonas;Polaromonas sp. 1020	0	0	0	0	9	0	0	2	1	0	0	0	0	0	0	0	0	0	0	0	0	0	0
Bacteria;Proteobacteria;Gammaproteobacteria;Burkholderiales;Comamonadaceae;Polaromonas;Polaromonas sp. SP1	0	0	0	0	2	2	0	28	12	0	0	0	0	0	0	0	0	0	0	0	0	0	0
Bacteria;Proteobacteria;Gammaproteobacteria;Burkholderiales;Comamonadaceae;Pseudorhodoferax;(Pseudorhodoferax)	0	35	37	190	23	0	8	0	0	0	0	0	0	0	0	0	0	0	0	0	0	0	0
Bacteria;Proteobacteria;Gammaproteobacteria;Burkholderiales;Comamonadaceae;Ramlibacter;Ramlibacter tataouinensis	1	2	1	1	1	0	0	0	1	0	0	0	0	0	0	0	0	0	0	0	0	0	0
Bacteria;Proteobacteria;Gammaproteobacteria;Burkholderiales;Comamonadaceae;Ramlibacter;uncultured bacterium	0	1	0	2	4	10	0	1	5	0	0	0	0	0	0	0	0	0	0	0	0	1	0
Bacteria;Proteobacteria;Gammaproteobacteria;Burkholderiales;Comamonadaceae;Rubrivivax;Rubrivivax benzoatilyticus JA2 = ATCC BAA-35	1	0	0	0	0	1	0	5	0	0	0	0	0	0	0	0	0	0	0	0	0	0	0
Bacteria;Proteobacteria;Gammaproteobacteria;Burkholderiales;Comamonadaceae;uncultured;uncultured beta proteobacterium	0	0	0	1	1	290	0	1	1	0	0	0	0	0	0	0	0	0	0	0	0	0	0
Bacteria;Proteobacteria;Gammaproteobacteria;Burkholderiales;Nitrosomonadaceae;(Nitrosomonadaceae);(Nitrosomonadaceae)	0	0	2	0	0	0	0	1	3	0	0	1	0	1	0	0	0	0	0	0	1	0	0
Bacteria;Proteobacteria;Gammaproteobacteria;Burkholderiales;Oxalobacteraceae;Actimicrobium;Arctic sea ice bacterium ARK10284	0	0	0	0	0	15	0	0	0	0	0	0	0	0	0	0	0	0	0	0	0	0	0
Bacteria;Proteobacteria;Gammaproteobacteria;Burkholderiales;Oxalobacteraceae;Duganella;beta proteobacterium JGI 0001013-N12	0	3	2	2	1	9	1	7	0	0	0	0	0	0	0	0	0	0	0	0	0	0	0
Bacteria;Proteobacteria;Gammaproteobacteria;Burkholderiales;Oxalobacteraceae;Glaciimonas;Glaciimonas alpina	0	1	0	0	1	33	4	0	0	0	0	0	0	0	0	0	0	0	0	0	0	0	0
Bacteria;Proteobacteria;Gammaproteobacteria;Burkholderiales;Oxalobacteraceae;Glaciimonas;Glaciimonas immobilis	0	1	0	2	1	28	1	1	0	0	0	0	0	0	0	0	0	0	0	0	0	0	0
Bacteria;Proteobacteria;Gammaproteobacteria;Burkholderiales;Oxalobacteraceae;Herbaspirillum;Herbaspirillum lusitanum	0	1	0	3	0	6	0	4	1	0	0	0	0	0	0	0	0	0	0	0	0	0	0
Bacteria;Proteobacteria;Gammaproteobacteria;Burkholderiales;Oxalobacteraceae;Herbaspirillum;Herbaspirillum sp. G8A1	0	4	2	8	1	31	3	0	2	0	0	0	0	0	0	0	0	0	0	0	0	0	0
Bacteria;Proteobacteria;Gammaproteobacteria;Burkholderiales;Oxalobacteraceae;Janthinobacterium;bacterium TLCL19	0	2	7	3	1	41	2	2	0	0	0	0	0	0	0	0	0	0	0	0	0	0	0
Bacteria;Proteobacteria;Gammaproteobacteria;Burkholderiales;Oxalobacteraceae;Janthinobacterium;Janthinobacterium agaricidamnosum NBRC 102515 = DSM 9628	0	5	0	4	8	11	6	5	2	0	0	0	0	0	0	0	0	0	0	0	0	0	0
Bacteria;Proteobacteria;Gammaproteobacteria;Burkholderiales;Oxalobacteraceae;Janthinobacterium;Janthinobacterium sp. HKAM1	1	41	4	32	12	77	20	3	1	0	0	0	0	0	0	0	0	0	0	0	0	0	0
Bacteria;Proteobacteria;Gammaproteobacteria;Burkholderiales;Oxalobacteraceae;Janthinobacterium;Janthinobacterium sp. PK9	0	0	3	2	1	3	7	2	0	0	0	0	0	0	0	0	0	0	0	0	0	0	0
Bacteria;Proteobacteria;Gammaproteobacteria;Burkholderiales;Oxalobacteraceae;Noviherbaspirillum;Noviherbaspirillum canariense	0	0	1	2	0	0	0	1	0	0	0	0	0	0	0	0	0	0	0	0	0	0	0
Bacteria;Proteobacteria;Gammaproteobacteria;Burkholderiales;Oxalobacteraceae;Oxalicibacterium;metagenome	0	1	1	4	2	25	0	0	0	0	0	0	0	0	0	0	0	0	0	0	0	0	0
Bacteria;Proteobacteria;Gammaproteobacteria;Burkholderiales;Oxalobacteraceae;Oxalicibacterium;uncultured bacterium	0	4	0	3	1	2	3	0	0	0	0	0	0	0	0	0	0	0	0	0	0	0	0
Bacteria;Proteobacteria;Gammaproteobacteria;Enterobacterales;Alteromonadaceae;(Alteromonadaceae);(Alteromonadaceae)	0	1	0	0	0	1	0	0	0	0	0	0	2	2	1	33	56	561	1142	1331	748	848	288
Bacteria;Proteobacteria;Gammaproteobacteria;Enterobacterales;Alteromonadaceae;Agaribacter;Idiomarina sp. 5.13	1	0	0	0	0	0	0	0	0	0	0	0	0	0	0	0	1	8	10	8	8	6	0
Bacteria;Proteobacteria;Gammaproteobacteria;Enterobacterales;Enterobacteriaceae;Citrobacter;(Citrobacter)	0	10	2	1	11	0	0	2	6	0	0	0	0	0	0	0	0	0	0	0	0	0	0
Bacteria;Proteobacteria;Gammaproteobacteria;Enterobacterales;Enterobacteriaceae;Citrobacter;Citrobacter sp. FDAARGOS_156	0	1	0	0	5	0	0	3	0	0	0	0	0	1	0	0	0	0	0	0	0	0	0
Bacteria;Proteobacteria;Gammaproteobacteria;Enterobacterales;Enterobacteriaceae;Enterobacter;Enterobacter cloacae	0	6	2	0	5	0	0	2	0	0	0	0	0	0	0	1	0	1	0	0	1	0	0
Bacteria;Proteobacteria;Gammaproteobacteria;Enterobacterales;Enterobacteriaceae;Escherichia-Shigella;(Escherichia-Shigella)	1	28	11	4	11	20	11	3	4	1	2	0	2	8	3	24	26	51	69	132	79	98	82
Bacteria;Proteobacteria;Gammaproteobacteria;Enterobacterales;Enterobacteriaceae;Escherichia-Shigella;Shigella dysenteriae 1617	0	7	1	0	4	1	0	0	0	1	0	0	1	3	3	2	5	24	28	56	37	34	21
Bacteria;Proteobacteria;Gammaproteobacteria;Enterobacterales;Enterobacteriaceae;Escherichia-Shigella;uncultured bacterium	1	3	1	0	0	0	0	0	0	0	0	0	1	0	0	0	0	0	0	0	0	0	0
Bacteria;Proteobacteria;Gammaproteobacteria;Enterobacterales;Enterobacteriaceae;Salmonella;Salmonella enterica subsp. enterica serovar Agona str. 03.O.05	0	2	0	0	0	0	0	0	0	0	0	0	0	17	0	0	3	0	0	0	1	0	0
Bacteria;Proteobacteria;Gammaproteobacteria;Enterobacterales;Pseudoalteromonadaceae;Pseudoalteromonas;Pseudoalteromonas gelatinilytica	0	0	0	0	0	0	0	0	0	0	0	0	0	0	18	1	8	50	112	162	1353	1058	0
Bacteria;Proteobacteria;Gammaproteobacteria;Enterobacterales;Pseudoalteromonadaceae;Pseudoalteromonas;uncultured bacterium	0	0	0	0	0	0	0	0	0	0	4	1	3	5	14	0	0	37	43	87	791	640	1997
Bacteria;Proteobacteria;Gammaproteobacteria;Enterobacterales;Shewanellaceae;Shewanella;Shewanella baltica OS155	0	1	2	0	1	0	97	0	0	0	0	0	0	0	0	0	0	0	0	0	0	0	0
Bacteria;Proteobacteria;Gammaproteobacteria;Enterobacterales;Shewanellaceae;Shewanella;Shewanella morhuae	0	0	0	0	0	0	8	0	0	0	0	0	0	0	0	0	0	0	0	0	0	0	0
Bacteria;Proteobacteria;Gammaproteobacteria;Enterobacterales;Shewanellaceae;Shewanella;Shewanella putrefaciens IR-1	0	4	1	1	0	0	67	0	0	0	0	0	0	0	0	0	0	0	0	0	0	0	0
Bacteria;Proteobacteria;Gammaproteobacteria;Enterobacterales;Vibrionaceae;Photobacterium;(Photobacterium)	0	0	0	0	0	0	0	0	0	0	0	0	0	12	0	0	0	0	0	0	0	0	0
Bacteria;Proteobacteria;Gammaproteobacteria;Enterobacterales;Yersiniaceae;Serratia;(Serratia)	0	2	2	0	1	0	4	1	2	3	1	0	1	0	0	0	0	0	0	0	0	0	0
Bacteria;Proteobacteria;Gammaproteobacteria;Immundisolibacterales;Immundisolibacteraceae;Immundisolibacter;(Immundisolibacter)	1	0	0	0	0	0	0	0	0	0	0	0	0	0	0	0	0	1	8	1	6	5	0
Bacteria;Proteobacteria;Gammaproteobacteria;Legionellales;Legionellaceae;Legionella;uncultured bacterium	0	21	4	12	16	0	1	0	3	1	2	0	0	0	0	0	0	0	1	0	0	0	1
Bacteria;Proteobacteria;Gammaproteobacteria;Nitrosococcales;Methylophagaceae;Methylophaga;uncultured Methylophaga sp.	0	0	0	0	0	0	0	0	0	0	0	0	0	0	0	3	1	4	7	0	0	3	6
Bacteria;Proteobacteria;Gammaproteobacteria;Pseudomonadales;Alcanivoracaceae1;Alcanivorax;(Alcanivorax)	0	0	0	0	0	0	0	0	0	0	0	0	1	54	3926	1770	176	232	756	25	239	190	105
Bacteria;Proteobacteria;Gammaproteobacteria;Pseudomonadales;Halieaceae;(Halieaceae);(Halieaceae)	0	0	0	0	0	0	0	0	0	0	1	0	0	2	0	0	9	0	0	0	1	3	0
Bacteria;Proteobacteria;Gammaproteobacteria;Pseudomonadales;Halieaceae;Halioglobus;uncultured gamma proteobacterium	0	0	0	0	0	0	0	1	0	0	0	1	0	0	0	0	0	0	0	1	1	0	0
Bacteria;Proteobacteria;Gammaproteobacteria;Pseudomonadales;Halieaceae;OM60(NOR5) clade;(OM60(NOR5) clade)	0	0	0	0	0	0	0	0	0	0	0	0	0	2	0	0	0	0	1	0	0	3	0
Bacteria;Proteobacteria;Gammaproteobacteria;Pseudomonadales;Halomonadaceae;(Halomonadaceae);(Halomonadaceae)	0	0	0	0	2	0	0	0	0	0	0	0	0	0	254	38	21	25	12	23	21	9	9
Bacteria;Proteobacteria;Gammaproteobacteria;Pseudomonadales;Halomonadaceae;Halomonas;(Halomonas)	0	1	2	0	0	0	0	0	1	0	0	0	0	13	848	4283	2636	3976	1527	2713	2329	1382	1543
Bacteria;Proteobacteria;Gammaproteobacteria;Pseudomonadales;Halomonadaceae;Halomonas;Halomonas campaniensis	0	4	0	0	0	0	0	0	0	0	0	0	0	0	100	1363	866	1451	481	940	713	490	494
Bacteria;Proteobacteria;Gammaproteobacteria;Pseudomonadales;Halomonadaceae;Halomonas;Halomonas sp. 'Soap Lake #7'	1	0	0	0	0	0	0	0	0	0	0	0	0	0	37	33	16	14	4	2	6	3	2
Bacteria;Proteobacteria;Gammaproteobacteria;Pseudomonadales;Halomonadaceae;Halomonas;Halomonas sp. 132Z-28	1	0	0	0	0	0	0	0	0	0	0	0	0	0	16	3	1	5	1	2	2	2	1
Bacteria;Proteobacteria;Gammaproteobacteria;Pseudomonadales;Halomonadaceae;Halomonas;marine sediment metagenome	0	0	0	0	0	0	0	0	0	0	0	0	0	2	165	279	90	193	86	142	114	79	60
Bacteria;Proteobacteria;Gammaproteobacteria;Pseudomonadales;Moraxellaceae;Acinetobacter;Acinetobacter baumannii BIDMC 57	0	5	1	12	5	0	12	7	0	0	0	0	0	0	0	6	0	0	2	0	0	0	1
Bacteria;Proteobacteria;Gammaproteobacteria;Pseudomonadales;Moraxellaceae;Acinetobacter;Acinetobacter calcoaceticus	0	4	2	3	0	0	0	2	0	0	0	0	0	0	0	48	1	0	0	1	0	0	0
Bacteria;Proteobacteria;Gammaproteobacteria;Pseudomonadales;Moraxellaceae;Acinetobacter;Acinetobacter equi	0	65	37	162	17	0	103	0	5	0	0	0	0	0	0	1	0	0	0	0	0	0	0
Bacteria;Proteobacteria;Gammaproteobacteria;Pseudomonadales;Moraxellaceae;Acinetobacter;Acinetobacter indicus	1	2	1	5	1	0	10	0	0	0	0	0	0	0	0	0	1	17	18	17	117	44	14
Bacteria;Proteobacteria;Gammaproteobacteria;Pseudomonadales;Moraxellaceae;Acinetobacter;Acinetobacter kyonggiensis	1	8	7	29	1	0	8	0	0	0	0	0	0	0	0	0	0	0	0	0	0	0	0
Bacteria;Proteobacteria;Gammaproteobacteria;Pseudomonadales;Moraxellaceae;Acinetobacter;Acinetobacter schindleri NIPH 900	0	33	12	79	13	0	8	0	4	0	0	0	0	0	0	0	0	0	1	0	0	0	1
Bacteria;Proteobacteria;Gammaproteobacteria;Pseudomonadales;Moraxellaceae;Acinetobacter;Acinetobacter sp.	0	3	0	4	1	0	2	0	0	0	0	0	0	0	0	0	0	0	0	0	0	0	0
Bacteria;Proteobacteria;Gammaproteobacteria;Pseudomonadales;Moraxellaceae;Acinetobacter;Acinetobacter sp. CIP 102637	0	0	2	6	1	0	0	1	0	0	0	0	0	0	0	0	0	0	0	0	0	0	0
Bacteria;Proteobacteria;Gammaproteobacteria;Pseudomonadales;Moraxellaceae;Acinetobacter;Acinetobacter sp. CW4	0	17	16	39	15	0	4	2	6	0	0	0	0	0	0	0	0	1	0	0	0	4	0
Bacteria;Proteobacteria;Gammaproteobacteria;Pseudomonadales;Moraxellaceae;Acinetobacter;Acinetobacter sp. NIPH 713	0	6	0	2	10	0	0	0	1	0	0	0	0	0	0	0	0	0	0	0	0	0	0
Bacteria;Proteobacteria;Gammaproteobacteria;Pseudomonadales;Moraxellaceae;Acinetobacter;Acinetobacter sp. TGL-Y2	0	20	15	23	2	0	143	0	3	0	0	0	0	0	0	0	0	0	0	0	0	0	0
Bacteria;Proteobacteria;Gammaproteobacteria;Pseudomonadales;Moraxellaceae;Acinetobacter;Acinetobacter venetianus VE-C3	1	26	4	20	4	0	28	0	0	1	0	0	0	0	0	0	1	0	1	2	1	1	5
Bacteria;Proteobacteria;Gammaproteobacteria;Pseudomonadales;Moraxellaceae;Acinetobacter;bacterium K17(2011)	0	3	0	12	0	0	4	0	0	0	0	0	0	0	0	0	0	0	0	0	0	0	0
Bacteria;Proteobacteria;Gammaproteobacteria;Pseudomonadales;Moraxellaceae;Acinetobacter;Heliconius melpomene amaryllis	0	7	3	9	3	0	2	0	0	0	0	0	0	0	0	0	0	0	0	0	1	0	1
Bacteria;Proteobacteria;Gammaproteobacteria;Pseudomonadales;Moraxellaceae;Acinetobacter;metagenome	0	40	19	96	27	0	56	1	8	0	0	0	0	0	0	0	0	0	2	0	1	0	2
Bacteria;Proteobacteria;Gammaproteobacteria;Pseudomonadales;Moraxellaceae;Enhydrobacter;Solanum melongena (eggplant)	0	2	1	6	6	0	26	1	0	0	0	0	0	0	0	0	0	2	0	0	0	1	0
Bacteria;Proteobacteria;Gammaproteobacteria;Pseudomonadales;Moraxellaceae;Psychrobacter;Psychrobacter marincola	0	7	0	2	0	0	7	0	0	0	0	0	0	0	0	0	0	0	0	0	0	0	0
Bacteria;Proteobacteria;Gammaproteobacteria;Pseudomonadales;Pseudohongiellaceae;BIyi10;metagenome	1	0	1	0	2	0	0	0	0	1	0	0	1	0	0	0	0	0	0	0	0	0	0
Bacteria;Proteobacteria;Gammaproteobacteria;Pseudomonadales;Pseudomonadaceae;Pseudomonas;bacterium L188S.177	0	0	0	0	0	6	1	0	0	0	0	0	0	0	0	0	0	0	0	0	0	0	0
Bacteria;Proteobacteria;Gammaproteobacteria;Pseudomonadales;Pseudomonadaceae;Pseudomonas;Pseudomonas aeruginosa	0	4	0	0	3	0	0	4	0	0	0	0	0	0	1	11	1017	40	12	4	0	0	3
Bacteria;Proteobacteria;Gammaproteobacteria;Pseudomonadales;Pseudomonadaceae;Pseudomonas;Pseudomonas deceptionensis	0	0	0	0	8	0	5	0	0	0	0	0	0	0	0	0	0	0	0	0	0	0	0
Bacteria;Proteobacteria;Gammaproteobacteria;Pseudomonadales;Pseudomonadaceae;Pseudomonas;Pseudomonas meridiana	0	0	0	1	0	51	6	0	0	0	0	0	0	0	0	0	0	0	0	0	0	0	0
Bacteria;Proteobacteria;Gammaproteobacteria;Pseudomonadales;Pseudomonadaceae;Pseudomonas;Pseudomonas mucidolens	0	0	0	1	0	8	12	0	3	0	0	0	0	0	0	0	0	0	0	0	0	0	0
Bacteria;Proteobacteria;Gammaproteobacteria;Pseudomonadales;Pseudomonadaceae;Pseudomonas;Pseudomonas oleovorans	0	1	0	0	0	0	0	0	0	0	0	0	0	0	0	0	17	1	0	2	0	0	2
Bacteria;Proteobacteria;Gammaproteobacteria;Pseudomonadales;Pseudomonadaceae;Pseudomonas;Pseudomonas pelagia CL-AP6	0	1	1	0	0	0	0	0	0	0	0	0	0	1	1	0	7	0	0	0	0	0	1
Bacteria;Proteobacteria;Gammaproteobacteria;Pseudomonadales;Pseudomonadaceae;Pseudomonas;Pseudomonas peli	1	1	0	0	0	0	0	62	0	0	0	0	0	0	0	0	0	0	0	0	0	0	0
Bacteria;Proteobacteria;Gammaproteobacteria;Pseudomonadales;Pseudomonadaceae;Pseudomonas;Pseudomonas psychrotolerans	1	1	0	1	3	6	3	3	1	0	0	0	0	0	32	28	13	24	10	4	7	3	10
Bacteria;Proteobacteria;Gammaproteobacteria;Pseudomonadales;Pseudomonadaceae;Pseudomonas;Pseudomonas putida S13.1.2	0	1	1	1	2	0	3	0	0	0	0	0	0	0	0	0	0	0	0	0	0	0	0
Bacteria;Proteobacteria;Gammaproteobacteria;Pseudomonadales;Pseudomonadaceae;Pseudomonas;Pseudomonas sp. FAIR/BE/F/GH37	0	0	0	0	0	0	2	0	0	0	0	0	0	0	0	0	0	0	0	0	0	0	0
Bacteria;Proteobacteria;Gammaproteobacteria;Pseudomonadales;Pseudomonadaceae;Pseudomonas;Pseudomonas sp. G-2-1-1	0	0	0	0	0	13	1	0	0	0	0	0	0	0	0	0	0	0	0	0	0	0	0
Bacteria;Proteobacteria;Gammaproteobacteria;Pseudomonadales;Pseudomonadaceae;Pseudomonas;Pseudomonas sp. HC7-6	0	1	2	1	1	16	11	0	0	0	0	0	0	0	0	0	0	0	0	0	0	0	0
Bacteria;Proteobacteria;Gammaproteobacteria;Pseudomonadales;Pseudomonadaceae;Pseudomonas;Pseudomonas sp. IBUN MAR12	0	0	0	0	0	0	0	0	0	0	0	0	0	0	0	0	1	0	0	3	0	0	0
Bacteria;Proteobacteria;Gammaproteobacteria;Pseudomonadales;Pseudomonadaceae;Pseudomonas;Pseudomonas sp. M30-35	0	1	1	1	0	0	2	50	0	0	0	0	0	0	0	0	0	0	0	0	0	0	2
Bacteria;Proteobacteria;Gammaproteobacteria;Pseudomonadales;Pseudomonadaceae;Pseudomonas;Pseudomonas sp. MT-1	0	0	0	0	0	0	0	0	0	0	0	0	0	1	2	0	0	0	0	0	0	1	0
Bacteria;Proteobacteria;Gammaproteobacteria;Pseudomonadales;Pseudomonadaceae;Pseudomonas;Pseudomonas sp. P2(2014)	0	2	1	1	7	0	7	0	0	0	0	0	0	0	0	0	0	0	0	0	0	0	0
Bacteria;Proteobacteria;Gammaproteobacteria;Pseudomonadales;Pseudomonadaceae;Pseudomonas;Pseudomonas sp. SUT 19	0	2	0	0	2	8	3	0	0	0	0	0	0	0	0	0	0	0	0	0	0	0	0
Bacteria;Proteobacteria;Gammaproteobacteria;Pseudomonadales;Pseudomonadaceae;Pseudomonas;Pseudomonas veronii	1	0	0	1	2	79	2	0	1	0	0	0	0	0	0	0	0	0	0	0	0	0	0
Bacteria;Proteobacteria;Gammaproteobacteria;Pseudomonadales;Pseudomonadaceae;Pseudomonas;Sargassum henslowianum	0	0	1	0	0	0	0	0	0	0	0	0	0	0	0	0	0	1	0	0	0	0	0
Bacteria;Proteobacteria;Gammaproteobacteria;Xanthomonadales;Rhodanobacteraceae;uncultured;uncultured bacterium	0	0	0	0	11	0	0	0	4	0	0	0	0	0	0	0	0	0	0	0	0	0	0
Bacteria;Proteobacteria;Gammaproteobacteria;Xanthomonadales;Xanthomonadaceae;Lysobacter;Lysobacter sp. Shinshu-th3	0	0	0	0	1	0	0	0	0	0	0	0	0	0	0	0	33	0	0	0	0	0	0
Bacteria;Proteobacteria;Gammaproteobacteria;Xanthomonadales;Xanthomonadaceae;Pseudoxanthomonas;Pseudoxanthomonas broegbernensis	0	0	0	0	0	0	0	0	0	0	0	0	0	0	0	0	3	0	0	1	0	0	0
Bacteria;Proteobacteria;Gammaproteobacteria;Xanthomonadales;Xanthomonadaceae;Stenotrophomonas;Stenotrophomonas acidaminiphila	0	0	3	1	0	0	0	0	0	0	0	0	0	0	0	0	41	0	4	0	0	1	0
Bacteria;Proteobacteria;Gammaproteobacteria;Xanthomonadales;Xanthomonadaceae;Stenotrophomonas;Stenotrophomonas maltophilia JV3	0	0	0	0	0	0	0	0	0	0	0	0	0	0	0	1	54	0	7	0	0	0	0
Bacteria;Proteobacteria;Gammaproteobacteria;Xanthomonadales;Xanthomonadaceae;Thermomonas;(Thermomonas)	0	0	1	0	42	0	0	2	6	0	0	0	0	0	0	0	0	0	0	0	0	0	0
Bacteria;Proteobacteria;Gammaproteobacteria;Xanthomonadales;Xanthomonadaceae;Thermomonas;uncultured gamma proteobacterium	0	0	0	0	7	0	0	1	1	0	0	0	0	0	0	0	0	0	0	0	0	0	0
Bacteria;SAR324 clade(Marine group B);(SAR324 clade(Marine group B));(SAR324 clade(Marine group B));(SAR324 clade(Marine group B));(SAR324 clade(Marine group B));(SAR324 clade(Marine group B))	1	0	0	0	3	0	0	0	1	195	186	9	143	225	1	0	3	4	1	0	2	3	0
Bacteria;SAR324 clade(Marine group B);uncultured bacterium;(uncultured bacterium);(uncultured bacterium);(uncultured bacterium);(uncultured bacterium)	0	1	3	0	2	0	0	0	0	227	176	37	163	251	3	1	7	9	13	5	9	22	4
Bacteria;Sumerlaeota;Sumerlaeia;Sumerlaeales;Sumerlaeaceae;Sumerlaea;uncultured bacterium	0	1	0	0	3	0	0	1	0	88	77	7	52	97	0	0	0	0	0	0	0	0	0
Bacteria;Verrucomicrobiota;Chlamydiae;Chlamydiales;Parachlamydiaceae;Candidatus Protochlamydia;(Candidatus Protochlamydia)	0	0	2	0	1	0	0	1	2	0	0	0	0	0	0	0	0	0	0	0	0	0	0
Bacteria;Verrucomicrobiota;Omnitrophia;Omnitrophales;Omnitrophaceae;Candidatus Omnitrophus;uncultured bacterium	0	3	0	0	0	0	1	0	0	28	30	339	37	5	0	0	0	0	0	0	0	0	0
Bacteria;Verrucomicrobiota;Verrucomicrobiae;(Verrucomicrobiae);(Verrucomicrobiae);(Verrucomicrobiae);(Verrucomicrobiae)	0	1	1	0	4	0	0	0	0	2	2	2	4	2	0	0	0	1	0	0	0	0	0
Bacteria;WPS-2;uncultured bacterium;(uncultured bacterium);(uncultured bacterium);(uncultured bacterium);(uncultured bacterium)	1	1	1	0	1	6	0	0	1	0	0	0	0	0	0	0	0	0	0	0	0	1	0
Bacteria;WS2;uncultured bacterium;(uncultured bacterium);(uncultured bacterium);(uncultured bacterium);(uncultured bacterium)	0	0	1	0	0	0	0	0	0	1	8	5	1	0	0	0	0	0	0	0	0	0	0
Archaea;(Archaea);(Archaea);(Archaea);(Archaea);(Archaea);(Archaea)	0	0	0	0	0	0	0	0	0	4	5	25	4	7	0	0	0	0	0	0	0	1	1
Archaea;Crenarchaeota;Nitrososphaeria;(Nitrososphaeria);(Nitrososphaeria);(Nitrososphaeria);(Nitrososphaeria)	0	0	0	0	0	0	0	0	0	0	1	0	0	1	0	0	0	0	0	0	0	1	0
Archaea;Crenarchaeota;Nitrososphaeria;Marine Benthic Group A;(Marine Benthic Group A);(Marine Benthic Group A);(Marine Benthic Group A)	0	0	0	0	0	0	0	0	0	0	0	0	0	0	0	0	0	1	0	0	0	0	0
Archaea;Crenarchaeota;Nitrososphaeria;Marine Benthic Group A;uncultured crenarchaeote;(uncultured crenarchaeote);(uncultured crenarchaeote)	0	0	0	0	0	0	0	0	0	2	3	3	12	17	0	0	0	0	0	0	0	0	0
Archaea;Crenarchaeota;Nitrososphaeria;Nitrosopumilales;Nitrosopumilaceae;(Nitrosopumilaceae);(Nitrosopumilaceae)	0	0	1	0	0	0	0	0	0	265	225	24	203	207	10	6	22	30	33	6	16	11	13
Archaea;Crenarchaeota;Nitrososphaeria;Nitrosopumilales;Nitrosopumilaceae;Candidatus Nitrosopelagicus;marine metagenome	0	0	0	0	0	0	0	0	0	1	0	0	2	0	0	1	2	0	0	0	1	0	1
Archaea;Crenarchaeota;Nitrososphaeria;Nitrosopumilales;Nitrosopumilaceae;Candidatus Nitrosopumilus;(Candidatus Nitrosopumilus)	0	0	0	0	0	0	0	0	0	484	546	41	477	932	19	17	10	11	10	3	9	15	8
Archaea;Crenarchaeota;Nitrososphaeria;Nitrosopumilales;Nitrosopumilaceae;Candidatus Nitrosopumilus;marine sediment metagenome	0	0	0	0	0	0	0	0	0	4	4	1	5	1	0	0	0	0	0	0	0	0	0
Archaea;Crenarchaeota;Nitrososphaeria;Nitrosopumilales;Nitrosopumilaceae;Candidatus Nitrosopumilus;Nitrosopumilus maritimus SCM1	0	0	0	0	0	0	0	0	0	71	64	4	60	113	4	0	1	0	0	0	0	0	0
Archaea;Crenarchaeota;Nitrososphaeria;Nitrosopumilales;Nitrosopumilaceae;Candidatus Nitrosopumilus;Nitrosopumilus sp. DDS1	0	0	0	0	0	0	0	0	0	124	139	24	129	67	3	2	3	3	6	0	4	6	2
Archaea;Crenarchaeota;Nitrososphaeria;Nitrosopumilales;Nitrosopumilaceae;Candidatus Nitrosopumilus;Nitrosopumilus sp. LS_AOA	0	0	0	0	0	0	0	0	0	5	2	0	7	1	0	0	0	0	0	1	0	0	2
Archaea;Crenarchaeota;Nitrososphaeria;Nitrosopumilales;Nitrosopumilaceae;Candidatus Nitrosopumilus;Nitrosopumilus sp. Nsub	0	0	0	0	0	0	0	0	0	8	4	0	3	1	0	0	0	0	0	0	0	0	1
Archaea;Crenarchaeota;Nitrososphaeria;Nitrosopumilales;Nitrosopumilaceae;Candidatus Nitrosopumilus;Thaumarchaeota archaeon SCGC AAA282-K18	0	0	0	0	0	0	0	0	0	573	594	38	572	725	22	8	19	17	15	1	12	8	9
Archaea;Crenarchaeota;Nitrososphaeria;Nitrosopumilales;Nitrosopumilaceae;Candidatus Nitrosopumilus;uncultured archaeon	0	0	0	0	0	0	0	0	0	309	314	20	263	364	17	5	2	5	7	2	7	8	3
Archaea;Crenarchaeota;Nitrososphaeria;Nitrosopumilales;Nitrosopumilaceae;Candidatus Nitrosopumilus;uncultured archaeon CRA36-0cm	0	0	0	0	0	0	0	0	0	1	1	0	2	1	0	0	0	0	0	0	0	0	0
Archaea;Crenarchaeota;Nitrososphaeria;Nitrosopumilales;Nitrosopumilaceae;Candidatus Nitrosopumilus;uncultured bacterium	0	0	0	0	0	0	0	0	0	5	1	1	3	0	0	0	0	0	0	0	0	0	0
Archaea;Crenarchaeota;Nitrososphaeria;Nitrosopumilales;Nitrosopumilaceae;Candidatus Nitrosopumilus;uncultured crenarchaeote	0	0	0	0	0	0	0	0	0	12	20	0	13	0	0	0	2	0	1	0	0	0	0
Archaea;Crenarchaeota;Nitrososphaeria;Nitrosopumilales;Nitrosopumilaceae;Candidatus Nitrosopumilus;uncultured marine crenarchaeote 'Gulf of Maine'	0	0	0	0	0	0	0	0	0	20	22	1	32	61	1	0	0	0	0	0	0	0	0
Archaea;Crenarchaeota;Nitrososphaeria;Nitrosopumilales;Nitrosopumilaceae;Candidatus Nitrosopumilus;uncultured marine group I thaumarchaeote	0	0	0	0	0	0	0	0	0	13	22	2	9	23	0	0	0	0	0	0	2	0	0
Archaea;Crenarchaeota;Nitrososphaeria;Nitrosopumilales;Nitrosopumilaceae;Candidatus Nitrosopumilus;uncultured Nitrosopumilales archaeon	0	0	0	0	0	0	0	0	0	125	134	21	123	347	5	2	0	1	1	1	7	0	1
Archaea;Crenarchaeota;Nitrososphaeria;Nitrosopumilales;Nitrosopumilaceae;Cenarchaeum;Cenarchaeum symbiosum	0	0	0	0	0	0	0	0	0	3	1	1	1	0	0	0	0	0	0	0	0	0	0
Archaea;Crenarchaeota;Nitrososphaeria;Nitrosopumilales;Nitrosopumilaceae;Nitrosarchaeum;Candidatus Nitrosoarchaeum koreensis MY1	0	0	0	0	0	0	0	0	0	11	7	2	5	0	0	0	0	0	0	1	0	0	0
Archaea;Crenarchaeota;Nitrososphaeria;Nitrosopumilales;Nitrosopumilaceae;Nitrosarchaeum;uncultured archaeon	0	0	0	0	0	0	0	0	0	10	8	0	10	1	0	0	0	0	0	0	0	0	0
Archaea;Crenarchaeota;Nitrososphaeria;Nitrosopumilales;Nitrosopumilaceae;Thaumarchaeota archaeon SCGC AAA007-O23;(Thaumarchaeota archaeon SCGC AAA007-O23)	0	0	0	0	0	0	0	0	0	0	2	0	0	0	0	0	0	6	0	0	0	1	0
Archaea;Crenarchaeota;Nitrososphaeria;Nitrosopumilales;Nitrosopumilaceae;uncultured archaeon;(uncultured archaeon)	0	0	0	0	0	0	0	0	0	64	62	11	51	44	4	5	8	14	10	2	5	4	4
Archaea;Crenarchaeota;Nitrososphaeria;Nitrosopumilales;Nitrosopumilaceae;uncultured marine archaeon;(uncultured marine archaeon)	0	0	0	0	0	0	0	0	0	1	2	0	0	0	0	0	0	0	0	0	0	0	0
Archaea;Crenarchaeota;Nitrososphaeria;Nitrosopumilales;Nitrosopumilaceae;uncultured marine crenarchaeote SAT1000-49-D2;(uncultured marine crenarchaeote SAT1000-49-D2)	0	0	0	0	0	0	0	0	0	2	0	0	0	1	0	3	14	11	33	3	15	12	12
Archaea;Crenarchaeota;Nitrososphaeria;Nitrosopumilales;Nitrosopumilaceae;uncultured marine group I thaumarchaeote;(uncultured marine group I thaumarchaeote)	0	0	0	0	0	0	0	0	0	41	44	5	42	12	0	0	0	3	1	0	3	0	3
Archaea;Crenarchaeota;Nitrososphaeria;Nitrosopumilales;Nitrosopumilaceae;uncultured thaumarchaeote;(uncultured thaumarchaeote)	0	0	0	0	0	0	0	0	0	0	3	0	0	0	0	0	0	0	0	0	0	0	0
Archaea;Crenarchaeota;Nitrososphaeria;Nitrosopumilales;Nitrosopumilaceae;unidentified archaeon;(unidentified archaeon)	0	0	0	0	0	0	0	0	0	0	0	0	1	1	0	0	0	0	2	0	1	0	1
Archaea;Crenarchaeota;Nitrososphaeria;Nitrososphaerales;Nitrososphaeraceae;(Nitrososphaeraceae);(Nitrososphaeraceae)	0	1	4	0	6	0	0	0	6	0	0	0	0	0	1	0	0	0	0	0	0	0	0
Archaea;Crenarchaeota;Nitrososphaeria;Nitrososphaerales;Nitrososphaeraceae;Candidatus Nitrososphaera;uncultured archaeon	0	0	1	0	1	0	0	0	0	1	0	0	0	0	0	0	0	0	0	0	0	0	0
Archaea;Crenarchaeota;Nitrososphaeria;Nitrososphaerales;Nitrososphaeraceae;uncultured archaeon;(uncultured archaeon)	0	0	2	0	2	0	0	0	0	1	0	0	1	1	0	0	0	0	0	0	0	0	0
Archaea;Euryarchaeota;Thermococci;Thermococcales;Thermococcaceae;Thermococcus;Thermococcus nautili	0	0	0	0	0	0	0	0	0	0	0	0	0	0	0	0	0	0	0	0	0	0	0
Archaea;Iainarchaeota;Iainarchaeia;Iainarchaeales;Candidatus Iainarchaeum;(Candidatus Iainarchaeum);(Candidatus Iainarchaeum)	0	0	0	0	0	0	0	0	0	0	0	21	3	3	0	0	0	0	0	0	0	0	0
Archaea;Iainarchaeota;Iainarchaeia;Iainarchaeales;Candidatus Iainarchaeum;Candidatus Iainarchaeum andersonii SCGC AAA011-E11;(Candidatus Iainarchaeum andersonii SCGC AAA011-E11)	0	0	0	0	0	0	0	0	0	0	0	6	0	1	0	0	0	0	0	0	0	0	0
Archaea;Iainarchaeota;Iainarchaeia;Iainarchaeales;Candidatus Iainarchaeum;uncultured archaeon;(uncultured archaeon)	0	0	0	0	0	0	0	0	0	0	1	20	2	1	0	0	0	0	0	0	0	0	0
Archaea;Micrarchaeota;Micrarchaeia;Micrarchaeales;uncultured archaeon;(uncultured archaeon);(uncultured archaeon)	0	0	0	0	0	0	0	0	0	0	0	13	0	2	0	0	0	0	0	0	0	0	0
Archaea;Nanoarchaeota;Nanoarchaeia;Woesearchaeales;(Woesearchaeales);(Woesearchaeales);(Woesearchaeales)	0	2	0	0	1	0	0	0	0	66	77	774	147	160	3	1	3	4	0	1	1	4	0
Archaea;Nanoarchaeota;Nanoarchaeia;Woesearchaeales;archaeon GW2011_AR16;(archaeon GW2011_AR16);(archaeon GW2011_AR16)	0	0	0	0	0	0	0	0	0	0	1	1	0	0	0	0	0	0	0	0	0	0	0
Archaea;Nanoarchaeota;Nanoarchaeia;Woesearchaeales;Candidatus Pacearchaeota archaeon CG1_02_31_27;(Candidatus Pacearchaeota archaeon CG1_02_31_27);(Candidatus Pacearchaeota archaeon CG1_02_31_27)	0	0	0	0	0	0	0	0	0	1	2	1	0	0	1	0	0	0	0	0	0	0	0
Archaea;Nanoarchaeota;Nanoarchaeia;Woesearchaeales;CG1-02-57-44;uncultured archaeon;(uncultured archaeon)	0	0	0	0	0	0	0	0	0	1	10	0	6	1	0	0	0	0	0	0	0	0	0
Archaea;Nanoarchaeota;Nanoarchaeia;Woesearchaeales;GW2011_GWC1_47_15;(GW2011_GWC1_47_15);(GW2011_GWC1_47_15)	0	0	0	0	0	0	0	0	0	2	0	4	6	4	0	0	0	0	0	0	0	0	0
Archaea;Nanoarchaeota;Nanoarchaeia;Woesearchaeales;GW2011_GWC1_47_15;Candidatus Amesbacteria bacterium GW2011_GWC1_47_15;(Candidatus Amesbacteria bacterium GW2011_GWC1_47_15)	0	0	0	0	0	0	0	0	0	5	9	20	11	11	0	1	0	0	0	0	0	0	0
Archaea;Nanoarchaeota;Nanoarchaeia;Woesearchaeales;GW2011_GWC1_47_15;Candidatus Pacearchaeota archaeon CG1_02_32_21;(Candidatus Pacearchaeota archaeon CG1_02_32_21)	0	0	0	0	0	0	0	0	0	3	8	6	20	13	2	0	0	0	2	0	0	1	0
Archaea;Nanoarchaeota;Nanoarchaeia;Woesearchaeales;GW2011_GWC1_47_15;Candidatus Staskawiczbacteria bacterium RIFOXYA2_FULL_32_7;(Candidatus Staskawiczbacteria bacterium RIFOXYA2_FULL_32_7)	0	0	0	0	0	0	0	0	0	1	2	0	2	5	0	0	0	0	0	0	0	0	0
Archaea;Nanoarchaeota;Nanoarchaeia;Woesearchaeales;GW2011_GWC1_47_15;uncultured archaeon;(uncultured archaeon)	0	1	0	0	0	0	0	0	0	6	1	4	6	6	0	0	0	0	0	0	0	0	0
Archaea;Nanoarchaeota;Nanoarchaeia;Woesearchaeales;GW2011;AR15;uncultured euryarchaeote	0	0	0	0	0	0	0	0	0	1	0	3	0	0	0	0	0	0	0	0	0	0	0
Archaea;Nanoarchaeota;Nanoarchaeia;Woesearchaeales;marine metagenome;(marine metagenome);(marine metagenome)	0	0	0	0	0	0	0	0	0	0	10	141	14	1	0	3	4	9	7	0	4	2	1
Archaea;Nanoarchaeota;Nanoarchaeia;Woesearchaeales;metagenome;(metagenome);(metagenome)	0	0	0	0	0	0	0	0	0	0	0	33	0	0	0	0	0	0	0	0	0	0	0
Archaea;Nanoarchaeota;Nanoarchaeia;Woesearchaeales;Nanoarchaeota archaeon JGI OTU-1;(Nanoarchaeota archaeon JGI OTU-1);(Nanoarchaeota archaeon JGI OTU-1)	0	0	0	0	0	0	0	0	0	0	0	15	1	0	0	0	0	0	0	0	0	0	0
Archaea;Nanoarchaeota;Nanoarchaeia;Woesearchaeales;SCGC AAA011-D5;(SCGC AAA011-D5);(SCGC AAA011-D5)	0	0	0	0	0	0	0	0	0	33	25	88	24	54	0	0	0	0	0	0	0	0	0
Archaea;Nanoarchaeota;Nanoarchaeia;Woesearchaeales;SCGC AAA011-D5;Candidatus Diapherotrites archaeon ADurb.Bin253;(Candidatus Diapherotrites archaeon ADurb.Bin253)	0	0	0	0	0	0	0	0	0	5	1	9	1	6	1	0	0	0	0	0	0	0	0
Archaea;Nanoarchaeota;Nanoarchaeia;Woesearchaeales;SCGC AAA011-D5;Candidatus Levybacteria bacterium RIFOXYB1_FULL_40_17;(Candidatus Levybacteria bacterium RIFOXYB1_FULL_40_17)	0	0	0	0	0	0	0	0	0	0	0	2	0	3	0	0	0	0	0	0	0	0	0
Archaea;Nanoarchaeota;Nanoarchaeia;Woesearchaeales;SCGC AAA011-D5;Candidatus Pacearchaeota archaeon RBG_19FT_COMBO_34_9;(Candidatus Pacearchaeota archaeon RBG_19FT_COMBO_34_9)	0	0	0	0	0	0	0	0	0	0	0	8	0	1	0	0	0	0	0	0	0	0	0
Archaea;Nanoarchaeota;Nanoarchaeia;Woesearchaeales;SCGC AAA011-D5;Candidatus Staskawiczbacteria bacterium RIFCSPHIGHO2_01_FULL_34_27;(Candidatus Staskawiczbacteria bacterium RIFCSPHIGHO2_01_FULL_34_27)	0	0	0	0	0	0	0	0	0	1	1	4	2	2	0	0	0	0	0	0	0	0	0
Archaea;Nanoarchaeota;Nanoarchaeia;Woesearchaeales;SCGC AAA011-D5;Nanoarchaeota archaeon SCGC AAA011-D5;(Nanoarchaeota archaeon SCGC AAA011-D5)	0	0	0	0	0	0	0	0	0	9	0	14	2	6	0	0	0	0	0	0	0	0	0
Archaea;Nanoarchaeota;Nanoarchaeia;Woesearchaeales;SCGC AAA011-D5;uncultured archaeon CLEAR-24;(uncultured archaeon CLEAR-24)	0	0	0	0	0	0	0	0	0	4	1	3	2	0	0	0	0	0	0	0	0	0	0
Archaea;Nanoarchaeota;Nanoarchaeia;Woesearchaeales;SCGC AAA011-D5;uncultured archaeon;(uncultured archaeon)	0	0	0	0	0	0	0	0	0	8	1	42	5	5	1	0	0	0	0	0	0	0	0
Archaea;Nanoarchaeota;Nanoarchaeia;Woesearchaeales;SCGC AAA011-D5;uncultured euryarchaeote;(uncultured euryarchaeote)	0	0	0	0	0	0	0	0	0	5	8	19	11	13	0	0	0	0	0	0	0	0	0
Archaea;Nanoarchaeota;Nanoarchaeia;Woesearchaeales;uncultured archaeon;(uncultured archaeon);(uncultured archaeon)	0	0	0	0	0	0	0	0	0	28	36	333	65	19	1	1	0	0	0	0	0	0	0
Archaea;Nanoarchaeota;Nanoarchaeia;Woesearchaeales;uncultured crenarchaeote;(uncultured crenarchaeote);(uncultured crenarchaeote)	0	0	0	0	0	0	0	0	0	0	2	72	2	2	0	0	0	0	0	0	0	0	0
Archaea;Nanoarchaeota;Nanoarchaeia;Woesearchaeales;uncultured euryarchaeote;(uncultured euryarchaeote);(uncultured euryarchaeote)	0	0	0	0	0	0	0	0	0	13	20	196	43	21	1	1	1	1	0	0	2	1	0
Archaea;Nanoarchaeota;Nanoarchaeia;Woesearchaeales;unidentified archaeon;(unidentified archaeon);(unidentified archaeon)	0	0	0	0	0	0	0	0	0	0	0	4	1	3	0	0	0	0	0	0	0	0	0
Archaea;Thermoplasmatota;Thermoplasmata;Marine Group II;(Marine Group II);(Marine Group II);(Marine Group II)	0	0	0	0	0	0	0	0	0	2	0	1	1	0	0	1	3	2	6	0	9	6	4
Archaea;Thermoplasmatota;Thermoplasmata;Marine Group II;marine metagenome;(marine metagenome);(marine metagenome)	0	0	0	0	0	0	0	0	0	0	0	0	0	0	0	0	0	0	0	0	0	0	0
Archaea;Thermoplasmatota;Thermoplasmata;Marine Group II;uncultured archaeon;(uncultured archaeon);(uncultured archaeon)	0	0	0	0	0	0	0	0	0	2	1	0	2	3	0	0	1	2	2	0	0	0	1
Archaea;Thermoplasmatota;Thermoplasmata;Marine Group II;uncultured marine archaeon;(uncultured marine archaeon);(uncultured marine archaeon)	0	0	0	0	0	0	0	0	0	0	0	0	0	0	0	0	0	0	2	0	0	0	0
Archaea;Thermoplasmatota;Thermoplasmata;Marine Group II;uncultured marine eukaryote;(uncultured marine eukaryote);(uncultured marine eukaryote)	0	0	0	0	0	0	0	0	0	0	0	0	0	0	0	0	1	2	0	0	0	0	1
Archaea;Thermoplasmatota;Thermoplasmata;Marine Group II;uncultured marine group II euryarchaeote KM3-72-G3;(uncultured marine group II euryarchaeote KM3-72-G3);(uncultured marine group II euryarchaeote KM3-72-G3)	0	0	0	0	0	0	0	0	0	0	0	0	0	0	0	0	0	1	0	0	1	0	0
Archaea;Thermoplasmatota;Thermoplasmata;Marine Group II;uncultured marine group II euryarchaeote;(uncultured marine group II euryarchaeote);(uncultured marine group II euryarchaeote)	0	0	0	0	0	0	0	0	0	5	1	1	1	0	0	5	8	10	12	4	6	11	10
Archaea;Thermoplasmatota;Thermoplasmata;Marine Group III;(Marine Group III);(Marine Group III);(Marine Group III)	0	0	0	0	0	0	0	0	0	0	1	0	1	0	0	0	0	1	4	0	0	1	1
Bacteria;Acidobacteriota;(Acidobacteriota);(Acidobacteriota);(Acidobacteriota);(Acidobacteriota);(Acidobacteriota)	0	0	1	0	1	1	0	0	0	7	4	1	9	6	0	0	0	0	0	0	0	0	0
Bacteria;Acidobacteriota;Acidobacteriae;Bryobacterales;Bryobacteraceae;Bryobacter;uncultured bacterium	0	2	1	2	8	0	0	0	2	0	0	0	0	0	0	0	0	0	0	0	0	0	0
Bacteria;Acidobacteriota;Acidobacteriae;PAUC26f;(PAUC26f);(PAUC26f);(PAUC26f)	0	0	0	0	0	0	0	0	0	42	17	4	48	29	0	0	0	0	0	0	1	0	2
Bacteria;Acidobacteriota;Acidobacteriae;PAUC26f;metagenome;(metagenome);(metagenome)	0	0	0	0	0	0	0	0	0	1	1	0	1	0	0	0	0	0	0	0	0	0	0
Bacteria;Acidobacteriota;Acidobacteriae;PAUC26f;uncultured Acidobacteria bacterium;(uncultured Acidobacteria bacterium);(uncultured Acidobacteria bacterium)	0	0	0	0	0	0	0	0	0	5	7	0	4	0	0	0	0	0	0	0	0	0	0
Bacteria;Acidobacteriota;Acidobacteriae;PAUC26f;uncultured Acidobacterium sp.;(uncultured Acidobacterium sp.);(uncultured Acidobacterium sp.)	0	0	0	0	0	0	0	0	0	3	0	0	1	0	0	0	0	0	0	0	0	0	0
Bacteria;Acidobacteriota;Acidobacteriae;PAUC26f;uncultured bacterium AD370-D1;(uncultured bacterium AD370-D1);(uncultured bacterium AD370-D1)	0	0	0	0	0	0	0	0	0	3	3	0	8	1	0	0	0	0	0	0	0	0	0
Bacteria;Acidobacteriota;Acidobacteriae;PAUC26f;uncultured bacterium;(uncultured bacterium);(uncultured bacterium)	0	0	0	0	0	0	0	0	0	40	19	1	41	8	0	0	0	0	0	0	0	0	0
Bacteria;Acidobacteriota;Acidobacteriae;Solibacterales;Solibacteraceae;Candidatus Solibacter;uncultured bacterium	0	0	0	0	3	0	0	0	1	0	0	3	0	0	0	0	0	0	0	0	0	0	0
Bacteria;Acidobacteriota;Acidobacteriae;Subgroup 15;(Subgroup 15);(Subgroup 15);(Subgroup 15)	0	0	0	0	0	0	0	0	0	2	25	0	9	0	0	0	0	0	0	0	0	0	0
Bacteria;Acidobacteriota;Acidobacteriae;Subgroup 15;uncultured Acidobacteria bacterium;(uncultured Acidobacteria bacterium);(uncultured Acidobacteria bacterium)	0	0	0	0	0	0	0	0	0	1	3	0	4	0	0	0	0	0	0	0	0	0	0
Bacteria;Acidobacteriota;Acidobacteriae;Subgroup 15;uncultured bacterium;(uncultured bacterium);(uncultured bacterium)	0	0	0	0	0	0	0	0	0	2	12	0	17	0	0	0	0	0	0	0	0	0	0
Bacteria;Acidobacteriota;Acidobacteriae;Subgroup 2;(Subgroup 2);(Subgroup 2);(Subgroup 2)	0	1	0	0	0	0	0	0	1	0	7	0	13	0	0	0	0	0	0	0	0	0	0
Bacteria;Acidobacteriota;Acidobacteriae;Subgroup 2;uncultured bacterium;(uncultured bacterium);(uncultured bacterium)	0	0	0	0	0	0	0	0	1	6	39	1	58	0	0	0	0	0	0	0	0	0	0
Bacteria;Acidobacteriota;Aminicenantia;Aminicenantales;uncultured bacterium;(uncultured bacterium);(uncultured bacterium)	0	0	0	0	0	0	0	0	0	3	1	4	1	1	0	0	0	0	0	0	0	0	0
Bacteria;Acidobacteriota;Blastocatellia;Blastocatellales;Blastocatellaceae;Blastocatella;uncultured organism	0	0	0	0	5	0	0	0	2	0	0	0	0	0	0	0	0	0	0	0	0	0	0
Bacteria;Acidobacteriota;Blastocatellia;Blastocatellales;Blastocatellaceae;JGI 0001001-H03;Acidobacteria bacterium JGI 0001001-H03	0	0	0	0	0	0	0	0	0	1	1	1	0	0	0	0	0	0	0	0	0	0	0
Bacteria;Acidobacteriota;Blastocatellia;Pyrinomonadales;Pyrinomonadaceae;RB41;uncultured Acidobacteria bacterium	0	2	0	0	1	0	0	1	2	0	0	0	0	0	0	0	0	0	0	0	0	0	0
Bacteria;Acidobacteriota;Subgroup 18;uncultured Acidobacteria bacterium;(uncultured Acidobacteria bacterium);(uncultured Acidobacteria bacterium);(uncultured Acidobacteria bacterium)	0	0	0	0	0	0	0	0	0	0	2	0	1	1	0	0	0	0	0	0	0	0	0
Bacteria;Acidobacteriota;Subgroup 21;(Subgroup 21);(Subgroup 21);(Subgroup 21);(Subgroup 21)	0	0	0	0	0	0	0	0	0	2	2	0	6	7	1	1	0	0	1	0	0	1	0
Bacteria;Acidobacteriota;Subgroup 21;uncultured bacterium;(uncultured bacterium);(uncultured bacterium);(uncultured bacterium)	0	1	0	0	0	0	0	0	0	19	40	4	56	83	0	0	6	12	6	2	8	2	5
Bacteria;Acidobacteriota;Subgroup 22;(Subgroup 22);(Subgroup 22);(Subgroup 22);(Subgroup 22)	0	0	1	0	0	0	0	0	0	2	2	0	1	1	0	0	0	0	0	0	0	0	0
Bacteria;Acidobacteriota;Subgroup 22;uncultured bacterium;(uncultured bacterium);(uncultured bacterium);(uncultured bacterium)	0	0	0	0	0	0	0	0	0	7	8	2	9	12	0	0	0	0	0	0	0	0	0
Bacteria;Acidobacteriota;Subgroup 26;(Subgroup 26);(Subgroup 26);(Subgroup 26);(Subgroup 26)	0	0	0	0	0	0	0	0	0	29	21	14	20	6	0	1	0	0	0	0	0	1	0
Bacteria;Acidobacteriota;Subgroup 26;uncultured Acidobacterium sp.;(uncultured Acidobacterium sp.);(uncultured Acidobacterium sp.);(uncultured Acidobacterium sp.)	0	0	0	0	0	0	0	0	0	3	1	0	1	0	0	0	0	0	0	0	0	0	0
Bacteria;Acidobacteriota;Subgroup 26;uncultured bacterium SAT52-B4;(uncultured bacterium SAT52-B4);(uncultured bacterium SAT52-B4);(uncultured bacterium SAT52-B4)	0	0	0	0	0	0	0	0	0	6	9	0	2	0	0	1	0	0	0	0	0	0	0
Bacteria;Acidobacteriota;Subgroup 26;uncultured bacterium;(uncultured bacterium);(uncultured bacterium);(uncultured bacterium)	0	0	0	0	0	0	0	0	0	105	45	65	52	37	0	0	0	1	0	2	0	4	2
Bacteria;Acidobacteriota;Subgroup 26;uncultured marine microorganism;(uncultured marine microorganism);(uncultured marine microorganism);(uncultured marine microorganism)	0	0	0	0	0	0	0	0	0	3	2	0	6	0	0	0	0	1	0	0	0	0	0
Bacteria;Acidobacteriota;Subgroup 26;uncultured sediment bacterium;(uncultured sediment bacterium);(uncultured sediment bacterium);(uncultured sediment bacterium)	0	0	0	0	0	0	0	0	0	2	2	0	0	0	0	0	0	0	0	0	0	0	0
Bacteria;Acidobacteriota;Subgroup 5;(Subgroup 5);(Subgroup 5);(Subgroup 5);(Subgroup 5)	0	0	0	0	0	0	0	0	0	0	2	0	0	8	0	0	0	0	0	0	0	0	0
Bacteria;Acidobacteriota;Subgroup 5;uncultured bacterium;(uncultured bacterium);(uncultured bacterium);(uncultured bacterium)	0	0	0	0	1	0	0	0	0	0	3	0	0	0	0	0	0	0	0	0	1	0	0
Bacteria;Acidobacteriota;Vicinamibacteria;Subgroup 9;uncultured bacterium;(uncultured bacterium);(uncultured bacterium)	0	0	0	0	0	0	0	0	0	0	0	0	0	0	0	0	0	0	0	0	0	0	0
Bacteria;Acidobacteriota;Vicinamibacteria;Vicinamibacterales;(Vicinamibacterales);(Vicinamibacterales);(Vicinamibacterales)	0	0	7	0	4	0	0	0	2	1	1	0	3	0	0	0	0	0	0	0	0	0	0
Bacteria;Acidobacteriota;Vicinamibacteria;Vicinamibacterales;uncultured;uncultured deep-sea bacterium;(uncultured deep-sea bacterium)	0	0	0	0	0	0	0	0	0	1	0	0	0	3	0	0	0	0	0	0	0	0	0
Bacteria;Acidobacteriota;Vicinamibacteria;Vicinamibacterales;uncultured;uncultured organism;(uncultured organism)	0	0	0	0	0	0	0	0	0	2	3	0	2	2	0	0	0	1	0	0	2	0	0
Bacteria;Acidobacteriota;Vicinamibacteria;Vicinamibacterales;Vicinamibacteraceae;metagenome;(metagenome)	0	2	0	0	5	0	0	0	1	0	0	1	0	0	0	0	0	0	0	0	0	0	0
Bacteria;Actinobacteriota;Acidimicrobiia;Actinomarinales;(Actinomarinales);(Actinomarinales);(Actinomarinales)	0	0	0	0	0	0	0	0	0	12	6	1	6	10	0	0	0	0	1	0	0	0	0
Bacteria;Actinobacteriota;Acidimicrobiia;Actinomarinales;Actinomarinaceae;Candidatus Actinomarina;(Candidatus Actinomarina)	0	0	0	0	0	0	0	0	0	0	1	0	1	0	0	1	1	2	3	0	0	0	0
Bacteria;Actinobacteriota;Acidimicrobiia;Actinomarinales;Actinomarinaceae;Candidatus Actinomarina;actinobacterium SCGC AAA015-M09	0	0	0	0	0	0	0	0	0	0	0	0	0	0	0	1	1	0	1	0	1	0	0
Bacteria;Actinobacteriota;Acidimicrobiia;Actinomarinales;Actinomarinaceae;Candidatus Actinomarina;marine metagenome	0	0	0	0	0	0	0	0	0	2	4	0	1	0	0	0	0	0	1	0	1	0	0
Bacteria;Actinobacteriota;Acidimicrobiia;Actinomarinales;Actinomarinaceae;Candidatus Actinomarina;uncultured bacterium	0	0	0	0	0	0	0	0	0	0	1	1	0	0	0	0	1	3	4	1	1	2	1
Bacteria;Actinobacteriota;Acidimicrobiia;Actinomarinales;Actinomarinaceae;Candidatus Actinomarina;uncultured SAR432 cluster actinobacterium	0	0	0	0	0	0	0	0	0	0	0	0	0	0	0	0	1	0	1	0	0	0	0
Bacteria;Actinobacteriota;Acidimicrobiia;Actinomarinales;uncultured bacterium;(uncultured bacterium);(uncultured bacterium)	0	0	0	0	0	0	0	0	0	2	0	0	1	2	0	0	0	0	0	0	0	0	0
Bacteria;Actinobacteriota;Acidimicrobiia;Actinomarinales;uncultured;(uncultured);(uncultured)	0	0	0	0	0	0	0	0	0	230	182	398	194	144	8	0	5	0	3	4	1	0	1
Bacteria;Actinobacteriota;Acidimicrobiia;Actinomarinales;uncultured;marine metagenome;(marine metagenome)	0	0	0	0	0	0	0	0	0	17	23	11	11	9	0	0	0	0	0	0	0	0	0
Bacteria;Actinobacteriota;Acidimicrobiia;Actinomarinales;uncultured;uncultured actinobacterium;(uncultured actinobacterium)	0	0	1	0	0	0	0	0	0	27	24	8	30	4	0	0	0	0	0	1	0	0	1
Bacteria;Actinobacteriota;Acidimicrobiia;Actinomarinales;uncultured;uncultured Actinomycetales bacterium;(uncultured Actinomycetales bacterium)	0	0	0	0	0	0	0	0	0	1	3	1	2	1	0	0	1	0	3	1	0	0	0
Bacteria;Actinobacteriota;Acidimicrobiia;Actinomarinales;uncultured;uncultured actinomycete;(uncultured actinomycete)	0	0	0	0	0	0	0	0	0	0	0	113	0	0	0	0	0	0	0	0	0	0	0
Bacteria;Actinobacteriota;Acidimicrobiia;Actinomarinales;uncultured;uncultured Gram-positive bacterium;(uncultured Gram-positive bacterium)	0	0	0	0	0	0	0	0	0	18	3	9	5	21	0	0	0	0	0	0	0	0	0
Bacteria;Actinobacteriota;Acidimicrobiia;Actinomarinales;uncultured;uncultured organism;(uncultured organism)	0	0	0	0	0	0	0	0	0	1	1	3	0	0	0	0	0	0	0	0	0	0	0
Bacteria;Actinobacteriota;Acidimicrobiia;IMCC26256;metagenome;(metagenome);(metagenome)	0	0	0	0	3	0	0	0	2	149	53	8	20	37	4	0	0	0	0	0	0	0	0
Bacteria;Actinobacteriota;Acidimicrobiia;IMCC26256;uncultured Aciditerrimonas sp.;(uncultured Aciditerrimonas sp.);(uncultured Aciditerrimonas sp.)	0	0	0	0	0	0	0	0	0	2	1	0	2	1	0	0	0	0	0	0	0	0	0
Bacteria;Actinobacteriota;Acidimicrobiia;IMCC26256;uncultured actinobacterium;(uncultured actinobacterium);(uncultured actinobacterium)	0	0	0	0	0	0	0	0	0	2	1	0	2	0	0	0	0	0	0	0	0	0	0
Bacteria;Actinobacteriota;Acidimicrobiia;Microtrichales;Ilumatobacteraceae;CL500-29 marine group;uncultured bacterium	0	1	0	0	7	0	0	2	2	0	0	0	0	0	0	0	0	0	0	0	0	0	0
Bacteria;Actinobacteriota;Acidimicrobiia;Microtrichales;Ilumatobacteraceae;Ilumatobacter;uncultured bacterium	0	1	2	0	12	0	0	2	1	2	3	6	9	2	0	0	2	0	1	1	0	0	0
Bacteria;Actinobacteriota;Acidimicrobiia;Microtrichales;Microtrichaceae;Sva0996 marine group;marine metagenome	0	0	0	0	0	0	0	0	0	74	17	4	18	13	0	0	0	0	1	0	1	0	1
Bacteria;Actinobacteriota;Acidimicrobiia;Microtrichales;Microtrichaceae;Sva0996 marine group;uncultured actinobacterium	0	0	0	0	0	0	0	0	0	1	0	0	1	9	0	0	0	1	0	0	0	0	0
Bacteria;Actinobacteriota;Acidimicrobiia;Microtrichales;Microtrichaceae;Sva0996 marine group;uncultured organism	0	0	0	0	0	0	0	0	0	2	0	0	0	1	0	0	0	0	0	0	0	0	0
Bacteria;Actinobacteriota;Acidimicrobiia;Microtrichales;Microtrichaceae;Sva0996 marine group;uncultured Verrucomicrobiales bacterium HF0070_30L02	0	0	0	0	0	0	0	0	0	1	1	1	0	1	0	0	0	0	0	0	0	0	0
Bacteria;Actinobacteriota;Acidimicrobiia;Microtrichales;Microtrichaceae;uncultured;uncultured bacterium	0	0	0	0	0	0	0	0	0	0	0	0	0	2	0	0	0	0	0	0	0	0	0
Bacteria;Actinobacteriota;Acidimicrobiia;Microtrichales;uncultured;uncultured Acidimicrobiales bacterium;(uncultured Acidimicrobiales bacterium)	0	0	0	0	0	0	0	0	0	0	0	0	0	0	0	0	14	0	7	4	5	0	3
Bacteria;Actinobacteriota;Acidimicrobiia;Microtrichales;uncultured;uncultured actinobacterium;(uncultured actinobacterium)	0	0	0	0	1	0	0	0	0	0	0	1	0	0	2	0	2	0	0	1	0	0	1
Bacteria;Actinobacteriota;Actinobacteria;Bifidobacteriales;Bifidobacteriaceae;Bifidobacterium;Bifidobacterium pseudocatenulatum DSM 20438 = JCM 1200 = LMG 10505	0	0	0	0	8	0	0	0	1	0	0	0	0	0	0	0	0	0	0	0	0	0	0
Bacteria;Actinobacteriota;Actinobacteria;Corynebacteriales;Corynebacteriaceae;Corynebacterium;Corynebacterium aurimucosum ATCC 700975	0	3	1	0	4	0	0	2	2	0	0	0	0	0	0	0	1	1	0	0	0	0	0
Bacteria;Actinobacteriota;Actinobacteria;Corynebacteriales;Corynebacteriaceae;Lawsonella;(Lawsonella)	0	1	1	0	1	0	0	0	1	0	0	0	0	0	0	0	0	1	0	0	0	0	0
Bacteria;Actinobacteriota;Actinobacteria;Corynebacteriales;Corynebacteriaceae;Lawsonella;uncultured actinobacterium	0	0	1	0	3	0	0	0	8	0	0	0	0	0	0	0	0	0	0	0	0	0	0
Bacteria;Actinobacteriota;Actinobacteria;Corynebacteriales;Mycobacteriaceae;Mycobacterium;marine metagenome	0	0	0	0	0	0	1	0	0	0	0	0	0	1	0	0	0	0	0	0	0	0	3
Bacteria;Actinobacteriota;Actinobacteria;Corynebacteriales;Mycobacteriaceae;Mycobacterium;Mycobacterium elephantis	0	0	0	2	0	0	0	0	0	2	1	0	0	0	0	0	1	0	0	1	0	0	3
Bacteria;Actinobacteriota;Actinobacteria;Corynebacteriales;Mycobacteriaceae;Mycobacterium;Mycobacterium hodleri JCM 12141	0	0	0	0	0	0	0	7	0	0	0	0	0	0	0	0	0	0	0	0	0	0	0
Bacteria;Actinobacteriota;Actinobacteria;Corynebacteriales;Mycobacteriaceae;Mycobacterium;Mycobacterium kuopiense	0	0	0	0	0	0	0	0	0	3	1	0	0	0	0	0	0	0	0	0	0	0	0
Bacteria;Actinobacteriota;Actinobacteria;Corynebacteriales;Mycobacteriaceae;Mycobacterium;Mycobacterium novocastrense	0	0	0	0	0	0	0	0	0	2	1	0	0	0	0	0	0	0	0	1	0	0	0
Bacteria;Actinobacteriota;Actinobacteria;Corynebacteriales;Mycobacteriaceae;Mycobacterium;Mycobacterium parmense	0	0	0	0	0	0	0	0	0	2	1	1	1	1	0	0	0	0	0	0	0	0	0
Bacteria;Actinobacteriota;Actinobacteria;Corynebacteriales;Mycobacteriaceae;Mycobacterium;Mycobacterium sp. 1482268.1	0	0	0	1	0	0	0	0	0	1	0	0	0	0	0	0	0	0	0	2	0	0	0
Bacteria;Actinobacteriota;Actinobacteria;Corynebacteriales;Mycobacteriaceae;Mycobacterium;Mycobacterium sp. Iso-37	0	0	0	0	0	0	0	0	0	2	0	0	1	0	0	0	0	0	0	0	0	0	0
Bacteria;Actinobacteriota;Actinobacteria;Corynebacteriales;Mycobacteriaceae;Mycobacterium;Mycobacterium sp. JS621	0	1	0	0	0	0	0	0	0	0	0	0	1	0	0	0	1	0	1	0	0	0	0
Bacteria;Actinobacteriota;Actinobacteria;Corynebacteriales;Mycobacteriaceae;Mycobacterium;Mycolicibacter sinensis	0	0	0	0	1	0	0	0	0	2	0	0	0	0	0	0	1	0	0	0	0	0	0
Bacteria;Actinobacteriota;Actinobacteria;Corynebacteriales;Mycobacteriaceae;Mycobacterium;uncultured actinobacterium	0	0	0	0	0	0	0	0	0	1	0	1	1	0	0	0	0	0	0	0	0	0	0
Bacteria;Actinobacteriota;Actinobacteria;Corynebacteriales;Nocardiaceae;Gordonia;(Gordonia)	0	0	0	0	0	0	0	0	0	0	0	0	0	2	1	0	0	0	0	0	1	1	0
Bacteria;Actinobacteriota;Actinobacteria;Corynebacteriales;Nocardiaceae;Nocardia;uncultured bacterium	0	0	0	0	0	2	0	0	20	0	0	0	0	0	0	0	0	0	0	0	0	0	0
Bacteria;Actinobacteriota;Actinobacteria;Corynebacteriales;Nocardiaceae;Rhodococcus;bacterium FK4'''	0	0	0	0	2	0	0	7	0	0	0	0	0	0	0	0	0	0	0	0	0	0	0
Bacteria;Actinobacteriota;Actinobacteria;Corynebacteriales;Nocardiaceae;Rhodococcus;Rhodococcus coprophilus	0	0	1	0	0	0	0	9	0	0	0	0	0	0	0	0	0	0	0	0	0	0	0
Bacteria;Actinobacteriota;Actinobacteria;Corynebacteriales;Nocardiaceae;Rhodococcus;Rhodococcus erythropolis R138	0	7	2	7	0	0	2	4	0	0	0	0	0	0	0	0	0	0	0	0	0	0	0
Bacteria;Actinobacteriota;Actinobacteria;Corynebacteriales;Nocardiaceae;Rhodococcus;Rhodococcus qingshengii JCM 15477	0	0	3	0	0	0	0	0	0	0	0	0	0	0	0	0	0	0	0	0	0	0	0
Bacteria;Actinobacteriota;Actinobacteria;Corynebacteriales;Nocardiaceae;Rhodococcus;Rhodococcus sp. FXJ8.140	0	0	2	0	0	0	0	95	0	0	0	0	0	0	0	0	0	0	0	0	0	0	0
Bacteria;Actinobacteriota;Actinobacteria;Corynebacteriales;Nocardiaceae;Rhodococcus;Rhodococcus sp. SLG6	0	0	0	0	1	0	0	12	0	0	0	0	0	0	0	0	0	0	0	0	0	0	0
Bacteria;Actinobacteriota;Actinobacteria;Euzebyales;Euzebyaceae;Euzebya;(Euzebya)	0	0	0	0	0	0	0	0	0	0	0	0	0	0	0	0	4	0	0	3	2	0	1
Bacteria;Actinobacteriota;Actinobacteria;Euzebyales;Euzebyaceae;uncultured;uncultured bacterium	0	0	0	0	0	0	0	0	14	0	0	0	0	0	0	0	0	0	0	0	0	0	0
Bacteria;Actinobacteriota;Actinobacteria;Frankiales;Acidothermaceae;Acidothermus;uncultured bacterium	0	1	0	0	0	0	0	0	1	3	1	3	3	3	0	0	0	0	0	0	0	0	0
Bacteria;Actinobacteriota;Actinobacteria;Frankiales;Frankiaceae;Jatrophihabitans;uncultured bacterium	0	1	1	0	2	0	0	0	1	1	0	0	0	0	0	0	0	0	0	0	0	0	0
Bacteria;Actinobacteriota;Actinobacteria;Frankiales;Geodermatophilaceae;Geodermatophilus;Geodermatophilus dictyosporus	0	0	0	0	9	0	0	0	0	0	0	1	0	0	0	0	0	0	0	0	0	0	0
Bacteria;Actinobacteriota;Actinobacteria;Frankiales;Geodermatophilaceae;Geodermatophilus;Geodermatophilus sp.	0	0	0	0	7	0	0	0	0	0	0	0	0	0	0	0	0	0	0	0	0	0	0
Bacteria;Actinobacteriota;Actinobacteria;Frankiales;Geodermatophilaceae;Geodermatophilus;Geodermatophilus sp. DSM 44513	0	0	1	0	11	0	0	0	0	0	0	0	0	0	0	0	0	0	0	0	0	0	0
Bacteria;Actinobacteriota;Actinobacteria;Frankiales;Geodermatophilaceae;Klenkia;Geodermatophilus sp. Leaf369	0	0	0	0	9	0	0	2	2	0	0	0	0	0	0	0	0	0	0	0	0	0	0
Bacteria;Actinobacteriota;Actinobacteria;Frankiales;Geodermatophilaceae;Klenkia;Geodermatophilus sp. YIM_M1315	0	1	0	0	1	0	0	2	0	0	0	0	0	0	0	0	0	0	0	0	0	0	0
Bacteria;Actinobacteriota;Actinobacteria;Frankiales;uncultured bacterium;(uncultured bacterium);(uncultured bacterium)	0	0	2	0	0	0	1	0	0	0	1	0	0	0	0	0	0	0	0	0	0	0	0
Bacteria;Actinobacteriota;Actinobacteria;Kineosporiales;Kineosporiaceae;Angustibacter;(Angustibacter)	0	0	1	0	5	0	0	0	6	0	0	0	0	0	0	0	0	0	0	0	0	0	0
Bacteria;Actinobacteriota;Actinobacteria;Kineosporiales;Kineosporiaceae;Angustibacter;Angustibacter sp.	0	2	0	0	0	0	0	0	2	0	0	0	0	0	0	0	0	0	0	0	0	0	0
Bacteria;Actinobacteriota;Actinobacteria;Micrococcales;Brevibacteriaceae;Brevibacterium;bacterium	0	0	0	0	0	0	0	0	0	0	0	0	0	0	0	0	0	0	0	0	1	0	1
Bacteria;Actinobacteriota;Actinobacteria;Micrococcales;Brevibacteriaceae;Brevibacterium;Brevibacterium album	0	0	0	0	0	0	0	0	0	0	0	0	0	0	0	0	0	2	0	2	1	1	0
Bacteria;Actinobacteriota;Actinobacteria;Micrococcales;Brevibacteriaceae;Brevibacterium;Brevibacterium antiquum	0	0	0	0	0	0	0	0	1	0	0	0	0	0	0	0	0	5	4	16	6	12	5
Bacteria;Actinobacteriota;Actinobacteria;Micrococcales;Brevibacteriaceae;Brevibacterium;Brevibacterium casei	0	0	0	0	0	0	0	0	0	0	0	0	0	0	0	11	67	661	186	861	344	831	232
Bacteria;Actinobacteriota;Actinobacteria;Micrococcales;Brevibacteriaceae;Brevibacterium;Brevibacterium celere	0	0	0	0	0	0	0	0	0	0	0	0	0	0	0	0	1	9	3	5	8	3	2
Bacteria;Actinobacteriota;Actinobacteria;Micrococcales;Brevibacteriaceae;Brevibacterium;Brevibacterium linens	0	0	0	0	0	0	0	0	0	0	0	0	0	0	0	1	0	41	11	29	17	36	9
Bacteria;Actinobacteriota;Actinobacteria;Micrococcales;Brevibacteriaceae;Brevibacterium;Brevibacterium oceani	0	0	0	0	0	0	0	0	0	0	0	0	0	0	0	0	0	1	0	2	3	2	0
Bacteria;Actinobacteriota;Actinobacteria;Micrococcales;Brevibacteriaceae;Brevibacterium;Brevibacterium siliguriense	0	0	0	0	0	0	0	0	0	0	0	0	0	0	0	0	2	11	6	18	9	11	2
Bacteria;Actinobacteriota;Actinobacteria;Micrococcales;Brevibacteriaceae;Brevibacterium;Brevibacterium sp.	0	0	0	0	0	0	0	0	0	0	0	0	0	0	0	1	6	37	12	48	50	39	11
Bacteria;Actinobacteriota;Actinobacteria;Micrococcales;Brevibacteriaceae;Brevibacterium;Brevibacterium sp. 399S4-2	0	0	0	0	0	0	0	0	0	0	0	0	0	0	0	0	4	35	8	34	12	39	11
Bacteria;Actinobacteriota;Actinobacteria;Micrococcales;Brevibacteriaceae;Brevibacterium;Brevibacterium sp. AB_95	0	0	0	0	0	0	0	0	0	0	0	0	0	0	0	1	1	14	5	13	9	28	4
Bacteria;Actinobacteriota;Actinobacteria;Micrococcales;Brevibacteriaceae;Brevibacterium;Brevibacterium sp. AIC5-28	0	0	0	0	0	0	0	0	0	0	0	0	0	0	0	0	2	22	4	11	6	16	6
Bacteria;Actinobacteriota;Actinobacteria;Micrococcales;Brevibacteriaceae;Brevibacterium;Brevibacterium sp. FXJ8.203	0	0	0	0	0	0	0	0	0	0	0	0	0	0	0	0	13	104	30	104	47	108	25
Bacteria;Actinobacteriota;Actinobacteria;Micrococcales;Brevibacteriaceae;Brevibacterium;Brevibacterium sp. H15	0	0	0	0	0	0	0	0	0	0	0	0	0	0	0	1	0	5	4	7	1	6	4
Bacteria;Actinobacteriota;Actinobacteria;Micrococcales;Brevibacteriaceae;Brevibacterium;Brevibacterium sp. JCM 28733	0	0	0	0	0	0	0	0	0	0	0	0	0	0	0	0	0	2	0	0	1	0	1
Bacteria;Actinobacteriota;Actinobacteria;Micrococcales;Brevibacteriaceae;Brevibacterium;Brevibacterium sp. MCCB 228	0	0	0	0	0	0	0	0	0	0	0	0	0	0	0	0	0	0	0	0	3	1	0
Bacteria;Actinobacteriota;Actinobacteria;Micrococcales;Brevibacteriaceae;Brevibacterium;Brevibacterium sp. MN3-6	0	0	0	0	0	0	0	0	0	0	0	0	0	0	0	11	39	544	136	741	308	698	209
Bacteria;Actinobacteriota;Actinobacteria;Micrococcales;Brevibacteriaceae;Brevibacterium;Brevibacterium sp. SA312	0	0	0	0	0	0	0	0	0	0	0	0	0	0	0	0	4	19	4	8	6	15	3
Bacteria;Actinobacteriota;Actinobacteria;Micrococcales;Brevibacteriaceae;Brevibacterium;Brevibacterium sp. UAC-41	0	0	0	0	0	0	0	0	0	0	0	0	0	0	0	0	1	2	1	1	0	2	1
Bacteria;Actinobacteriota;Actinobacteria;Micrococcales;Brevibacteriaceae;Brevibacterium;marine bacterium pd-17	0	0	0	0	0	0	0	0	0	0	0	0	0	0	0	0	8	60	22	62	37	61	28
Bacteria;Actinobacteriota;Actinobacteria;Micrococcales;Cellulomonadaceae;Cellulomonas;Cellulomonas sp. Asd M7A1	0	0	0	0	3	0	0	0	5	0	0	0	0	0	0	0	0	0	0	0	0	0	0
Bacteria;Actinobacteriota;Actinobacteria;Micrococcales;Intrasporangiaceae;Pedococcus-Phycicoccus;(Pedococcus-Phycicoccus)	0	0	0	0	2	0	0	0	0	0	0	0	0	0	0	0	2	0	1	2	0	0	0
Bacteria;Actinobacteriota;Actinobacteria;Micrococcales;Microbacteriaceae;Agromyces;Agromyces sp. MN5-7	0	0	0	0	0	0	0	0	0	0	0	0	0	0	0	0	0	0	0	2	2	2	0
Bacteria;Actinobacteriota;Actinobacteria;Micrococcales;Microbacteriaceae;Chryseoglobus;actinobacterium R-36733	0	0	5	2	1	0	1	0	0	0	0	0	0	0	0	0	0	0	0	0	0	0	0
Bacteria;Actinobacteriota;Actinobacteria;Micrococcales;Microbacteriaceae;Chryseoglobus;Salinibacterium sp. SOZ2-2021	0	2	0	0	0	0	1	0	0	0	0	0	0	0	0	0	0	0	0	0	1	2	0
Bacteria;Actinobacteriota;Actinobacteria;Micrococcales;Microbacteriaceae;Cryobacterium;Cryobacterium levicorallinum	0	2	0	0	1	0	0	3	19	0	0	0	0	0	0	0	0	0	0	0	0	0	0
Bacteria;Actinobacteriota;Actinobacteria;Micrococcales;Microbacteriaceae;Cryobacterium;Cryobacterium sp. AsdMX-L1	0	0	1	1	6	0	0	0	5	0	0	0	0	0	0	0	0	0	0	0	0	0	0
Bacteria;Actinobacteriota;Actinobacteria;Micrococcales;Microbacteriaceae;Cryobacterium;uncultured bacterium	0	0	0	0	6	0	0	1	16	0	0	0	0	0	0	0	0	0	0	0	0	0	0
Bacteria;Actinobacteriota;Actinobacteria;Micrococcales;Microbacteriaceae;Leucobacter;Leucobacter holotrichiae	0	0	0	0	0	0	0	0	0	0	0	0	0	0	0	0	0	0	0	3	8	7	0
Bacteria;Actinobacteriota;Actinobacteria;Micrococcales;Microbacteriaceae;Leucobacter;Leucobacter sp. KUCd3	0	0	0	0	0	0	0	0	0	0	0	0	0	0	0	1	0	2	2	1	43	36	0
Bacteria;Actinobacteriota;Actinobacteria;Micrococcales;Microbacteriaceae;Marisediminicola;(Marisediminicola)	0	0	0	0	4	0	0	1	2	0	0	0	0	0	0	0	0	0	0	0	0	0	0
Bacteria;Actinobacteriota;Actinobacteria;Micrococcales;Microbacteriaceae;Marisediminicola;Marisediminicola antarctica	0	0	0	0	9	0	1	2	0	0	0	0	0	0	0	0	0	0	0	0	0	0	0
Bacteria;Actinobacteriota;Actinobacteria;Micrococcales;Microbacteriaceae;Microbacterium;Microbacterium schleiferi	0	0	0	0	0	0	0	0	0	0	0	0	0	0	0	0	1	0	0	1	2	2	0
Bacteria;Actinobacteriota;Actinobacteria;Micrococcales;Microbacteriaceae;Microbacterium;Microbacterium sp. JL1116	0	0	3	1	0	0	0	0	0	0	0	0	0	0	0	0	0	0	0	0	0	0	0
Bacteria;Actinobacteriota;Actinobacteria;Micrococcales;Microbacteriaceae;Microbacterium;Microbacterium sp. MOLA 53	0	0	0	0	0	0	0	0	0	0	0	0	0	0	0	0	0	1	1	2	0	6	1
Bacteria;Actinobacteriota;Actinobacteria;Micrococcales;Microbacteriaceae;Microbacterium;Microbacterium sp. Root180	0	0	0	0	0	0	0	0	0	0	0	0	0	0	0	1	0	0	0	3	1	3	0
Bacteria;Actinobacteriota;Actinobacteria;Micrococcales;Microbacteriaceae;Microbacterium;Microbacterium sp. Root53	0	2	2	2	0	0	0	0	0	0	0	0	0	0	0	0	0	0	0	0	2	3	0
Bacteria;Actinobacteriota;Actinobacteria;Micrococcales;Microbacteriaceae;Microbacterium;Microbacterium xylanilyticum JCM 13591	0	1	0	5	1	0	1	0	0	0	0	0	0	0	0	0	0	0	0	0	0	0	0
Bacteria;Actinobacteriota;Actinobacteria;Micrococcales;Microbacteriaceae;Salinibacterium;Antarctic bacterium R-9112	0	1	0	1	1	0	0	0	2	0	0	0	0	0	0	0	0	0	0	0	0	0	0
Bacteria;Actinobacteriota;Actinobacteria;Micrococcales;Micrococcaceae;Arthrobacter;Arthrobacter citreus	0	1	11	0	2	0	0	0	0	0	0	0	0	0	0	0	0	0	0	0	0	0	0
Bacteria;Actinobacteriota;Actinobacteria;Micrococcales;Micrococcaceae;Arthrobacter;Arthrobacter sp. IARI-R-45	0	3	0	0	1	0	1	0	0	0	0	0	0	0	0	0	0	0	0	0	0	0	0
Bacteria;Actinobacteriota;Actinobacteria;Micrococcales;Micrococcaceae;Micrococcus;Micrococcus sp.	0	1	1	0	1	0	0	1	1	0	1	0	0	0	0	0	0	0	0	0	0	0	0
Bacteria;Actinobacteriota;Actinobacteria;Micrococcales;Micrococcaceae;Paeniglutamicibacter;uncultured bacterium	0	1	0	0	1	0	2	0	1	0	0	0	0	0	0	0	0	0	0	0	0	0	0
Bacteria;Actinobacteriota;Actinobacteria;Nitriliruptorales;Nitriliruptoraceae;uncultured Actinobacteridae bacterium;(uncultured Actinobacteridae bacterium)	0	0	0	0	0	0	0	0	0	0	0	0	0	0	0	0	1	0	0	0	1	0	1
Bacteria;Actinobacteriota;Actinobacteria;Nitriliruptorales;Nitriliruptoraceae;uncultured bacterium;(uncultured bacterium)	0	0	0	0	0	0	0	0	0	0	0	0	1	0	0	0	11	0	2	5	16	4	2
Bacteria;Actinobacteriota;Actinobacteria;Propionibacteriales;Nocardioidaceae;Aeromicrobium;Aeromicrobium sp. A1-2	0	0	3	0	0	0	0	0	8	0	0	0	0	0	0	0	0	0	0	0	0	0	0
Bacteria;Actinobacteriota;Actinobacteria;Propionibacteriales;Nocardioidaceae;Nocardioides;Nocardioides aestuarii	0	0	0	0	0	0	0	0	0	0	0	0	0	0	0	0	2	0	0	1	5	0	3
Bacteria;Actinobacteriota;Actinobacteria;Propionibacteriales;Nocardioidaceae;Nocardioides;Nocardioides alpinus	0	0	0	0	1	0	0	0	0	0	0	0	0	0	0	0	2	1	4	0	2	1	1
Bacteria;Actinobacteriota;Actinobacteria;Propionibacteriales;Nocardioidaceae;Nocardioides;Nocardioides marinus	0	1	3	16	2	0	1	0	0	0	0	0	0	0	0	1	8	63	94	41	29	65	44
Bacteria;Actinobacteriota;Actinobacteria;Propionibacteriales;Nocardioidaceae;Nocardioides;Nocardioides panacihumi	0	0	0	0	0	0	0	0	0	0	0	0	0	0	0	0	0	1	2	1	0	0	1
Bacteria;Actinobacteriota;Actinobacteria;Propionibacteriales;Nocardioidaceae;Nocardioides;Nocardioides sp. AN3	0	0	4	0	2	0	0	0	0	0	0	0	0	0	0	0	1	10	16	8	7	14	2
[truncated: 2,085 more rows]

## Sheet: 02-Species
	species only annotated in ME	Bacteria;Actinobacteriota;Acidimicrobiia;Acidimicrobiales;Ilumatobacteraceae;Ilumatobacter_A;
		Bacteria;Actinobacteriota;Actinomycetia;Actinomycetales;Micrococcaceae;Arthrobacter_D;Arthrobacter_D ruber
		Bacteria;Actinobacteriota;Actinomycetia;Mycobacteriales;Mycobacteriaceae;Rhodococcus;Rhodococcus fascians
		Bacteria;Actinobacteriota;Actinomycetia;Mycobacteriales;Mycobacteriaceae;Rhodococcus;Rhodococcus qingshengii
		Bacteria;Actinobacteriota;Actinomycetia;Propionibacteriales;Nocardioidaceae;Aeromicrobium;
		Bacteria;Actinobacteriota;Actinomycetia;Propionibacteriales;Nocardioidaceae;Nocardioides;
		Bacteria;Actinobacteriota;Actinomycetia;Propionibacteriales;Propionibacteriaceae;Cutibacterium;Cutibacterium acnes
		Bacteria;Bacteroidota;Bacteroidia;AKYH767;;;
		Bacteria;Bacteroidota;Bacteroidia;Chitinophagales;Chitinophagaceae;Palsa-955;
		Bacteria;Bacteroidota;Bacteroidia;Flavobacteriales;Flavobacteriaceae;Flavobacterium;
		Bacteria;Bacteroidota;Bacteroidia;Flavobacteriales;Flavobacteriaceae;Flavobacterium;Flavobacterium urumqiense
		Bacteria;Bacteroidota;Bacteroidia;Flavobacteriales;Weeksellaceae;Epilithonimonas;
		Bacteria;Bacteroidota;Bacteroidia;Flavobacteriales;Weeksellaceae;Kaistella;
		Bacteria;Bacteroidota;Bacteroidia;Flavobacteriales;Weeksellaceae;Kaistella;Kaistella koreense
		Bacteria;Bacteroidota;Bacteroidia;Sphingobacteriales;Sphingobacteriaceae;Mucilaginibacter;
		Bacteria;Bacteroidota;Bacteroidia;Sphingobacteriales;Sphingobacteriaceae;Pedobacter;
		Bacteria;Cyanobacteria;Cyanobacteriia;Leptolyngbyales;Leptolyngbyaceae;ULC077BIN1;
		Bacteria;Deinococcota;Deinococci;Deinococcales;Deinococcaceae;Deinococcus;
		Bacteria;Deinococcota;Deinococci;Deinococcales;Deinococcaceae;Deinococcus;Deinococcus sp002017875
		Bacteria;Firmicutes;Bacilli;Lactobacillales;Brochotrichaceae;Brochothrix;Brochothrix thermosphacta
		Bacteria;Firmicutes;Bacilli;Lactobacillales;Vagococcaceae;Vagococcus_D;Vagococcus_D salmoninarum
		Bacteria;Myxococcota;Myxococcia;Myxococcales;Myxococcaceae;Myxococcus;
		Bacteria;Myxococcota;Polyangia;Polyangiales;Polyangiaceae;Labilithrix;
		Bacteria;Proteobacteria;Alphaproteobacteria;Acetobacterales;Acetobacteraceae;BOG-908;
		Bacteria;Proteobacteria;Alphaproteobacteria;Caulobacterales;Caulobacteraceae;Brevundimonas;
		Bacteria;Proteobacteria;Alphaproteobacteria;Caulobacterales;Caulobacteraceae;Brevundimonas;Brevundimonas mediterranea
		Bacteria;Proteobacteria;Alphaproteobacteria;Rhizobiales;Beijerinckiaceae;4M-Z18;
		Bacteria;Proteobacteria;Alphaproteobacteria;Rhizobiales;Xanthobacteraceae;Afipia;Afipia felis
		Bacteria;Proteobacteria;Alphaproteobacteria;Rhizobiales;Xanthobacteraceae;Tardiphaga;
		Bacteria;Proteobacteria;Alphaproteobacteria;Rhizobiales;Xanthobacteraceae;Tardiphaga;Tardiphaga sp007018905
		Bacteria;Proteobacteria;Alphaproteobacteria;Rickettsiales;UBA3002;UBA6189;
		Bacteria;Proteobacteria;Alphaproteobacteria;Sphingomonadales;Sphingomonadaceae;Novosphingobium;
		Bacteria;Proteobacteria;Alphaproteobacteria;Sphingomonadales;Sphingomonadaceae;Sandarakinorhabdus;
		Bacteria;Proteobacteria;Alphaproteobacteria;Sphingomonadales;Sphingomonadaceae;Sphingomonas;
		Bacteria;Proteobacteria;Alphaproteobacteria;Sphingomonadales;Sphingomonadaceae;Sphingomonas;Sphingomonas melonis
		Bacteria;Proteobacteria;Alphaproteobacteria;Sphingomonadales;Sphingomonadaceae;Sphingomonas;Sphingomonas sp004354345
		Bacteria;Proteobacteria;Gammaproteobacteria;Burkholderiales;Burkholderiaceae;;
		Bacteria;Proteobacteria;Gammaproteobacteria;Burkholderiales;Burkholderiaceae;Acidovorax_D;
		Bacteria;Proteobacteria;Gammaproteobacteria;Burkholderiales;Burkholderiaceae;Comamonas;
		Bacteria;Proteobacteria;Gammaproteobacteria;Burkholderiales;Burkholderiaceae;Cupriavidus;
		Bacteria;Proteobacteria;Gammaproteobacteria;Burkholderiales;Burkholderiaceae;Herminiimonas;
		Bacteria;Proteobacteria;Gammaproteobacteria;Burkholderiales;Burkholderiaceae;Massilia;
		Bacteria;Proteobacteria;Gammaproteobacteria;Burkholderiales;Burkholderiaceae;Paucibacter_A;
		Bacteria;Proteobacteria;Gammaproteobacteria;Burkholderiales;Burkholderiaceae;Polaromonas;
		Bacteria;Proteobacteria;Gammaproteobacteria;Burkholderiales;Burkholderiaceae;Pseudorhodoferax;
		Bacteria;Proteobacteria;Gammaproteobacteria;Burkholderiales;Burkholderiaceae;Rhodoferax;
		Bacteria;Proteobacteria;Gammaproteobacteria;Burkholderiales;Burkholderiaceae;Variovorax;
		Bacteria;Proteobacteria;Gammaproteobacteria;Burkholderiales;Methylophilaceae;Methylobacillus;Methylobacillus glycogenes
		Bacteria;Proteobacteria;Gammaproteobacteria;Burkholderiales;Methylophilaceae;Methylotenera;
		Bacteria;Proteobacteria;Gammaproteobacteria;Enterobacterales;Enterobacteriaceae;Rouxiella;
		Bacteria;Proteobacteria;Gammaproteobacteria;Legionellales;Legionellaceae;Legionella;
		Bacteria;Proteobacteria;Gammaproteobacteria;Pseudomonadales;Moraxellaceae;Acinetobacter;Acinetobacter albensis
		Bacteria;Proteobacteria;Gammaproteobacteria;Pseudomonadales;Moraxellaceae;Acinetobacter;Acinetobacter guillouiae
		Bacteria;Proteobacteria;Gammaproteobacteria;Pseudomonadales;Moraxellaceae;Acinetobacter;Acinetobacter sp004331285
		Bacteria;Proteobacteria;Gammaproteobacteria;Pseudomonadales;Pseudomonadaceae;Pseudomonas_E;
		Bacteria;Proteobacteria;Gammaproteobacteria;Pseudomonadales;Pseudomonadaceae;Pseudomonas_E;Pseudomonas_E peli
		Bacteria;Verrucomicrobiota;Verrucomicrobiae;Verrucomicrobiales;Akkermansiaceae;UBA1315;
	species annotated in both location	Bacteria;Proteobacteria;Gammaproteobacteria;Burkholderiales;Burkholderiaceae;Comamonas;Comamonas tsuruhatensis
	species only annotated in MT	Archaea;Iainarchaeota;Iainarchaeia;Iainarchaeales;Iainarchaeaceae;UBA493;
		Archaea;Nanoarchaeota;Nanoarchaeia;SCGC-AAA011-G17;PNOQ01;;
		Archaea;Nanoarchaeota;Nanoarchaeia;Woesearchaeales;;;
		Archaea;Nanoarchaeota;Nanoarchaeia;Woesearchaeales;CG1-02-33-12;;
		Archaea;Nanoarchaeota;Nanoarchaeia;Woesearchaeales;GCA-2686295;GCA-2686295;
		Archaea;Nanoarchaeota;Nanoarchaeia;Woesearchaeales;GCA-2687795;B3-WOES;
		Archaea;Thermoplasmatota;Poseidoniia_A;Poseidoniales;Poseidoniaceae;UBA60;
		Archaea;Thermoplasmatota;Poseidoniia_A;Poseidoniales;Thalassarchaeaceae;;
		Archaea;Thermoplasmatota;Poseidoniia_A;Poseidoniales;Thalassarchaeaceae;MGIIb-O1;MGIIb-O1 sp002498525
		Archaea;Thermoproteota;Nitrososphaeria;Nitrososphaerales;Nitrosopumilaceae;Nitrosopelagicus;Nitrosopelagicus sp000484935
		Archaea;Thermoproteota;Nitrososphaeria;Nitrososphaerales;Nitrosopumilaceae;Nitrosopumilus;
		Archaea;Thermoproteota;Nitrososphaeria;Nitrososphaerales;Nitrosopumilaceae;Nitrosopumilus;Nitrosopumilus sp013390905
		Bacteria;Acidobacteriota;Acidobacteriae;2-12-FULL-54-10;2-12-FULL-54-10;;
		Bacteria;Acidobacteriota;Acidobacteriae;Bryobacterales;UBA6623;;
		Bacteria;Acidobacteriota;Acidobacteriae;UBA7541;2-02-FULL-67-57;;
		Bacteria;Acidobacteriota;UBA6911;RPQK01;RPQK01;;
		Bacteria;Acidobacteriota;UBA890;UBA890;UBA890;;
		Bacteria;Acidobacteriota;UBA890;UBA890;WLXD01;WLXD01;
		Bacteria;Acidobacteriota;Vicinamibacteria;Vicinamibacterales;UBA8438;UBA8438;
		Bacteria;Actinobacteriota;Acidimicrobiia;Acidimicrobiales;JACDCH01;;
		Bacteria;Actinobacteriota;Acidimicrobiia;IMCC26256;;;
		Bacteria;Actinobacteriota;Acidimicrobiia;UBA5794;UBA5794;;
		Bacteria;Actinobacteriota;Acidimicrobiia;UBA5794;UBA5794;B3-G11;
		Bacteria;Actinobacteriota;Acidimicrobiia;UBA5794;UBA5794;BMS3BBIN02;
		Bacteria;Actinobacteriota;Acidimicrobiia;UBA5794;ZC4RG35;MA-ANB-1;
		Bacteria;Actinobacteriota;Acidimicrobiia;UBA5794;ZC4RG35;SZUA-217;SZUA-217 sp004356805
		Bacteria;Actinobacteriota;Actinomycetia;Actinomycetales;Brevibacteriaceae;Brevibacterium;Brevibacterium casei
		Bacteria;Actinobacteriota;Actinomycetia;Actinomycetales;Microbacteriaceae;Leucobacter;Leucobacter sp003569785
		Bacteria;Actinobacteriota;Actinomycetia;Actinomycetales;Microbacteriaceae;Microbacterium;Microbacterium sp002313585
		Bacteria;Actinobacteriota;Actinomycetia;Mycobacteriales;Mycobacteriaceae;Mycobacterium;
		Bacteria;Actinobacteriota;Actinomycetia;Nitriliruptorales;;;
		Bacteria;Actinobacteriota;Actinomycetia;Propionibacteriales;Nocardioidaceae;Nocardioides;Nocardioides sp001627335
		Bacteria;Actinobacteriota;Thermoleophilia;Solirubrobacterales;70-9;;
		Bacteria;Aerophobota;Aerophobia;Aerophobales;AE-B3A;AE-B3A;
		Bacteria;Armatimonadota;Fimbriimonadia;Fimbriimonadales;Fimbriimonadaceae;;
		Bacteria;Armatimonadota;SYMT01;SYMT01;;;
		Bacteria;Bacteroidota;Bacteroidia;Bacteroidales;VadinHA17;;
		Bacteria;Bacteroidota;Bacteroidia;Chitinophagales;Chitinophagaceae;Flavipsychrobacter;
		Bacteria;Bacteroidota;Bacteroidia;Chitinophagales;Saprospiraceae;DT-110;
		Bacteria;Bacteroidota;Bacteroidia;Cytophagales;Cyclobacteriaceae;Algoriphagus;
		Bacteria;Bacteroidota;Bacteroidia;Cytophagales;Cyclobacteriaceae;Algoriphagus;Algoriphagus vanfongensis
		Bacteria;Bacteroidota;Bacteroidia;Cytophagales;Cyclobacteriaceae;Echinicola;
		Bacteria;Bacteroidota;Bacteroidia;Cytophagales;Cyclobacteriaceae;Fabibacter;
		Bacteria;Bacteroidota;Bacteroidia;Cytophagales;Cyclobacteriaceae;SZUA-230;
		Bacteria;Bacteroidota;Bacteroidia;Flavobacteriales;BACL11;DUAL01;
		Bacteria;Bacteroidota;Bacteroidia;Flavobacteriales;Flavobacteriaceae;GCA-002733185;
		Bacteria;Bacteroidota;Bacteroidia;Flavobacteriales;Flavobacteriaceae;Gramella;Gramella flava
		Bacteria;Bacteroidota;Bacteroidia;Flavobacteriales;Flavobacteriaceae;Leeuwenhoekiella;Leeuwenhoekiella blandensis
		Bacteria;Bacteroidota;Bacteroidia;Flavobacteriales;Flavobacteriaceae;Leeuwenhoekiella;Leeuwenhoekiella palythoae
		Bacteria;Bacteroidota;Bacteroidia;Flavobacteriales;Flavobacteriaceae;Mesoflavibacter;
		Bacteria;Bacteroidota;Bacteroidia;Flavobacteriales;Flavobacteriaceae;Mesoflavibacter;Mesoflavibacter zeaxanthinifaciens
		Bacteria;Bacteroidota;Bacteroidia;Flavobacteriales;Flavobacteriaceae;Mesonia;Mesonia mobilis
		Bacteria;Bacteroidota;Bacteroidia;Flavobacteriales;Flavobacteriaceae;Muricauda;Muricauda sp002711825
		Bacteria;Bacteroidota;Bacteroidia;Flavobacteriales;Flavobacteriaceae;PRS1;PRS1 sp003709165
		Bacteria;Bacteroidota;Bacteroidia;Flavobacteriales;Flavobacteriaceae;Robiginitalea;
		Bacteria;Bacteroidota;Bacteroidia;Flavobacteriales;Flavobacteriaceae;Salegentibacter;Salegentibacter mishustinae
		Bacteria;Bacteroidota;Bacteroidia;Flavobacteriales;Flavobacteriaceae;SCGC-AAA160-P02;
		Bacteria;Bacteroidota;Bacteroidia;Flavobacteriales;Flavobacteriaceae;Sinomicrobium;Sinomicrobium oceani
		Bacteria;Bacteroidota;Bacteroidia;Flavobacteriales;Flavobacteriaceae;Zunongwangia;
		Bacteria;Bacteroidota;Bacteroidia;Flavobacteriales;Flavobacteriaceae;Zunongwangia;Zunongwangia mangrovi
		Bacteria;Bacteroidota;Bacteroidia;Flavobacteriales;Flavobacteriaceae;Zunongwangia;Zunongwangia profunda
		Bacteria;Bacteroidota;Bacteroidia;Flavobacteriales;NORP154;GCA-2400975;
		Bacteria;Bacteroidota;Bacteroidia;Flavobacteriales;NORP154;UWMA-0041;
		Bacteria;Bacteroidota;Bacteroidia;Sphingobacteriales;Sphingobacteriaceae;Pedobacter;Pedobacter nanyangensis
		Bacteria;Bacteroidota;Bacteroidia;Sphingobacteriales;Sphingobacteriaceae;Pseudosphingobacterium;Pseudosphingobacterium jilunii
		Bacteria;Bacteroidota;Bacteroidia;Sphingobacteriales;Sphingobacteriaceae;Sphingobacterium;Sphingobacterium thalpophilum
		Bacteria;Bacteroidota;Ignavibacteria;Ignavibacteriales;Ignavibacteriaceae;BMS3ABIN03;
		Bacteria;Bacteroidota;Ignavibacteria;Ignavibacteriales;Ignavibacteriaceae;GCA-002790365;
		Bacteria;Bacteroidota;Rhodothermia;Balneolales;Balneolaceae;Balneola;
		Bacteria;Bacteroidota;Rhodothermia;Rhodothermales;Rubricoccaceae;;
		Bacteria;Bacteroidota;Rhodothermia;Rhodothermales;UBA10348;;
		Bacteria;Bacteroidota;Rhodothermia;Rhodothermales;UBA10348;N075bin62;
		Bacteria;Bdellovibrionota;Bacteriovoracia;;;;
		Bacteria;Caldatribacteriota;JS1;SB-45;34-128;;
		Bacteria;Calditrichota;Calditrichia;Calditrichales;J004;JABFGF01;
		Bacteria;CG03;;;;;
		Bacteria;CG03;CG03;CG03;CG03;;
		Bacteria;Chloroflexota;Anaerolineae;Anaerolineales;E44-bin32;;
		Bacteria;Chloroflexota;Dehalococcoidia;;;;
		Bacteria;Chloroflexota;Dehalococcoidia;Dehalococcoidales;ARS1013;;
		Bacteria;Chloroflexota;Dehalococcoidia;Dehalococcoidales;Fen-1064;;
		Bacteria;Chloroflexota;Dehalococcoidia;Dehalococcoidales;UBA2162;;
		Bacteria;Chloroflexota;Dehalococcoidia;DSTF01;RBG-16-68-14;;
		Bacteria;Chloroflexota;Dehalococcoidia;DSTF01;RBG-16-68-14;SZUA-185;
		Bacteria;Chloroflexota;Dehalococcoidia;Plut-88900;Plut-88900;;
		Bacteria;Chloroflexota;Dehalococcoidia;SAR202;UBA11138;;
		Bacteria;Chloroflexota;Dehalococcoidia;SAR202;UBA11138;Casp-Chloro-G4;
		Bacteria;Chloroflexota;Dehalococcoidia;SAR202;UBA11138;UBA1123;
		Bacteria;Chloroflexota;Dehalococcoidia;SAR202;VXLM01;;
		Bacteria;Chloroflexota;Dehalococcoidia;SHYB01;SHYB01;;
		Bacteria;Chloroflexota;Dehalococcoidia;SM23-28-2;RBG-16-64-32;;
		Bacteria;Chloroflexota;Dehalococcoidia;SZUA-161;SZUA-161;;
		Bacteria;Chloroflexota;Dehalococcoidia;UBA1127;;;
		Bacteria;Chloroflexota;Dehalococcoidia;UBA1151;Bin127;UBA9455;
		Bacteria;Chloroflexota;Dehalococcoidia;UBA1151;UBA1151;;
		Bacteria;Chloroflexota;Dehalococcoidia;UBA1151;UBA1151;GCA-2730555;
		Bacteria;Chloroflexota;Dehalococcoidia;UBA2979;UBA2979;;
		Bacteria;Chloroflexota;Dehalococcoidia;UBA2979;UBA2979;SHYR01;
		Bacteria;Chloroflexota;Dehalococcoidia;UBA3495;UBA3495;;
		Bacteria;Chloroflexota;Dehalococcoidia;UBA3495;UBA3495;Io17-Chloro-G2;
		Bacteria;Chloroflexota;Dehalococcoidia;UBA3495;UBA3495;UBA1141;
		Bacteria;Chloroflexota;Dehalococcoidia;UBA3495;UBA3495;UBA11650;
		Bacteria;Chloroflexota;Dehalococcoidia;UBA3495;UBA3495;UBA9611;
		Bacteria;Chloroflexota;Dehalococcoidia;UBA6952;SHYF01;;
		Bacteria;Chloroflexota;Ellin6529;CSP1-4;CSP1-4;;
		Bacteria;Desulfobacterota_B;Binatia;UBA1149;UBA1149;;
		Bacteria;Desulfobacterota_D;UBA1144;RKRQ01;;;
		Bacteria;Desulfobacterota_D;UBA1144;UBA2774;N074bin48;N074bin48;N074bin48 sp004356685
		Bacteria;Desulfobacterota_D;UBA1144;UBA2774;UBA2774;;
		Bacteria;Desulfobacterota_D;UBA1144;UBA2774;UBA2774;CR02bin9;CR02bin9 sp004356555
		Bacteria;Desulfobacterota;Desulfobacteria;Desulfobacterales;UBA2156;UBA2156;
		Bacteria;Elusimicrobiota;;;;;
		Bacteria;Elusimicrobiota;Elusimicrobia;F11;F11;;
		Bacteria;Elusimicrobiota;Elusimicrobia;F11;F11;F11;
		Bacteria;Elusimicrobiota;Elusimicrobia;UBA1565;UBA1565;;
		Bacteria;Elusimicrobiota;Elusimicrobia;UBA1565;UBA1565;UBA1565;
		Bacteria;Elusimicrobiota;Elusimicrobia;UBA1565;UBA9628;;
		Bacteria;Firmicutes;Bacilli;Mycoplasmatales;Hepatoplasmataceae;Bg2;
		Bacteria;Gemmatimonadota;Gemmatimonadetes;Gemmatimonadales;GWC2-71-9;;
		Bacteria;Gemmatimonadota;Gemmatimonadetes;Gemmatimonadales;GWC2-71-9;WVYX01;
		Bacteria;Gemmatimonadota;Gemmatimonadetes;Longimicrobiales;UBA6960;;
		Bacteria;Gemmatimonadota;Gemmatimonadetes;Longimicrobiales;UBA6960;UBA1138;
		Bacteria;Gemmatimonadota;Gemmatimonadetes;Longimicrobiales;UBA6960;UBA1138;UBA1138 sp003447875
		Bacteria;Gemmatimonadota;Gemmatimonadetes;Longimicrobiales;UBA6960;UBA822;
		Bacteria;Hydrogenedentota;Hydrogenedentia;Hydrogenedentiales;;;
		Bacteria;Hydrogenedentota;Hydrogenedentia;Hydrogenedentiales;GCA-2746185;DTSJ01;
		Bacteria;Hydrogenedentota;Hydrogenedentia;Hydrogenedentiales;SCBR16-9;;
		Bacteria;JABMQX01;JABMQX01;JABMQX01;;;
		Bacteria;KSB1;UBA2214;CR04bin15;CR04bin15;CR04bin15;CR04bin15 sp004357015
		Bacteria;KSB1;UBA2214;CR04bin15;CR04bin15;N075bin58;
		Bacteria;KSB1;UBA2214;CR04bin15;CR04bin15;N075bin58;N075bin58 sp004356825
		Bacteria;KSB1;UBA2214;JdFR-76;DREG01;;
		Bacteria;Latescibacterota;UBA2968;UBA2968;UBA2968;;
		Bacteria;Latescibacterota;UBA2968;UBA8231;UBA8231;UBA8231;
		Bacteria;Marinisomatota;Marinisomatia;Marinisomatales;SCKK01;SCKK01;
		Bacteria;Marinisomatota;Marinisomatia;Marinisomatales;TCS55;UBA2126;
		Bacteria;Marinisomatota;Marinisomatia;Marinisomatales;TCS55;UBA2126;UBA2126 sp004124385
		Bacteria;Marinisomatota;Marinisomatia;SCGC-AAA003-L08;D37C17;D37C17;D37C17 sp004124405
		Bacteria;Marinisomatota;Marinisomatia;SCGC-AAA003-L08;TS1B11;;
		Bacteria;Marinisomatota;Marinisomatia;SCGC-AAA003-L08;TS1B11;TS1B11;
		Bacteria;Marinisomatota;SORT01;SORT01;SORT01;;
		Bacteria;Marinisomatota;SORT01;SORT01;SORT01;SORT01;
		Bacteria;Myxococcota;Myxococcia;SLRQ01;;;
		Bacteria;Myxococcota;UBA796;UBA9615;;;
		Bacteria;Myxococcota;UBA9042;PHBI01;;;
		Bacteria;Myxococcota;UBA9160;UBA9160;SMWR01;;
		Bacteria;Myxococcota;UBA9160;UBA9160;SMWR01;SMWR01;SMWR01 sp004356735
		Bacteria;Myxococcota;UBA9160;UBA9160;UBA4427;DUBZ01;
		Bacteria;Myxococcota;UBA9160;UBA9160;UBA4427;UBA4427;
		Bacteria;Nitrospinota;Nitrospinia;Nitrospinales;Nitrospinaceae;;
		Bacteria;Nitrospinota;Nitrospinia;Nitrospinales;Nitrospinaceae;SZUA-226;SZUA-226 sp004357365
		Bacteria;Nitrospirota;Nitrospiria;Nitrospirales;UBA8639;SPGG5;
		Bacteria;Nitrospirota;Thermodesulfovibrionia;Thermodesulfovibrionales;UBA6898;;
		Bacteria;Nitrospirota;Thermodesulfovibrionia;UBA6902;BMS3Bbin08;;
		Bacteria;NPL-UPA2;NPL-UPA2;;;;
		Bacteria;Omnitrophota;Koll11;;;;
		Bacteria;Omnitrophota;Koll11;4484-171;4484-171;;
		Bacteria;Omnitrophota;Koll11;UBA10015;Kpj58rc;2-02-FULL-52-10;
		Bacteria;Omnitrophota;Koll11;UBA9649;UBA9649;2-02-FULL-67-20;
		Bacteria;Omnitrophota;Omnitrophia;;;;
		Bacteria;Patescibacteria;Paceibacteria;UBA9983_A;21-14-all-47-15;21-14-all-47-15;
		Bacteria;Planctomycetota;Brocadiae;SM23-32;SM23-32;;
		Bacteria;Planctomycetota;DG-23;;;;
		Bacteria;Planctomycetota;DG-23;SLPQ01;SLPQ01;;
		Bacteria;Planctomycetota;MHYJ01;;;;
		Bacteria;Planctomycetota;Phycisphaerae;FEN-1346;;;
		Bacteria;Planctomycetota;Phycisphaerae;FEN-1346;JAACEH01;JAACEH01;
		Bacteria;Planctomycetota;Phycisphaerae;JAAYCJ01;;;
		Bacteria;Planctomycetota;Phycisphaerae;Phycisphaerales;Phycisphaeraceae;;
		Bacteria;Planctomycetota;Phycisphaerae;Phycisphaerales;SM1A02;;
		Bacteria;Planctomycetota;Phycisphaerae;Phycisphaerales;SM1A02;GCA-002718515;
		Bacteria;Planctomycetota;Phycisphaerae;Phycisphaerales;SM1A02;JABDLI01;
		Bacteria;Planctomycetota;Phycisphaerae;Sedimentisphaerales;SG8-4;;
		Bacteria;Planctomycetota;Phycisphaerae;Sedimentisphaerales;SG8-4;B140-G9;
		Bacteria;Planctomycetota;Phycisphaerae;Sedimentisphaerales;SG8-4;DTPU01;
		Bacteria;Planctomycetota;Phycisphaerae;Sedimentisphaerales;SM23-30;;
		Bacteria;Planctomycetota;Phycisphaerae;SM23-33;SM23-33;;
		Bacteria;Planctomycetota;Phycisphaerae;UBA1845;DSOQ01;;
		Bacteria;Planctomycetota;Phycisphaerae;UBA1845;Fen-1342;;
		Bacteria;Planctomycetota;Phycisphaerae;UBA1845;UBA1845;;
		Bacteria;Planctomycetota;Phycisphaerae;UBA1845;UBA1845;JABFSN01;
		Bacteria;Planctomycetota;Phycisphaerae;UBA1845;UBA1845;SBAX01;
		Bacteria;Planctomycetota;Phycisphaerae;UBA1845;UBA1845;SURF-32;
		Bacteria;Planctomycetota;Planctomycetes;Pirellulales;;;
		Bacteria;Planctomycetota;Planctomycetes;Pirellulales;Pirellulaceae;SAT2750;
		Bacteria;Planctomycetota;Planctomycetes;Pirellulales;UBA7805;;
		Bacteria;Planctomycetota;Planctomycetes;Planctomycetales;Planctomycetaceae;;
		Bacteria;Planctomycetota;SZUA-567;;;;
		Bacteria;Planctomycetota;UBA1135;UBA1135;GCA-002686595;;
		Bacteria;Planctomycetota;UBA1135;UBA1135;GCA-002686595;GCA-2720975;
		Bacteria;Planctomycetota;UBA1135;UBA1135;UBA1135;NORP165;NORP165 sp002400895
		Bacteria;Planctomycetota;UBA1135;UBA2386;GCA-002748355;;
		Bacteria;Poribacteria;WGA-4E;WGA-4E;PCPOR2b;;
		Bacteria;Proteobacteria;Alphaproteobacteria;;;;
		Bacteria;Proteobacteria;Alphaproteobacteria;Bin65;;;
		Bacteria;Proteobacteria;Alphaproteobacteria;CAIVPW01;CAIVPW01;;
		Bacteria;Proteobacteria;Alphaproteobacteria;Caulobacterales;Caulobacteraceae;;
		Bacteria;Proteobacteria;Alphaproteobacteria;Caulobacterales;Caulobacteraceae;Brevundimonas;Brevundimonas diminuta
		Bacteria;Proteobacteria;Alphaproteobacteria;Caulobacterales;Hyphomonadaceae;Henriciella;Henriciella pelagia
		Bacteria;Proteobacteria;Alphaproteobacteria;Caulobacterales;Hyphomonadaceae;Henriciella;Henriciella sp002733705
		Bacteria;Proteobacteria;Alphaproteobacteria;Caulobacterales;Maricaulaceae;Hyphobacterium;
		Bacteria;Proteobacteria;Alphaproteobacteria;Caulobacterales;Maricaulaceae;Maricaulis;Maricaulis sp002707795
		Bacteria;Proteobacteria;Alphaproteobacteria;Caulobacterales;Maricaulaceae;Maricaulis;Maricaulis sp005871165
		Bacteria;Proteobacteria;Alphaproteobacteria;Caulobacterales;Parvularculaceae;Marinicaulis;
		Bacteria;Proteobacteria;Alphaproteobacteria;GCA-2731375;GCA-2731375;GCA-2731375;
		Bacteria;Proteobacteria;Alphaproteobacteria;JAAXGF01;JAAXGF01;;
		Bacteria;Proteobacteria;Alphaproteobacteria;Kiloniellales;J153;;
		Bacteria;Proteobacteria;Alphaproteobacteria;Kiloniellales;Rhodovibrionaceae;;
		Bacteria;Proteobacteria;Alphaproteobacteria;Micropepsales;Micropepsaceae;CAIYRG01;
		Bacteria;Proteobacteria;Alphaproteobacteria;MPNO01;;;
		Bacteria;Proteobacteria;Alphaproteobacteria;MPNO01;MPNO01;;
		Bacteria;Proteobacteria;Alphaproteobacteria;MPNO01;UBA2964;;
		Bacteria;Proteobacteria;Alphaproteobacteria;Parvibaculales;Parvibaculaceae;Tepidicaulis;
		Bacteria;Proteobacteria;Alphaproteobacteria;Pelagibacterales;Pelagibacteraceae;Pelagibacter;Pelagibacter sp012963775
		Bacteria;Proteobacteria;Alphaproteobacteria;Rhizobiales;Methyloligellaceae;UBA2767;
		Bacteria;Proteobacteria;Alphaproteobacteria;Rhizobiales;Rhizobiaceae;RCIO01;
		Bacteria;Proteobacteria;Alphaproteobacteria;Rhizobiales;Rhizobiaceae;Salaquimonas;
		Bacteria;Proteobacteria;Alphaproteobacteria;Rhodobacterales;Rhodobacteraceae;Epibacterium;Epibacterium mobile
		Bacteria;Proteobacteria;Alphaproteobacteria;Rhodobacterales;Rhodobacteraceae;Limimaricola;Limimaricola soesokkakensis
		Bacteria;Proteobacteria;Alphaproteobacteria;Rhodobacterales;Rhodobacteraceae;Marinovum;Marinovum algicola
		Bacteria;Proteobacteria;Alphaproteobacteria;Rhodobacterales;Rhodobacteraceae;Maritimibacter;Maritimibacter alkaliphilus
		Bacteria;Proteobacteria;Alphaproteobacteria;Rhodobacterales;Rhodobacteraceae;Marivita;
		Bacteria;Proteobacteria;Alphaproteobacteria;Rhodobacterales;Rhodobacteraceae;NORP110;
		Bacteria;Proteobacteria;Alphaproteobacteria;Rhodobacterales;Rhodobacteraceae;Roseovarius;
		Bacteria;Proteobacteria;Alphaproteobacteria;Rhodobacterales;Rhodobacteraceae;Roseovarius;Roseovarius atlanticus
		Bacteria;Proteobacteria;Alphaproteobacteria;Rhodobacterales;Rhodobacteraceae;Roseovarius;Roseovarius indicus
		Bacteria;Proteobacteria;Alphaproteobacteria;Rhodobacterales;Rhodobacteraceae;Roseovarius;Roseovarius nubinhibens
		Bacteria;Proteobacteria;Alphaproteobacteria;Rhodobacterales;Rhodobacteraceae;RR4-56;
		Bacteria;Proteobacteria;Alphaproteobacteria;Rhodobacterales;Rhodobacteraceae;Sulfitobacter;
		Bacteria;Proteobacteria;Alphaproteobacteria;Rhodospirillales;;;
		Bacteria;Proteobacteria;Alphaproteobacteria;Rhodospirillales;2-02-FULL-58-16;;
		Bacteria;Proteobacteria;Alphaproteobacteria;Rhodospirillales;Casp-alpha2;Casp-alpha2;
		Bacteria;Proteobacteria;Alphaproteobacteria;Rhodospirillales;Casp-alpha2;UBA4479;
		Bacteria;Proteobacteria;Alphaproteobacteria;Rhodospirillales;Thalassospiraceae;Thalassospira;Thalassospira povalilytica
		Bacteria;Proteobacteria;Alphaproteobacteria;Rhodospirillales;Thalassospiraceae;Thalassospira;Thalassospira sp001613795
		Bacteria;Proteobacteria;Alphaproteobacteria;SMXQ01;;;
		Bacteria;Proteobacteria;Alphaproteobacteria;SMXQ01;SMXQ01;;
		Bacteria;Proteobacteria;Alphaproteobacteria;SMXQ01;SMXQ01;SMXQ01;SMXQ01 sp004356985
		Bacteria;Proteobacteria;Alphaproteobacteria;Sphingomonadales;Kordiimonadaceae;Kordiimonas;
		Bacteria;Proteobacteria;Alphaproteobacteria;Sphingomonadales;SMXR01;;
		Bacteria;Proteobacteria;Alphaproteobacteria;Sphingomonadales;SMXR01;SMXR01;
		Bacteria;Proteobacteria;Alphaproteobacteria;Sphingomonadales;Sphingomonadaceae;Alteriqipengyuania;
		Bacteria;Proteobacteria;Alphaproteobacteria;Sphingomonadales;Sphingomonadaceae;Croceicoccus;Croceicoccus sp002694745
		Bacteria;Proteobacteria;Alphaproteobacteria;Sphingomonadales;Sphingomonadaceae;Erythrobacter_A;Erythrobacter_A flavus
		Bacteria;Proteobacteria;Alphaproteobacteria;Sphingomonadales;Sphingomonadaceae;Erythrobacter_A;Erythrobacter_A sp002895025
		Bacteria;Proteobacteria;Alphaproteobacteria;Sphingomonadales;Sphingomonadaceae;Pelagerythrobacter;Pelagerythrobacter marinus
		Bacteria;Proteobacteria;Alphaproteobacteria;Sphingomonadales;Sphingomonadaceae;Sphingobium;Sphingobium sp000153545
		Bacteria;Proteobacteria;Alphaproteobacteria;Sphingomonadales;Sphingomonadaceae;Sphingomonas;Sphingomonas olei
		Bacteria;Proteobacteria;Alphaproteobacteria;Sphingomonadales;Sphingomonadaceae;Sphingomonas;Sphingomonas pacifica
		Bacteria;Proteobacteria;Alphaproteobacteria;UBA2966;;;
		Bacteria;Proteobacteria;Alphaproteobacteria;UBA7887;UBA7887;;
		Bacteria;Proteobacteria;Alphaproteobacteria;UBA8366;GCA-2696645;;
		Bacteria;Proteobacteria;Alphaproteobacteria;UBA8366;GCA-2717185;MarineAlpha4-Bin1;
		Bacteria;Proteobacteria;Gammaproteobacteria;Burkholderiales;Burkholderiaceae;Achromobacter;Achromobacter xylosoxidans
		Bacteria;Proteobacteria;Gammaproteobacteria;Enterobacterales;Alteromonadaceae;Alteromonas;Alteromonas macleodii
		Bacteria;Proteobacteria;Gammaproteobacteria;Enterobacterales;Alteromonadaceae;Idiomarina;
		Bacteria;Proteobacteria;Gammaproteobacteria;Enterobacterales;Alteromonadaceae;Idiomarina;Idiomarina aquatica
		Bacteria;Proteobacteria;Gammaproteobacteria;Enterobacterales;Alteromonadaceae;Idiomarina;Idiomarina baltica
		Bacteria;Proteobacteria;Gammaproteobacteria;Enterobacterales;Alteromonadaceae;Idiomarina;Idiomarina zobellii
		Bacteria;Proteobacteria;Gammaproteobacteria;Enterobacterales;Alteromonadaceae;Pseudidiomarina;Pseudidiomarina atlantica
		Bacteria;Proteobacteria;Gammaproteobacteria;Enterobacterales;Alteromonadaceae;Pseudoalteromonas;Pseudoalteromonas sp013349995
		Bacteria;Proteobacteria;Gammaproteobacteria;Enterobacterales;Kangiellaceae;Pleionea;
		Bacteria;Proteobacteria;Gammaproteobacteria;Ga0077536;Ga0077536;UBA11873;
		Bacteria;Proteobacteria;Gammaproteobacteria;GCA-001735895;GCA-001735895;GCA-001735895;
		Bacteria;Proteobacteria;Gammaproteobacteria;Immundisolibacterales;Immundisolibacteraceae;;
		Bacteria;Proteobacteria;Gammaproteobacteria;Immundisolibacterales;Immundisolibacteraceae;Immundisolibacter;Immundisolibacter sp003526065
		Bacteria;Proteobacteria;Gammaproteobacteria;MnTg04;MnTg04;MnTg04;
		Bacteria;Proteobacteria;Gammaproteobacteria;Nevskiales;Algiphilaceae;;
		Bacteria;Proteobacteria;Gammaproteobacteria;Nevskiales;Algiphilaceae;Algiphilus;
		Bacteria;Proteobacteria;Gammaproteobacteria;Nevskiales;Nevskiaceae;Polycyclovorans;
		Bacteria;Proteobacteria;Gammaproteobacteria;Nevskiales;Nevskiaceae;Polycyclovorans;Polycyclovorans sp002706265
		Bacteria;Proteobacteria;Gammaproteobacteria;Nevskiales;Nevskiaceae;Sinimarinibacterium;Sinimarinibacterium flocculans
		Bacteria;Proteobacteria;Gammaproteobacteria;Nevskiales;Oceanococcaceae;Abyssibacter;
		Bacteria;Proteobacteria;Gammaproteobacteria;Nevskiales;Salinisphaeraceae;;
		Bacteria;Proteobacteria;Gammaproteobacteria;Nitrosococcales;Methylophagaceae;Methylophaga;Methylophaga sp002706095
		Bacteria;Proteobacteria;Gammaproteobacteria;PS1;Thioglobaceae;DUCF01;
		Bacteria;Proteobacteria;Gammaproteobacteria;PS1;Thioglobaceae;Thioglobus;
		Bacteria;Proteobacteria;Gammaproteobacteria;Pseudomonadales;Alcanivoracaceae;Alcanivorax;
		Bacteria;Proteobacteria;Gammaproteobacteria;Pseudomonadales;Alcanivoracaceae;Alcanivorax;Alcanivorax sp002313655
		Bacteria;Proteobacteria;Gammaproteobacteria;Pseudomonadales;Alcanivoracaceae;Alcanivorax;Alcanivorax sp002354605
		Bacteria;Proteobacteria;Gammaproteobacteria;Pseudomonadales;Alcanivoracaceae;Alcanivorax;Alcanivorax xenomutans
		Bacteria;Proteobacteria;Gammaproteobacteria;Pseudomonadales;Halomonadaceae;Halomonas;Halomonas aquamarina
		Bacteria;Proteobacteria;Gammaproteobacteria;Pseudomonadales;Halomonadaceae;Halomonas;Halomonas litopenaei
		Bacteria;Proteobacteria;Gammaproteobacteria;Pseudomonadales;Halomonadaceae;Halomonas;Halomonas titanicae
		Bacteria;Proteobacteria;Gammaproteobacteria;Pseudomonadales;Halomonadaceae;Salinicola;Salinicola salarius_A
		Bacteria;Proteobacteria;Gammaproteobacteria;Pseudomonadales;HTCC2089;;
		Bacteria;Proteobacteria;Gammaproteobacteria;Pseudomonadales;HTCC2089;GCA-002726655;
		Bacteria;Proteobacteria;Gammaproteobacteria;Pseudomonadales;HTCC2089;SMWK01;
		Bacteria;Proteobacteria;Gammaproteobacteria;Pseudomonadales;Moraxellaceae;Acinetobacter;Acinetobacter haemolyticus
		Bacteria;Proteobacteria;Gammaproteobacteria;Pseudomonadales;Moraxellaceae;Acinetobacter;Acinetobacter indicus
		Bacteria;Proteobacteria;Gammaproteobacteria;Pseudomonadales;Moraxellaceae;Acinetobacter;Acinetobacter nosocomialis
		Bacteria;Proteobacteria;Gammaproteobacteria;Pseudomonadales;Moraxellaceae;Acinetobacter;Acinetobacter venetianus
		Bacteria;Proteobacteria;Gammaproteobacteria;Pseudomonadales;Oleiphilaceae;Marinobacter;
		Bacteria;Proteobacteria;Gammaproteobacteria;Pseudomonadales;Oleiphilaceae;Marinobacter;Marinobacter flavimaris
		Bacteria;Proteobacteria;Gammaproteobacteria;Pseudomonadales;Oleiphilaceae;Marinobacter;Marinobacter salarius
		Bacteria;Proteobacteria;Gammaproteobacteria;Pseudomonadales;Oleiphilaceae;Marinobacter;Marinobacter salsuginis
		Bacteria;Proteobacteria;Gammaproteobacteria;Pseudomonadales;Oleiphilaceae;Marinobacter;Marinobacter vinifirmus
		Bacteria;Proteobacteria;Gammaproteobacteria;Pseudomonadales;Pseudohongiellaceae;UBA9145;
		Bacteria;Proteobacteria;Gammaproteobacteria;Pseudomonadales;Pseudomonadaceae;Pseudomonas_D;
		Bacteria;Proteobacteria;Gammaproteobacteria;Pseudomonadales;Pseudomonadaceae;Pseudomonas_D;Pseudomonas_D aestusnigri
		Bacteria;Proteobacteria;Gammaproteobacteria;Pseudomonadales;Pseudomonadaceae;Pseudomonas;Pseudomonas aeruginosa
		Bacteria;Proteobacteria;Gammaproteobacteria;Pseudomonadales;Spongiibacteraceae;Spongiibacter;Spongiibacter tropicus
		Bacteria;Proteobacteria;Gammaproteobacteria;UBA4486;UBA4486;;
		Bacteria;Proteobacteria;Gammaproteobacteria;UBA4486;UBA4486;SMWN01;
		Bacteria;Proteobacteria;Gammaproteobacteria;UBA4486;UBA4486;SMWN01;SMWN01 sp004356415
		Bacteria;Proteobacteria;Gammaproteobacteria;UBA6522;UBA6522;SMWC01;
		Bacteria;Proteobacteria;Gammaproteobacteria;UBA6522;UBA6522;SMWC01;SMWC01 sp004357505
		Bacteria;Proteobacteria;Gammaproteobacteria;Woeseiales;Woeseiaceae;JAACFB01;
		Bacteria;Proteobacteria;Gammaproteobacteria;Woeseiales;Woeseiaceae;JAACFE01;
		Bacteria;Proteobacteria;Gammaproteobacteria;Woeseiales;Woeseiaceae;JAADHU01;
		Bacteria;Proteobacteria;Gammaproteobacteria;Woeseiales;Woeseiaceae;SZUA-117;
		Bacteria;Proteobacteria;Gammaproteobacteria;Woeseiales;Woeseiaceae;SZUA-117;SZUA-117 sp004357475
		Bacteria;Proteobacteria;Gammaproteobacteria;Woeseiales;Woeseiaceae;UBA1844;
		Bacteria;Proteobacteria;Gammaproteobacteria;Woeseiales;Woeseiaceae;UBA1847;
		Bacteria;Proteobacteria;Gammaproteobacteria;Woeseiales;Woeseiaceae;Woeseia;
		Bacteria;Proteobacteria;Gammaproteobacteria;Xanthomonadales;SZUA-36;;
		Bacteria;Proteobacteria;Gammaproteobacteria;Xanthomonadales;SZUA-36;SZUA-36;
		Bacteria;Proteobacteria;Gammaproteobacteria;Xanthomonadales;Wenzhouxiangellaceae;GCA-2722315;
		Bacteria;Proteobacteria;Gammaproteobacteria;Xanthomonadales;Xanthomonadaceae;Stenotrophomonas;Stenotrophomonas maltophilia_P
		Bacteria;SAR324;SAR324;;;;
		Bacteria;SM23-31;SM23-31;SM23-31;SM23-31;;
		Bacteria;Sumerlaeota;Sumerlaeia;;;;
		Bacteria;Sumerlaeota;Sumerlaeia;MVZB01;MVZB01;;
		Bacteria;UBP18;UBA7526;UBA7526;UBA7526;DRGV01;
		Bacteria;Verrucomicrobiota;Lentisphaeria;Lentisphaerales;Lentisphaeraceae;;
		Bacteria;Verrucomicrobiota;Verrucomicrobiae;Opitutales;;;
		Bacteria;Verrucomicrobiota;Verrucomicrobiae;Opitutales;UBA2987;;
		Bacteria;Verrucomicrobiota;Verrucomicrobiae;Verrucomicrobiales;DEV007;JAADHD01;
		Bacteria;Zixibacteria;MSB-5A5;GN15;;;
		Bacteria;Zixibacteria;MSB-5A5;GN15;FEB-12;;

## Sheet: 03-KO
	species only annotated in ME	K00032 K00079 K00152 K00213 K00298 K00386 K00511 K00524 K00680 K00841 K00881 K01096 K01184 K01223 K01336 K01582 K01646 K01732 K01852 K01910 K02076 K02092 K02093 K02094 K02095 K02096 K02097 K02126 K02128 K02240 K02243 K02244 K02248 K02250 K02261 K02262 K02284 K02285 K02286 K02287 K02290 K02295 K02344 K02345 K02425 K02430 K02466 K02504 K02507 K02530 K02538 K02562 K02634 K02635 K02637 K02643 K02675 …
	species annotated in both location	K00001 K00003 K00004 K00005 K00007 K00008 K00009 K00010 K00011 K00012 K00013 K00014 K00015 K00016 K00018 K00019 K00020 K00023 K00024 K00027 K00029 K00030 K00031 K00033 K00034 K00035 K00036 K00038 K00039 K00040 K00041 K00042 K00043 K00045 K00046 K00048 K00050 K00052 K00053 K00054 K00055 K00057 K00058 K00059 K00060 K00064 K00065 K00066 K00067 K00068 K00073 K00074 K00075 K00076 K00077 K00078 K00082 …
	species only annotated in MT	K00002 K00021 K00022 K00069 K00125 K00142 K00146 K00150 K00169 K00170 K00171 K00172 K00176 K00177 K00186 K00194 K00196 K00197 K00198 K00203 K00206 K00207 K00222 K00237 K00245 K00255 K00260 K00264 K00288 K00289 K00293 K00300 K00306 K00319 K00323 K00326 K00329 K00354 K00385 K00394 K00395 K00423 K00463 K00469 K00474 K00494 K00504 K00527 K00543 K00544 K00545 K00555 K00559 K00561 K00577 K00584 K00586 …
