# Supplementary material for: Comparison of prokaryotes between Mount Everest and the Mariana Trench
Source: Microbiome. 2022 Dec 7;10:215. doi: 10.1186/s40168-022-01403-y (PMC9727886; doi:10.1186/s40168-022-01403-y)
Supplement: Supplementary file 4 — Additional file 3. Dataset Table S2. [file 40168_2022_1403_MOESM3_ESM.xlsx]

## Sheet: Index
Sheet name	Description
01-class-ko-MAG_dereped	KO in each class-level clades from dereped MAGs of ME and MT
02-KO_all_MAGs	KO in each MAG; ME assambled MAGs are in orange background, while MT assambled MAGs are in blue background.

## Sheet: 01-class-ko_MAG_dereped
Class	c__	c__4484-113	c__ABY1	c__Acidimicrobiia	c__Acidobacteriae	c__Actinomycetia	c__Aerophobia	c__Alphaproteobacteria	c__Anaerolineae	c__Bacilli	c__Bacteriovoracia	c__Bacteroidia	c__Binatia	c__Brocadiae	c__Calditrichia	c__CG03	c__Cyanobacteriia	c__Dehalococcoidia	c__Deinococci	c__Desulfobacteria	c__DG-23	c__Doudnabacteria	c__Ellin6529	c__Elusimicrobia	c__Fimbriimonadia	c__Gammaproteobacteria	c__Gemmatimonadetes	c__Gracilibacteria	c__Hydrogenedentia	c__Iainarchaeia	c__Ignavibacteria	c__JABMQX01	c__JACMRA01	c__JS1	c__Kazan-3B-28	c__Koll11	c__Latescibacteria	c__Lentisphaeria	c__Marinisomatia	c__MHYJ01	c__Microgenomatia	c__MSB-5A5	c__Myxococcia	c__Nanoarchaeia	c__Nitrososphaeria	c__Nitrospinia	c__Nitrospiria	c__NPL-UPA2	c__O2-12-FULL-43-9
K00001	0	0	0	0.5	0	1	1	0.622642	0	0.333333	0	0.454545	0	0	0	1	1	0.362319	0.5	0	0.25	0	1	0.285714	0	0.551181	0.384615	0	0.714286	0	0	0	0	1	0	0	1	1	0.272727	0	0	0	0.5	0	0.25	0	0	0	0
K00002	0	0	0	0	0	0	0	0.00943396	0	0	0	0.227273	0	0	0	0	0	0	0	0	0	1	0	0	0.25	0.023622	0	0	0.142857	0	0	0	0	0	0	0	0	0	0	0	0	0	0	0	0	0	0	0	0
K00003	1	0	0	0.714286	0.25	0.733333	1	0.90566	1	0.666667	0	0.340909	1	1	1	1	1	0.84058	1	1	0.75	0	1	1	1	0.724409	0.538462	0	0.571429	0	0.5	1	1	1	0	0.75	1	1	0	1	0	0.666667	1	0.181818	0.75	0.75	1	1	0
K00004	0	0	0	0.357143	0	0.4	0	0.0754717	0	0.333333	0	0.0227273	1	1	0	0	0	0.434783	0	0	0.5	0	1	0.285714	0	0.11811	0.0769231	0	0.142857	0	0	0	0	0	0	0	0	0	0.0909091	0	0	0	0	0	0	0	0	0	0
K00005	0	0	0	0	0.25	0.133333	1	0.0283019	0	0	0	0	0	0	0	1	1	0.0144928	0	0	0	0	0	0	0	0.0472441	0	0	0	0	0	0	0	0	0	0	0	0	0	0	0	0	0	0	0	0	0	0	0
K00006	0	0	0	0	0	0	0	0	0	0	0	0	0	0	0	0	0	0	0	0	0	0	0	0	0	0	0	0	0	0	0	0	0	0	0	0	0	0	0	0	0	0	0	0	0	0	0	0	0
K00007	0	0	0	0	0	0	0	0	0	0	0	0	0	0	0	0	0	0	0	0	0	0	0	0	0	0.0629921	0	0	0	0	0	0	0	0	0	0	0	0	0	0	0	0	0	0	0	0	0	0	0
K00008	0.666667	0	0	0.357143	0.75	0.533333	1	0.150943	0	0.333333	0	0.159091	1	1	0	0	1	0.507246	0.5	0	1	0	1	0.714286	0	0.0944882	0.0769231	0	0.857143	0	0	1	0	1	0	0	0	0	0.181818	0	0	0.333333	0.5	0.0909091	0.75	0.25	1	1	0
K00009	0.333333	0	0	0	0	0.133333	1	0	0	0.666667	0	0.0454545	0	1	0	0	0	0	0	0	0.75	0	0	0	0	0.015748	0	0	0.142857	0	0	1	0	1	0	0	0	0	0	0	0	0	0	0	0	0	0	1	0
K00010	0	0	0	0.785714	0.5	0.4	1	0.216981	0.5	0.666667	1	0.0909091	0	1	1	0	0.5	0.289855	0.5	0	0.25	0	1	0.714286	0.25	0.110236	0	0	0.142857	0	0	1	1	1	0	0	0	0	0.181818	0	0	0.333333	0	0	0	0.25	0	0	0
K00011	0	0	0	0	0	0	0	0.00943396	0	0	0	0	0	0	0	0	0	0	0	0	0	1	0	0	0	0.102362	0	0	0	0	0	0	0	0	0	0	0	0	0	0	0	0	0	0	0	0	0	0	0
K00012	1	0	0	0.642857	0.75	0.666667	1	0.933962	1	0	1	0.954545	1	0	1	0	0.5	0.391304	0.5	1	0.75	0	1	0.857143	1	0.637795	0.461538	1	0.714286	1	1	1	0	0	0	0.75	1	1	0.636364	1	0	0.333333	1	0.454545	0.25	0.75	1	1	1
K00013	1	0	0	0.642857	0.75	0.8	1	0.886792	1	0.333333	0	0.704545	1	1	1	1	0.5	0.855072	1	1	0.75	0	1	0.285714	0.75	0.858268	0.153846	0	0.857143	0	0	1	0	1	0	0.875	1	1	0.363636	0.5	0	0	0.5	0.181818	0.75	1	1	1	1
K00014	1	0	0	0.928571	0	0.933333	0	0.915094	1	0.666667	0	0.954545	1	0	1	1	1	0.753623	1	1	0	0	1	1	1	0.897638	0.923077	0	0.428571	1	1	1	0	1	0	0.625	1	1	0.818182	0.5	0	1	1	0.181818	1	0	0.5	1	1
K00015	0.333333	0	0	0.214286	0.75	0.2	0	0.867925	0	0.333333	1	0.181818	0	0	0	0	0	0.492754	0	1	0	1	0	0.285714	0	0.0787402	0.0769231	0	0.571429	0	0.5	0	1	0	0	0	0	0	0.0909091	0.5	0	0.333333	0.5	0	0.75	0.75	1	0	0
K00016	0.666667	1	0	0.0714286	0	0.2	0	0.0471698	0	1	0	0	0	0	0	0	0	0.057971	1	0	0	0	0	0	0.5	0.0551181	0	0	0	0	0	0	1	0	0	0.125	0	1	0	0	0	0	0.5	0.0909091	0	0	0	1	0
K00018	0	0	0	0	0.25	0.0666667	0	0.283019	0	0	0	0.0454545	0	1	1	0	0	0.449275	0	0	0.25	0	0	0.142857	0	0.448819	0	0	0.142857	0	0	0	1	0	0	0	1	1	0.0909091	0	0	0	0	0.0909091	0	0	0	0	0
K00019	0	0	0	0	0	0.533333	0	0.59434	0	0	0	0.159091	0	0	0	0	0	0.15942	0.5	0	0	0	0	0	0	0.551181	0.153846	0	0.285714	0	0	0	0	0	0	0	0	0	0	0	0	0	0.5	0	0	0	0	0	0
K00020	0	0	0	0.5	0.5	0.733333	1	0.924528	0.5	0.666667	0	0.272727	0	0	0	0	0.5	0.666667	1	0	0	0	1	0.285714	0.5	0.834646	0.307692	0	0	0	0	1	0	0	0	0.125	0	1	0	0	0	0	0	0	1	0	1	0	0
K00021	0	0	0	0	0	0.133333	0	0.0188679	0	0	0	0.0681818	0	0	0	0	0	0.15942	0	0	0	0	1	0	0	0.0551181	0	0	0	0	0	0	1	0	0	0	0	1	0	0	0	0	0	0	0	0	0	0	0
K00022	0	0	0	0	0	0	0	0.00943396	0	0	0	0	0	0	0	0	0	0.0144928	0	0	0	0	0	0	0	0	0	0	0	0	0	0	0	0	0	0	0	0	0	0	0	0	0	0	0	0	0	0	0
K00023	0	0	0	0	0.25	0	0	0.773585	0	0	0	0.0454545	0	0	0	0	0	0.275362	0	1	0	0	0	0.142857	0	0.251969	0	0	0	0	0	0	0	0	0	0	0	0	0	0	0	0	0	0	0	0	0	0	0
K00024	0.666667	0	0	0.857143	1	0.6	0	0.849057	1	0	1	0.909091	1	0	1	0	0.5	0.637681	1	1	0.5	0	1	1	0	0.811024	0.923077	0	0.571429	1	1	1	1	0	0	0.75	0	1	0.727273	0	0	0.666667	0.5	0.272727	1	1	1	1	0
K00025	0	0	0	0	0	0	0	0	0	0	0	0	0	0	0	0	0	0	0	0	0	0	0	0	0	0	0	0	0	0	0	0	0	0	0	0	0	0	0	0	0	0	0	0	0	0	0	0	0
K00027	0	0	0	0.642857	0	0.666667	0	0.0188679	0	0	1	0.363636	0	1	0	1	1	0.449275	0.5	0	0	0	0	0.714286	0	0.141732	0	1	0	1	0	0	0	0	0	0	1	1	0	1	0	0	0	0.181818	0.25	0	0.5	0	1
K00029	0	0	0	0.428571	0.25	0.0666667	0	0.971698	0.5	0.333333	0	0.886364	0	0	0	0	0	0.0289855	1	0	0	0	1	0.142857	0	0.826772	0.846154	0	0	0	0	0	0	0	0	0	1	0	0.454545	0.5	0	0.666667	0.5	0	0	0	0	0	0
K00030	0.333333	0	0	0.0714286	0.25	0.0666667	0	0.0660377	0	0	0	0.0227273	0	0	1	1	0	0.434783	0	0	0	0	1	0.285714	0.75	0.267717	0.692308	0	0	1	0	1	0	0	0	0.875	0	0	0.0909091	0	0	0.333333	1	0.0909091	0	0	0	0	1
K00031	0.666667	0	0	0.714286	1	0.933333	1	0.877358	1	0.333333	1	0.954545	1	1	1	0	1	0.173913	1	1	0.5	0	0	0.571429	0.5	0.92126	0.923077	0	0.857143	0	0.5	0	0	1	0	0.25	1	1	0.909091	0	0	0.666667	0.5	0.0909091	0.75	0.5	1	1	0
K00032	0	0	0	0	0	0	0	0	0	0	0	0	0	0	0	0	0	0	0	0	0	0	0	0	0	0.11811	0	0	0	0	0	0	0	0	0	0	0	0	0	0	0	0	0	0	0	0	0	0	0
K00033	0	0	0	0.928571	1	0.866667	1	0.254717	1	0.666667	0	0.704545	0	1	0	0	1	0.695652	1	1	1	0	1	0.571429	0	0.165354	0	1	0.142857	0	0.5	1	1	1	0	0.125	1	1	0.272727	0	0.5	1	0.5	0.181818	0	0.5	0.5	1	0
K00034	0.333333	0	0	0.0714286	0	0	0	0.188679	0	0	0	0.25	0	1	0	0	0	0.304348	0.5	0	0	0	0	0.142857	0	0.133858	0.153846	0	0	0	0	0	0	0	0	0.125	0	0	0	0	0	0	0.5	0	0	0.25	0	0	0
K00035	0	0	0	0	0	0	0	0.179245	0	0	0	0	0	0	0	0	0	0	0	0	0	0	0	0	0	0.0551181	0	0	0	0	0	0	0	0	0	0	0	0	0	0	0	0	0	0	0	0	0	0	0
K00036	0.333333	0	0	0.785714	1	0.733333	0	0.490566	0.5	0.666667	0	0.545455	0	1	0	0	1	0.623188	1	0	0.5	1	1	0.571429	0	0.496063	0	1	0	0	0.5	1	1	0	0	0	0	1	0	0	1	1	0.5	0.0909091	0	0.5	1	0	0
K00038	0	0	0	0.214286	0	0.333333	0	0.226415	0.5	0.333333	0	0.0454545	0	0	0	0	0	0.623188	0	0	0	0	0	0.142857	0	0.15748	0	0	0.142857	0	0	0	0	0	0	0	0	0	0	0	0	0	0	0	0	0	0	0	0
K00039	0	0	0	0	0	0	0	0.0471698	0	0	0	0	0	0	0	0	0	0	0	0	0	0	1	0	0	0.0629921	0	0	0	0	0	0	0	0	0	0	0	0	0	0	0	0	0	0	0	0	0	0	0
K00040	0	0	0	0	0	0.133333	0	0.207547	0	0	0	0	0	0	0	0	0	0	0	0	0	0	0	0	0	0.102362	0	0	0	0	0	0	0	0	0	0	0	0	0	0	0	0	0	0	0	0	0	0	0
K00041	0	0	0	0	0	0	0	0.0377358	0	0	0	0.545455	0	0	0	0	0	0	0	0	0	0	0	0	0	0.0551181	0	0	0.142857	0	0	0	0	0	0	0	0	1	0	0	0	0	0	0	0	0	0	0	0
K00042	0	0	0	0.428571	0	0.333333	0	0.641509	0	0.333333	0	0.113636	0	0	0	0	0.5	0.507246	0	1	0	0	0	0.285714	0	0.409449	0	0	0.142857	0	0	0	0	0	0	0	0	0	0.0909091	0	0	0	0	0	0	0	0	0	0
K00043	0	0	0	0.0714286	0	0	0	0.311321	0	0	0	0	0	0	0	0	0	0	0	0	0	0	0	0	0	0.125984	0	0	0.142857	0	0	0	0	0	0	0	0	0	0	0	0	0	0.5	0	0	0	0	0	0
K00045	0	0	0	0	0	0.133333	1	0.169811	0	0	0	0.0454545	0	0	0	0	0.5	0	0.5	0	0	0	1	0	0	0.0944882	0	0	0	0	0	0	0	0	0	0	0	0	0	0	0	0	0	0	0	0	0	0	0
K00046	0	0	0	0.357143	0.25	0.333333	0	0.462264	0	0	0	0.295455	1	1	0	0	0	0.594203	1	1	0	0	1	0.142857	0	0.362205	0.153846	0	0.285714	0	0	0	0	0	0	0	1	1	0	0	0	0	0	0.0909091	0	0	0	0	0
K00048	0	0	0	0	0	0	0	0	0	0.333333	0	0.181818	0	0	1	0	0	0	0	0	0	0	0	0	0	0	0	0	0	0	0	0	0	0	0	0	1	1	0	0	0	0	0	0	0	0	0	0	0
K00050	0	0	0	0	0	0	0	0.132075	0	0	0	0	0	0	0	0	0	0	0	0	0	0	0	0	0	0.015748	0	0	0	0	0	0	0	0	0	0	0	0	0	0	0	0	0	0	0	0	0	0	0
K00052	0.333333	0	0	0.928571	0.75	1	1	0.867925	1	0.333333	0	0.772727	1	1	1	1	1	0.710145	1	1	0.75	0	1	0.285714	0.25	0.874016	0.846154	0	0.571429	0	1	1	0	1	0	0.625	1	1	0.727273	0	0	1	0.5	0.363636	0.75	0.75	0.5	1	0
K00053	1	0	0	0.928571	1	0.933333	1	0.896226	1	0.333333	1	0.818182	1	1	1	1	0.5	0.695652	1	1	0.75	0	1	0.285714	0.5	0.818898	0.384615	0	1	1	0.5	1	1	1	0	0.5	1	1	0.636364	0	0	1	0	0.0909091	1	0.75	0.5	1	0
K00054	0	0	0	0	0	0.0666667	0	0.0377358	1	0.666667	0	0.545455	0	0	0	0	0	0	0	0	0	0	0	0	0	0.251969	0	0	0.142857	1	0	0	0	0	0	0	0	0	0	0	0	0	1	0	0.75	0	0	0	0
K00055	0	0	0	0.214286	0	0.133333	0	0.179245	0	0.333333	0	0.0227273	1	0	0	0	0	0.0289855	0	0	0	0	0	0	0	0.165354	0	0	0	0	0	0	0	0	0	0	0	0	0	0	0	0	0	0	0	0	0	0	0
K00057	0.666667	1	0	0.785714	0.5	0.933333	0	0.90566	0	1	1	0.954545	1	1	0	1	1	0.811594	1	0	0.5	0	1	1	0.5	0.889764	0.923077	0	0.571429	0	1	1	0	0	0	0.875	1	1	0.545455	1	0	1	1	0.0909091	0	0.5	0.5	1	0
K00058	0.666667	0	0	0.928571	1	1	1	0.924528	1	0.666667	1	1	1	1	1	1	1	0.956522	1	1	1	0	1	1	1	0.913386	1	1	0.714286	0	1	1	1	1	0	0.875	1	1	0.818182	1	0.5	1	0.5	0.363636	1	1	0.5	1	1
K00059	1	1	0	1	1	1	1	0.990566	1	0.666667	1	1	1	1	1	1	1	1	1	1	1	0	1	1	0.75	0.992126	1	0	1	1	1	1	1	1	0	0.75	1	1	1	1	0	1	1	0.181818	1	1	1	1	1
K00060	0	0	0	0.5	0.25	0.2	1	0.320755	0	0	0	0.0454545	0	1	0	0	0	0.115942	1	1	0.5	0	0	0.714286	0.5	0.401575	0.230769	0	0.428571	0	1	1	0	1	0	0	0	1	0.0909091	1	0	0	0.5	0.0909091	0	0.75	1	1	0
K00064	0	0	0	0.214286	0	0.133333	0	0.198113	0	0	0	0.318182	0	1	0	0	0	0.26087	0.5	0	0	0	1	0	0	0.125984	0	0	0.142857	0	0	0	0	0	0	0	0	0	0	0	0	0	0	0	0	0	0	0	0
K00065	0	0	0	0.0714286	0.25	0.2	0	0.415094	0.5	0	0	0.227273	0	0	0	0	0	0.594203	0.5	1	0	0	1	0.142857	0	0.19685	0.0769231	0	0.571429	0	0	0	1	0	0	0	1	1	0	0	0	0.333333	0	0	0	0	0	0	0
K00066	0	0	0	0	0	0	0	0.0471698	0	0	0	0	0	0	1	0	0	0.0724638	0.5	0	0	0	0	0	0	0.0866142	0	0	0.142857	0	0	0	0	0	0	0	0	0	0.0909091	0	0	0	0	0.0909091	0.25	0	0	0	0
K00067	1	0	0.5	0.5	1	0.266667	0	0.537736	0.5	0	1	0.977273	1	0	1	0	0.5	0.26087	1	1	0.25	1	0	1	0.75	0.559055	0.461538	0	0.857143	0	1	1	1	0	0	0.25	1	1	0.818182	0.5	0.5	1	0.5	0.0909091	0.25	0.5	1	1	1
K00068	0.333333	0	0	0	0	0.333333	1	0.0188679	0	0	0	0.0227273	0	0	0	0	0	0.362319	0	0	0.25	0	1	0	0	0.0314961	0	0	0.285714	0	0	0	0	0	0	0	0	0	0	0	0	0.333333	0	0	0	0	0	1	0
K00069	0	0	0	0	0	0	0	0	0	0	0	0	0	0	0	0	0	0.0724638	0	0	0	0	0	0	0	0	0	0	0	0	0	0	0	0	0	0	0	0	0	0	0	0	0	0	0	0	0	0	0
K00070	0	0	0	0	0	0	0	0	0	0	0	0	0	0	0	0	0	0	0	0	0	0	0	0	0	0.00787402	0	0	0	0	0	0	0	0	0	0	0	0	0	0	0	0	0	0	0	0	0	0	0
K00073	0	0	0	0	0	0	0	0.103774	0	0.333333	0	0.0227273	0	0	0	0	0	0.42029	0	0	0	0	1	0	0	0.0393701	0.0769231	0	0.285714	0	0	0	0	0	0	0	0	0	0	0	0	0	0	0	0	0	0	0	0
K00074	0	1	0	0.857143	0.5	0.6	0	0.867925	1	0.333333	1	0.954545	1	0	1	0	0	0.362319	0.5	1	0	0	1	0.714286	0	0.346457	1	0	0.142857	0	1	0	0	0	0	0.125	0	0	0.454545	1	0	1	1	0.181818	0	0.5	0.5	0	1
K00075	0.666667	1	1	0.857143	1	1	1	0.915094	1	0.666667	1	0.931818	1	1	1	1	1	0.130435	1	1	1	1	1	0.714286	1	0.929134	0.923077	1	0.571429	0	1	1	0	1	0	0.875	1	1	1	0.5	1	1	1	0.0909091	0	1	1	1	1
K00076	0	0	0	0.214286	0	0.133333	0	0.301887	0	0	0	0	0	0	0	0	0	0.202899	0	0	0	0	1	0	0	0.173228	0	0	0.142857	0	0	0	0	0	0	0	0	0	0	0	0	0	0	0	0	0.25	0	0	0
K00077	0	1	0	0.214286	0.5	0.333333	0	0.584906	1	0.333333	0	0.318182	0	0	0	0	0	0.753623	0.5	1	0.25	0	0	0.571429	0	0.771654	0.461538	0	0.714286	0	0	0	1	0	0	0.75	1	1	0.909091	1	0	0.666667	0.5	0.0909091	0	0.25	1	0	0
K00078	0	0	0	0.0714286	0	0.533333	0	0	0	0	0	0.340909	0	0	0	0	0	0.0289855	0	0	0.25	0	0	0	0	0.0708661	0	0	0.428571	0	0	0	0	0	0	0	0	1	0.0909091	0	0	0.333333	0	0	0	0	0	0	0
K00079	0	0	0	0	0	0	0	0	0	0	0	0	0	0	0	0	0	0.0144928	0	0	0	0	0	0	0	0	0	0	0	0	0	0	0	0	0	0	0	0	0	0	0	0	0	0	0	0	0	0	0
K00082	0	0	0	0.285714	0.25	0.733333	0	0.122642	0	0	0	0	0	0	0	0	0.5	0	0	0	0	0	0	0	1	0.0472441	0.153846	0	0	0	0	0	0	0	0	0	0	0	0	0	0	0.333333	0	0.0909091	0	0	0	0	0
K00086	0	0	0	0	0	0.2	1	0	0.5	0	0	0	0	1	0	0	0	0.0869565	0	0	0.25	0	0	0	0	0	0	0	0	0	0	0	0	0	0	0	0	0	0	0	0	0	0	0	0	0	0	0	0
K00087	0	0	0	0.214286	0.25	0	0	0.0471698	0	0	0	0	0	0	0	1	0	0.246377	0	0	0	0	0	0	0	0.0551181	0.0769231	0	0	0	0	0	1	0	0	0.375	0	0	0.0909091	0	0	0.333333	0	0	0	0	0	0	0
K00088	0.666667	1	0	0.928571	1	1	1	0.839623	0	0.666667	1	0.954545	1	1	1	1	0.5	0.855072	1	1	0.75	0	1	1	0.25	0.913386	1	0	0.857143	1	1	1	1	1	0.5	0.625	1	1	1	1	1	0.666667	1	0.909091	1	0.75	1	1	1
K00090	0	0	0	0	0	0	0	0.150943	0	0.333333	0	0.0909091	0	0	0	0	0	0.0144928	0	0	0	1	0	0	0	0.299213	0	0	0	0	0	0	1	0	0	0	0	0	0	0	0	0	0	0	0	0	0.5	0	0
K00091	0	0	0	0.142857	0.75	0.0666667	0	0.40566	0	0	1	0.977273	1	0	0	0	0.5	0.362319	0	1	0	0	0	0.714286	0	0.19685	0.230769	0	0.428571	0	1	0	0	0	0	0.25	0	0	0.0909091	0.5	0	1	1	0.0909091	0	0.75	1	0	0
K00094	0	0	0	0	0	0	0	0	0	0	0	0	0	0	0	0	0	0.0144928	0	0	0	0	0	0	0	0.00787402	0	0	0	0	0	0	0	0	0	0	0	0	0	0	0	0	0	0	0	0	0	0	0
K00096	0	0	0	0.0714286	0	0.133333	0	0.0471698	0	0	0	0.0227273	0	0	0	0	0	0.0289855	0	0	0.5	0	1	0	0	0.00787402	0	0	0.428571	0	0	0	0	1	0	0	0	0	0	0	0	0	0.5	0	1	0	0	0	0
K00097	0.333333	0	0	0	0	0.266667	0	0.858491	0	0	1	0.954545	1	0	0	1	1	0.0869565	0	1	0.25	0	0	0.857143	0	0.952756	1	0	0.428571	0	1	1	1	0	0	0.375	1	1	0	0.5	0	0	0.5	0	0	0.25	1	1	1
K00098	0	0	0	0	0	0.266667	0	0.0754717	0	0	0	0	0	0	0	0	0	0.15942	0.5	0	0	0	0	0	0	0.0629921	0	0	0	0	0	0	0	0	0	0	0	0	0	0	0	0	0	0	0	0	0	0	0
K00099	1	1	0	1	0.75	0.733333	0	0.924528	0	0.666667	1	0.409091	1	1	0	1	0.5	0.898551	1	1	1	0	1	1	1	0.795276	0.769231	0	0.857143	0	1	1	1	1	0	0.875	1	1	1	1	0	1	0	0	0	1	0.5	1	1
K00100	0	0	0	0	0	0	0	0	0	0	0	0	0	0	0	0	0	0	0	0	0.25	0	0	0	0	0.0787402	0	0	0	0	0	0	0	0	0	0	0	0	0.181818	0	0	0	0	0	0	0	0	1	0
K00101	0	0	0	0.214286	0.25	0.733333	0	0.424528	0	0	0	0.227273	0	0	0	0	0	0.188406	0	0	0	0	0	0	0	0.629921	0.230769	0	0	0	0	0	0	0	0	0	0	0	0	0	0	0	0	0	0	0	0	0	0
K00102	0.333333	1	0	0.142857	0	0.0666667	0	0.669811	0	0	0	0.0681818	0	1	0	1	0	0.0434783	0.5	1	0	0	0	0	0.5	0.346457	0	0	0.142857	0	1	0	0	0	0	0.25	0	0	0.181818	0	0	0.666667	0	0	0	0.75	0	0	0
K00103	0	0	0	0	0	0	0	0.0283019	0	0	0	0.0227273	0	0	0	0	0	0.0144928	0	0	0	0	0	0	0	0.015748	0.153846	0	0	0	0	0	0	0	0	0	0	0	0	0	0	0	0	0	0	0	0	0	0
K00104	0.333333	1	0	0.785714	1	0.666667	1	0.622642	0	0	0	0.25	1	1	1	0	1	0.724638	1	1	0.25	0	1	1	1	0.716535	1	0	0	0	1	0	0	0	0	0	1	0	0.636364	1	0	1	1	0	0	0.75	0.5	1	0
K00105	0	0	0	0	0	0	0	0	0	0.333333	0	0	0	0	0	0	0	0	0	0	0	0	0	0	0	0	0	0	0	0	0	0	0	0	0	0	0	0	0	0	0	0	0	0	0	0	0	0	0
K00106	0	0	0	0	0	0	0	0	0	0	0	0	0	0	0	0	0	0	0	0	0	0	0	0	0	0	0	0	0	0	0	0	0	0	0	0	0	0	0	0	0	0	0	0	0	0	0	0	0
K00108	0	0	0	0.214286	0	0.6	0	0.839623	0	0	0	0.113636	0	0	0	0	0	0.666667	1	0	0	0	1	0	0	0.76378	0	0	0	0	0	0	0	0	0	0	0	0	0	0	0	0	0.5	0	0	0	0	0	0
K00109	0.333333	0	0	0	0.25	0	0	0.349057	0	0	0	0	0	0	0	0	0	0.0434783	0	0	0	0	0	0.428571	0	0.283465	0	0	0	0	0.5	0	0	0	0	0.125	0	0	0	0	0	0	0	0	0	0	0	1	0
K00111	0	0	0	0.857143	0.25	1	0	0.660377	0.5	1	1	0.590909	1	0	1	1	0	0.115942	1	1	0	0	1	1	0	0.787402	0.846154	0	0.571429	0	0.5	0	1	1	0	0.5	0	1	0.363636	0	0	0.333333	1	0.0909091	0	0.25	0	0	1
K00112	0	0	0	0	0	0.0666667	0	0	0	0	0	0	0	0	0	0	0	0	0	1	0	0	0	0	0	0.00787402	0	0	0	0	0	0	0	0	0	0	0	0	0	0	0	0	0	0	0	0	0	0	0
K00113	0	0	0	0.0714286	0.75	0.0666667	0	0.386792	0.5	0	0	0.295455	0	0	0	0	0	0.449275	0	1	0	0	0	0	0	0.267717	0.538462	0	0.571429	0	0	1	0	0	0	0	0	1	0.272727	0	0	0.333333	0.5	0	0	0	0.5	0	0
K00114	0	0	0	0	0.75	0.0666667	0	0.132075	0	0	0	0	0	0	0	0	0	0.0289855	0.5	0	0	0	0	0	0	0.267717	0.615385	0	0.428571	0	0	0	0	0	0	0	0	0	0	0	0	0.333333	0	0	0	0	0	0	0
K00115	0	0	0	0	0	0	0	0	0	0	0	0	0	0	0	0	0	0.0144928	0	0	0	0	0	0	0	0	0	0	0	0	0	0	0	0	0	0	0	0	0	0	0	0	0	0	0	0	0	0	0
K00116	0	0	0	0	0	0.666667	0	0.0377358	0	0	0	0.340909	0	0	0	0	0	0	1	0	0	0	0	0	0	0.251969	0	0	0	0	0	0	0	0	0	0	0	0	0	0	0	0	0	0	0	0	0	0	0
K00117	0	0	0	0.142857	0.75	0	0	0.226415	0	0	0	0.136364	0	0	1	0	0	0.246377	0	0	0	0	0	0	0	0.401575	0.923077	0	1	0	0.5	0	0	0	0	0.125	0	1	0.454545	0	0	0	0	0	0	0	0	0	0
K00118	0	0	0	0	0	0	0	0.0849057	0	0	0	0.363636	0	0	0	0	1	0.0434783	1	0	0	0	0	0	0	0.0472441	0	0	0.714286	0	0.5	0	0	0	0	0	0	0	0.0909091	0	0	0	0	0	0	0	0	0	0
K00119	0	0	0	0	0	0.0666667	0	0	0	0	0	0	0	0	0	0	0	0	0	0	0	0	0	0	0	0	0	0	0	0	0	0	0	0	0	0	0	0	0	0	0	0	0	0	0	0	0	0	0
K00121	0	0	0	0.285714	0	0.533333	0	0.811321	0	0.333333	0	0.0227273	1	0	0	0	0.5	0.565217	0	0	0	0	0	0.285714	0.5	0.858268	0	0	0.142857	0	0	0	0	0	0	0	0	1	0	0	0	0	0.5	0	0	0	0	0	0
K00122	0	0	0	0.571429	0	0.333333	0	0.0754717	0	0	0	0.0454545	1	0	0	0	0	0.188406	0	0	0	0	1	0	0.25	0.204724	0.307692	0	0.142857	0	0	0	0	1	0	0	0	0	0.0909091	0	0	0	0.5	0	0	0	0	0	0
K00123	0.333333	0	0	0.428571	0.25	0.866667	0	0.59434	1	0	0	0.113636	0	1	1	0	0	0.811594	1	1	0	0	1	0	0	0.590551	0.692308	0	0	0	0.5	0	1	0	0	0	1	1	0.181818	1	0	1	0	0	0	0.75	1	0	0
K00124	0	0	0.5	0	0	0.133333	0	0.433962	0	0	0	0	0	0	0	0	0	0.0724638	0	1	0.25	0	0	0	0	0.393701	0.230769	0	0	0	0	0	0	0	0	0	0	0	0.0909091	0	0	0	0	0	0	0	0	0	0
K00125	0.333333	0	0	0	0	0	0	0	0	0	0	0	0	0	0	0	0	0.057971	0	1	0	0	0	0	0	0	0	0	0	0	0	1	0	0	0	0.125	0	0	0	0.5	0	0	0	0	0	0	0	0	0
K00126	0	0	0	0	0	0.0666667	0	0.132075	0	0	0	0	0	0	0	0	0	0.0144928	0	0	0	0	0	0	0	0.188976	0	0	0	0	0	0	0	0	0	0	0	0	0	0	0	0	0	0	0	0	0	0	0
K00127	0	0	0	0.214286	0	0.133333	0	0.462264	0	0	0	0	0	0	0	0	0	0.144928	0	1	0	0	1	0	0	0.448819	0.384615	0	0.285714	0	0	0	1	0	0	0	0	0	0.272727	0	0	0	0	0	0	0	0	0	0
K00128	0	0	0	0.928571	0.5	0.8	0	0.773585	1	0.666667	1	1	1	0	1	0	0.5	0.173913	1	1	0	0	1	0.714286	0.75	0.850394	0.923077	0	0.571429	0	1	0	1	0	0	0	1	1	0.545455	0	0	0.666667	1	0.181818	0	0.5	0	0	1
K00129	0	0	0	0.214286	0	0.0666667	0	0	0	0	0	0.0227273	0	0	0	0	0.5	0	0	0	0	0	0	0.428571	0	0	0	0	0	0	0	0	0	0	0	0	0	0	0.0909091	0	0	0	0.5	0	0	0	0	0	0
K00130	0	0	0	0.714286	0.25	0.8	0	0.396226	0	0.666667	0	0.0227273	1	0	0	0	0	0.231884	0	0	0	0	0	0.142857	0	0.417323	0.769231	0	0.285714	0	0.5	0	0	0	0	0.5	0	0	0.181818	0	0	0.333333	1	0	0	0	0	0	0
K00131	0	0	0	0	0.25	0.0666667	0	0.00943396	0	0	0	0.454545	0	0	0	0	0	0.275362	0	1	0	0	0	0.428571	0	0.0787402	0	0	0	0	0	0	0	0	0	0	0	0	0	0	0	0.333333	0	0	0	0.5	0	0	0
K00132	0	0	0	0	0.25	0	0	0	0	0.333333	0	0	0	0	0	0	0	0	0	0	0	0	0	0	0	0	0.153846	0	0	0	1	0	0	0	0	0	0	0	0.363636	0	0	0	0	0	0	0	0	0	0
K00133	0.666667	1	0	0.928571	0.75	0.8	1	0.839623	1	0.666667	1	0.954545	1	1	1	1	1	0.797101	1	1	0.75	0	1	0.857143	0.75	0.929134	0.615385	0	0.714286	0	1	1	0	1	0	0.25	1	1	0.454545	1	0	0	1	0.0909091	1	0.75	0.5	1	1
K00134	0.666667	1	0.5	0.928571	0.75	0.933333	1	0.90566	1	1	0	1	1	1	0	1	1	0.724638	1	1	1	1	1	0.857143	0.75	0.913386	0.923077	1	0.714286	1	1	1	1	1	0	0.625	1	1	0.818182	1	0.5	0.666667	1	0.454545	0	0.75	1	1	1
K00135	0	0	0	0.857143	0.25	1	0	0.849057	0	0.333333	1	0.659091	1	0	0	0	0	0.057971	1	1	0	0	1	0.571429	0	0.88189	0.846154	0	0.142857	0	0.5	0	0	0	0	0.125	0	0	0.363636	0	0	0.333333	0.5	0.0909091	0.5	0	0	0	0
K00137	0	0	0	0.142857	0	0.133333	0	0.0283019	0	0	0	0	0	0	0	0	0	0	0	0	0	0	0	0	0	0.0472441	0	0	0	0	0	0	0	0	0	0	0	0	0	0	0	0	0.5	0	0	0	0	0	0
K00138	0	0	0	0.5	0	0.666667	0	0.235849	0	0	0	0.613636	0	0	0	0	0	0.057971	0	0	0	0	0	0.142857	0	0.433071	0	0	0.142857	0	0.5	0	0	0	0	0	0	1	0.0909091	0	0	0	0.5	0	0	0	0	0	0
K00140	0	0	0	0.785714	0.75	0.666667	0	0.839623	0	0.666667	1	0.25	0	0	1	0	0.5	0.057971	1	1	0.25	0	1	0.285714	0	0.76378	0.769231	0	0.142857	0	0.5	0	0	0	0	0	0	0	0.363636	0	0	0.333333	0.5	0	0	0	0	0	0
K00141	0	0	0	0.0714286	0	0.333333	0	0.0471698	0	0	0	0	0	0	0	0	0	0.0144928	0	0	0	0	0	0	0	0.0944882	0.153846	0	0	0	0	0	0	0	0	0	0	0	0	0	0	0	0	0	0	0	0	0	0
K00142	0	0	0	0	0	0	0	0	0	0	0	0	0	0	0	0	0	0.0289855	0	0	0	0	0	0	0	0	0	0	0	0	0	0	0	0	0	0	0	0	0	0	0	0.333333	0	0	0	0	0	0	0
K00145	0.666667	0	0	0.857143	0.75	0.866667	1	0.820755	0.5	0.333333	0	0.704545	1	1	1	1	0	0.724638	1	1	1	0	1	0.571429	0	0.874016	0.0769231	0	0.714286	0	0	1	0	1	0	0.75	0	1	0	0	0	0.333333	1	0	0	1	1	1	0
K00146	0	0	0	0.642857	0.25	0.533333	0	0.0849057	0	0	0	0	1	0	0	0	0	0.0434783	0	0	0	0	0	0.571429	0	0.133858	0.0769231	0	0.571429	0	0.5	0	0	0	0	0	0	0	0	0	0	0	0	0	0	0.25	1	0	0
K00147	0.666667	0	0	0.785714	0	0.866667	1	0.858491	0	0.666667	0	0.522727	1	1	1	1	1	0.666667	1	1	1	0	0	0.428571	0	0.905512	0.461538	0	0.714286	0	0	1	0	0	0	0.875	1	1	0.272727	0	0	0	0.5	0	0	0.5	1	1	0
K00148	0	0	0	0	0	0.4	0	0.0566038	0	0	0	0.0681818	0	0	0	0	0	0.289855	0.5	0	0	0	0	0	0	0.149606	0	0	0.142857	0	0	0	0	0	0	0	0	0	0	0	0	0	0.5	0	0	0	0	0	0
K00150	0	0	0	0.142857	0	0.0666667	0	0.0188679	0	0	0	0.0227273	0	0	0	0	0.5	0	0	0	0	0	0	0	0	0.023622	0	0	0	0	0	1	0	0	0	0	0	1	0.818182	0	0	0	0.5	0.181818	1	0	0	0	1
K00151	0	0	0	0.142857	0	0.266667	0	0.0377358	0	0	0	0	0	0	0	0	0	0	0.5	0	0	0	0	0	0	0.133858	0	0	0	0	0	0	0	0	0	0	0	0	0	0	0	0	0	0	0	0	0	0	0
K00152	0	0	0	0	0	0	0	0	0	0	0	0	0	0	0	0	0	0	0	0	0	0	0	0	0	0.00787402	0	0	0	0	0	0	0	0	0	0	0	0	0	0	0	0	0	0	0	0	0	0	0
K00153	0	0	0	0.285714	0	0.866667	0	0.113208	0	0	0	0	0	0	0	0	0	0.362319	0	0	0	0	0	0	0.25	0	0	0	0.285714	0	0	0	0	0	0	0	0	0	0	0	0	0	0	0	0	0	0	0	0
K00154	0	0	0	0	0	0.0666667	0	0.264151	0	0	1	0.204545	0	0	0	0	0	0	0	1	0	0	0	0	0	0.543307	0	0	0.285714	0	0	0	0	0	0	0	0	0	0	0	0	0	0.5	0	0	0	0	0	0
K00156	0	0	0	0.357143	0	0.533333	0	0.150943	0	0	0	0.181818	0	0	0	0	0	0.0289855	0	0	0	0	0	0.142857	0	0.212598	0.0769231	0	0	0	0	0	0	0	0	0	0	0	0.0909091	0	0	0	0.5	0	0	0	0	0	0
K00157	0	0	0	0	0	0	0	0	0	0	0	0	0	0	0	0	0	0	0	0	0	0	0	0	0	0	0	0	0	0	0	0	0	0	0	0	0	0	0	0	0	0	0	0	0	0	0	0	0
K00158	0	0	0	0.571429	0.25	0.266667	0	0.0471698	0	0.333333	0	0.0227273	0	0	0	0	0	0.0289855	0	0	0	0	0	0.571429	0	0.0551181	0.153846	0	0	0	0	0	0	0	0	0	0	0	0	0	0	0.333333	0	0	0	0	0	0	0
K00161	0	0	0	0.357143	0.75	0.2	0	0.858491	1	1	0	0.886364	0	1	0	0	1	0.463768	0	0	0.25	0	0	0.428571	1	0.244094	1	0	0.285714	0	0	1	0	1	0	0.125	1	1	0	0	0	0	0.5	0.181818	0	0	0.5	0	0
K00162	0	0	0	0.142857	0.25	0.2	0	0.867925	1	1	0	0.863636	0	1	0	0	0.5	0.463768	0	1	0.75	0	1	0.285714	1	0.11811	0.923077	0	0.285714	0	0	1	1	0	0	0	0	1	0	0	0	0.333333	0.5	0.0909091	0	0	0	1	0
K00163	0	0	0	0.928571	0.25	0.933333	0	0.5	0	0	0	0.181818	0	0	1	0	0	0.304348	1	0	0	0	1	0.142857	0	0.92126	0	0	0.571429	0	1	0	0	0	0	0.375	0	0	0.272727	0	0	0	0.5	0	0	0	0	0	0
K00164	0	0	0	0.142857	0.25	0.4	0	0.933962	0	0	0	0.931818	0	0	1	0	0	0.0144928	1	1	0	0	0	0	0	0.866142	0.923077	0	0.428571	0	0	0	0	0	0	0	0	1	0	0	0	0	1	0	0	0	0	0	0
K00166	0	0	0	0.214286	0.25	0.8	0	0.311321	0.5	0.666667	0	0	0	0	0	0	0	0.42029	1	1	0	0	0	0.571429	0	0.346457	0.0769231	0	0	1	0	0	0	0	0	0	0	0	0	0	0	0.333333	1	0.181818	0	0	0	0	1
K00167	0	0	0	0.428571	0.5	0.8	0	0.320755	0.5	0.333333	0	0	0	0	0	0	0	0.492754	1	1	0	0	0	0.571429	0.75	0.464567	0.615385	0	0	1	0	0	0	0	0	0	0	0	0	0	0	0.333333	1	0.272727	0	0	0.5	0	1
K00169	0.333333	0	0.5	0	0	0	1	0.0660377	0	0	0	0	0	1	0	0	0	0.391304	0	0	0.75	0	0	0.142857	0	0	0	0	0	1	0	1	0	0	0	0	0	1	0	1	0	0	0	0.181818	0	1	1	1	0
K00170	0.666667	0	0.5	0	0.25	0	1	0.0754717	0	0	0	0	0	1	0	0	0	0.391304	0	0	0.75	0	0	0.142857	0	0	0	0	0	1	0	1	1	0	0	0	0	0	0	1	0	0	0	0.181818	0	1	1	1	0
K00171	0.333333	0	0.5	0.0714286	0	0	1	0.0566038	0	0	0	0	0	1	0	0	0	0.405797	0	0	0.5	0	0	0.142857	0	0.015748	0	0	0	1	0.5	1	1	0	0	0	0	0	0.0909091	1	0	0	0	0.181818	0	1	0	1	0
K00172	0.333333	0	0.5	0	0	0	1	0.0566038	0	0	0	0	0	1	0	0	0	0.42029	0	1	0.5	0	0	0.142857	0	0.015748	0	0	0	1	0	1	0	0	0	0	0	0	0	1	0	0	0	0.181818	0	1	1	1	0
K00174	1	1	0.5	0.928571	0.75	0.466667	1	0.471698	1	0	1	0.204545	1	1	1	0	0	0.942029	0	1	0.5	0	1	1	0.25	0.267717	0.846154	0	0.857143	0	1	1	1	1	0	0.5	1	1	1	1	0	0.333333	0.5	0.272727	1	0	0	1	1
K00175	1	1	0	0.928571	0.75	0.466667	1	0.443396	1	0	1	0.227273	1	1	1	0	0	0.913043	0	1	0.75	0	1	1	0.25	0.267717	0.846154	0	0.571429	0	1	1	1	1	0	0.5	1	1	1	1	0	0.333333	0.5	0.272727	1	0	0	1	0
K00176	0.333333	1	0	0	0	0	1	0	0	0	0	0.0227273	0	1	0	0	0	0.101449	0	1	0.5	0	0	0.142857	0	0.00787402	0	0	0	0	0	1	1	1	0	0.25	0	0	0.272727	1	0	0	0.5	0	0	0	0	1	0
K00177	0.666667	1	0	0.0714286	0	0	1	0	0	0	0	0.0227273	0	1	0	0	0	0.101449	0	1	0.75	0	0	0	0	0.015748	0	0	0	0	0	1	0	1	0	0.25	0	0	0.181818	1	0	0.333333	0.5	0	0	0	0	1	0
K00179	0	0	0	0.142857	0	0.0666667	0	0.188679	0	0	0	0.0227273	0	0	0	0	0	0.057971	0	1	0	0	0	0	0	0.0944882	0	0	0	1	0	0	0	1	0	0	0	0	0	0.5	0	0	0.5	0	0	0	0	0	0
K00180	0	0	0	0.0714286	0	0	0	0.169811	0	0	0	0.0227273	0	0	0	0	0	0.0434783	0	1	0	0	0	0	0	0.102362	0	0	0	1	0	0	0	0	0	0	0	0	0	0	0	0	0.5	0	0	0	0	0	0
K00183	0	0	0	0	0	0	0	0	0	0	0	0	0	0	0	0	0	0.0144928	0	0	0	0	0	0	0	0	0	0	0	0	0	0	0	0	0	0	0	0	0	0	0	0	0	0	0	0	0	0	0
K00184	0	1	0	0.214286	1	0	0	0.0283019	0	0	0	0.909091	0	0	1	0	0	0.652174	0	1	0	0	0	0	1	0.188976	0.846154	0	0.714286	0	1	0	1	0	0	0	1	1	0.181818	0	0	1	0.5	0	0	0	0	0	1
K00185	0	1	0	0.0714286	1	0	0	0.0660377	0	0	0	0.886364	0	0	1	0	0	0.594203	0	1	0	0	0	0	0.75	0.23622	0.846154	0	0.571429	0	0.5	0	0	0	0	0.125	1	1	0	0	0	1	0.5	0	0	0	0	0	1
K00186	0	0	0	0	0	0	0	0	0	0	0	0	0	0	0	0	0	0	0	0	0	0	0	0	0	0	0	0	0	0	0	0	0	0	0	0	0	0	0	0	0	0	0	0	0	0	0	0	0
K00187	0	0	0	0	0	0	0	0	0	0	0	0	0	0	0	0	0	0.0289855	0	0	0	0	0	0	0	0	0	0	0	0	0	0	0	0	0	0	0	0	0	0	0	0	0	0	0	0	0	0	0
K00192	0	1	0	0	0	0	0	0	0	0	0	0	0	1	0	0	0	0.0144928	0	0	0	0	0	0	0	0	0	0	0	0	0	0	0	0	0	0	0	0	0	0	0	0	0	0	0	0	0	0	0
K00193	0	1	0	0	0	0	0	0	0	0	0	0	0	1	0	0	0	0.0144928	0	0	0	0	0	0	0	0	0	0	0	0	0	0	0	0	0	0	0	0	0	0	0	0	0	0	0	0	0	0	0
K00194	0.333333	0	0	0	0	0	1	0	0	0	0	0	0	1	0	1	0	0.115942	0	1	1	0	0	0	0	0	0	0	0	0	0	1	0	0	0	0.125	1	0	0	1	0	0	0	0	0	0	0	1	0
K00195	0	0	0	0	0	0	0	0	0	0	0	0	0	0	0	0	0	0	0	0	0	0	0	0	0	0.00787402	0	0	0	0	0	0	0	0	0	0	0	0	0	0	0	0	0	0	0	0	0	0	0
K00196	0	0	0	0	0	0	1	0.113208	0	0	0	0	0	1	0	1	0	0.15942	0	1	0.25	0	0	0	0	0.0708661	0	0	0	0	0	0	0	1	0	0.25	0	0	0	0.5	0	0	0	0	0	0	0	0	0
K00197	0.333333	0	0	0	0	0	1	0	0	0	0	0	1	1	0	0	0	0.115942	0	1	0.75	0	0	0	0	0	0	0	0	0	0	1	1	0	0	0.25	0	0	0	1	0	0	0	0	0	0	0	1	0
K00198	0	0	0	0	0	0	1	0	0	0	0	0	0	1	0	1	0	0.115942	0	1	1	0	0	0	0	0	0	0	0	0	0	1	0	1	0	0.25	1	0	0	1	0	0	0	0	0	0	0	1	0
K00200	0	0	0	0	0	0	0	0.00943396	0	0	0	0	0	0	0	0	0	0	0	0	0	0	0	0	0	0.0708661	0	0	0	0	0	0	0	0	0	0	0	0	0	0	0	0	0	0	0	0	0	0	0
K00201	0	0	0	0	0	0	0	0.00943396	0	0	0	0	0	0	0	0	0	0	0	0	0	0	0	0	0	0.0708661	0	0	0	0	0	0	0	0	0	0	0	0	0	0	0	0	0	0	0	0	0	0	0
K00202	0	0	0	0	0	0	0	0.00943396	0	0	0	0	0	0	0	0	0	0	0	0	0	0	0	0	0	0.0708661	0	0	0	0	0	0	0	0	0	0	0	0	0	0	0	0	0	0	0	0	0	0	0
K00203	0	0	0	0	0	0	0	0	0	0	0	0	0	0	0	0	0	0	0	0	0	0	0	0	0	0.023622	0	0	0	0	0	0	0	0	0	0	0	0	0	0	0	0	0	0	0	0	0	0	0
K00205	0	0	0	0	0	0	0	0	0	0	0	0	0	0	0	0	0	0.0289855	0	1	0	0	0	0	0	0	0	0	0	0	0	0	0	0	0	0	0	0	0	0	0	0	0	0	0	0	0	0	0
K00206	0	0	0	0	0	0	0	0.0754717	0	0	0	0	0	0	0	0	0	0	0	0	0	0	0	0	0	0.023622	0	0	0	0	0	0	0	0	0	0	0	0	0	0	0	0	0	0	0	0	0	0	0
K00207	0	0	0	0	0	0	0	0	0	0	0	0.0227273	0	0	0	1	0	0	0	0	0	0	0	0	0	0.00787402	0.0769231	0	0	0	0.5	0	0	0	0	0	0	0	0.0909091	0	0	0	0.5	0	0	0	0	0	0
K00208	0	0	0	0.0714286	0	0.0666667	0	0.95283	1	0.666667	1	0.863636	0	0	0	0	1	0.550725	1	0	0	0	1	0.571429	0.5	0.740157	0.692308	0	0.285714	0	0	0	0	0	0	0	0	1	0	0	0	0	0	0	0	0.75	0.5	0	0
K00209	0	0	0	0	0.5	0	0	0.0377358	0	0	0	0.181818	0	0	0	0	0	0.0289855	0	0	0	0	0	0	0	0.220472	0.153846	0	0	0	0	0	0	0	0	0.125	0	0	0	0	0	0	0	0	0	0	0	0	0
K00210	0	0	0	0.142857	0	0.0666667	0	0.113208	0	0	0	0.0227273	0	0	0	0	0	0	0	1	0.25	0	0	0.285714	0	0.188976	0	0	0	0	0	0	1	0	0	0.125	0	0	0.818182	0	0	0	0.5	0	0	0	0	0	0
K00211	0	0	0	0	0	0	0	0	0	0	0	0.0681818	0	0	0	0	0	0	0	0	0	0	0	0	0	0	0	0	0	0	0	0	0	0	0	0	0	0	0	0	0	0	0	0.0909091	0	0	0	0	0
K00213	0	0	0	0	0	0	0	0	0	0	0	0	0	0	0	0	0	0	0	0	0	0	0	0	0	0.00787402	0	0	0	0	0	0	0	0	0	0	0	0	0	0	0	0	0	0	0	0	0	0	0
K00214	0	0	0	0	0	0	0	0	0	0	0	0	0	0	0	0	1	0	0	0	0	0	0	0	0	0	0	0	0	0	0	0	0	0	0	0	0	0	0	0	0	0	0	0	0	0	0	0	0
K00215	0.666667	1	0	0.928571	0.5	0.866667	1	0.90566	0	0.666667	1	0.931818	1	1	0	1	1	0.869565	0	1	0.75	0	1	1	0.75	0.88189	0.461538	0	0.428571	0	1	1	0	1	0	1	1	1	0	1	0	0	0.5	0	0	1	1	1	0
K00216	0	0	0	0	0	0.0666667	0	0.0566038	0	0	0	0	0	0	0	0	0	0.057971	0.5	0	0	0	0	0	0	0.0944882	0	0	0	0	0	0	0	0	0	0.125	0	0	0	0	0	0	0	0	0	0	0	0	0
K00217	0	0	0	0.0714286	0	0.2	0	0.122642	0	0	0	0	0	0	0	0	0	0.0869565	0	0	0	0	0	0	0	0.141732	0.0769231	0	0.142857	0	0	0	0	0	0	0	0	0	0	0	0	0	0	0	0	0	0	0	0
K00218	0	0	0	0	0	0.133333	0	0.132075	0	0	0	0	0	0	0	0	0	0	0	0	0	0	0	0	0	0.00787402	0	0	0	0	0	0	0	0	0	0	0	0	0	0	0	0	0	0	0	0	0	0	0
K00219	0	0	0	0.142857	0	0.6	0	0.301887	0	0	0	0.454545	1	0	0	1	0	0.188406	0	0	0	0	0	0	0	0.76378	0	0	0	0	0	0	1	0	0	0	0	0	0	0.5	0	0	0	0	0	0	0	0	0
K00220	0	0	0	0	0	0	0	0.820755	0	0	0	0	0	0	0	0	0	0	0	0	0.25	0	0	0	0	0.0314961	0	0	0	0	0	0	0	0	0	0	0	0	0	0	0	0	0	0	0	0	0	0	0
K00221	0	0	0	0.214286	0.25	0.2	0	0.235849	0.5	0	0	0.0454545	0	0	0	0	0	0.130435	0	0	0	0	1	0.714286	0	0.015748	0.307692	0	0	0	0	1	0	0	0	0	0	0	0.181818	0	0	0	0	0	0	0	0	0	0
K00222	0	0	0	0	0	0	0	0	0	0	0	0	0	0	0	0	0	0	0	0	0	0	0	0	0	0	0	0	0	0	0	0	0	0	0	0	0	0	0	0	0	0	0	0	0	0	0	0	0
K00225	0	0	0	0	0	0	0	0.00943396	0	0	0	0	0	0	0	0	0	0	0	0	0	0	0	0	0	0.00787402	0	0	0	0	0	0	0	0	0	0	0	0	0	0	0	0	0	0	0	0	0	0	0
K00226	0	0	0	0	0	0.133333	0	0.00943396	0	0	0	0.0454545	1	1	0	0	0	0.0289855	0	0	0.25	0	0	0	0	0.00787402	0	0	0	1	0.5	0	0	0	0	0	1	0	0.181818	0	0.5	0.333333	0	0.181818	0	0	1	0	0
K00227	0	0	0	0	0	0	0	0.207547	0	0	0	0.159091	0	0	0	0	0.5	0	0	0	0	0	0	0	0	0.110236	0	0	0	0	0	0	0	0	0	0	0	1	0	0	0	0	0	0	0	0	0	0	0
K00228	0	0	0	0.5	0	0	0	0.933962	0	0	1	0.75	0	0	0	0	0.5	0.0144928	0	0	0	0	0	0	0	0.905512	0	0	0.428571	0	0	0	0	0	0	0	0	1	0.545455	0	0	0	1	0	0	0	0	0	0
K00230	0	0	0	0	0	0.0666667	0	0.0283019	0	0	0	0.113636	0	0	0	0	0	0.0434783	0	0	0.5	0	0	0	0	0.0393701	0	0	0	0	0	0	0	0	0	0	0	0	0	0	0	0	0	0	0	0	0	0	0
K00231	0.666667	0	0	0.714286	0.75	0.8	0	0.0471698	1	0.333333	1	0.0454545	1	1	0	1	0	0.492754	0	1	0	0	0	1	0.75	0.0629921	0.846154	0	0.714286	0	1	0	0	0	0	0.25	0	1	0.727273	0	0	0.666667	1	0	0	0.75	1	0	1
K00232	0	0	0	0	0.25	0.8	0	0	0	0	0	0.113636	0	0	0	0	0	0	0	0	0	0	0	0	0	0	0.384615	0	0	0	0	0	0	0	0	0	0	0	0	0	0	0	0.5	0	0	0	0	0	0
K00237	0	0	0	0	0	0	0	0	0	0	0	0	0	0	0	0	0	0	0	0	0	0	0	0	0	0	0	0	0	0	0	0	1	0	0	0	0	0	0	0	0	0	0	0	0	0	0	0	0
K00239	0.333333	1	0	0.857143	1	0.866667	0	0.896226	0	0	1	0.977273	1	0	1	0	0.5	0.826087	1	1	0.25	0	1	1	0.75	0.929134	0.923077	0	0.571429	1	1	0	0	0	0	0.5	0	1	0.909091	1	0	1	1	0.272727	0.75	1	1	1	0
K00240	0	1	0	0.714286	0.75	0.866667	0	0.915094	0	0	1	0.931818	1	0	1	0	0.5	0.724638	1	1	0	0	1	0.857143	0.75	0.866142	0.846154	0	0.571429	1	1	0	0	0	0	0.375	0	1	0.818182	1	0	1	1	0.0909091	0.5	1	1	0	0
K00241	0	1	0	0.857143	0.25	0.866667	0	0.867925	0	0	1	0.840909	1	0	1	0	0.5	0.652174	1	1	0	0	0	0.857143	0	0.889764	0.538462	0	0.285714	0	1	0	0	0	0	0.125	0	1	0.545455	0.5	0	0	0.5	0	0.5	1	0.5	0	0
K00242	0	0	0	0	0.25	0.466667	0	0.839623	0	0	0	0	0	0	0	0	0	0.0289855	1	0	0	0	0	0	0	0.858268	0	0	0	0	0	0	0	0	0	0	0	0	0.363636	1	0	0	0	0	0.5	0	0	0	0
K00243	0	0	0	0	0	0	0	0	0	0.666667	0	0.704545	0	0	1	1	0	0	0	0	0	0	0	0	0	0.188976	0	0	0	0	0	0	0	0	0	0	0	1	0	0	0	0	0	0	0	0	0	0	0
K00244	0.333333	0	0	0.285714	0	0.0666667	0	0.283019	0	0.333333	0	0	0	0	0	0	0	0.217391	0	0	0	0	0	0	0	0.11811	0.153846	0	0	0	0	0	0	0	0	0.125	0	1	0.0909091	0	0	0.333333	0.5	0.0909091	0	0.5	0.5	0	0
K00245	0	0	0	0.0714286	0.5	0	0	0.0377358	0	0	0	0	0	0	0	0	0	0.115942	0	0	0	0	0	0	0	0.0472441	0.384615	0	0	0	0	0	0	0	0	0	0	0	0.0909091	0	0	0.333333	0	0	0	0	0	0	0
K00246	0	0	0	0	0.5	0	0	0.169811	0	0	0	0	0	0	0	0	0	0.0724638	0	0	0	0	0	0	0	0.0629921	0.384615	0	0	0	0	0	0	0	0	0	0	0	0.0909091	0	0	0	0	0	0	0	0	0	0
K00247	0	0	0	0.0714286	0.5	0	0	0.141509	0	0	0	0	0	0	0	0	0	0.057971	0	0	0	0	0	0	0	0.0708661	0.384615	0	0.142857	0	0	0	0	0	0	0	0	0	0.0909091	0	0	0.333333	0	0	0	0	0	0	0
K00248	0.333333	1	0	0.285714	0.75	0.4	0	0.396226	1	0.333333	1	0.931818	1	1	1	0	0	0.333333	1	1	1	0	0	0.571429	0.5	0.622047	0.230769	0	0.714286	0	0.5	1	0	0	0	0.375	0	0	0.727273	1	0	0.666667	1	0.181818	0	0	0	1	1
K00249	0.333333	1	0	1	1	0.933333	1	0.971698	1	0.333333	1	0.727273	1	1	0	1	0	0.826087	1	1	1	0	0	1	1	0.905512	0.923077	0	0.714286	0	0.5	0	1	0	0	0.125	1	0	0.454545	0.5	0	1	1	0	0	0.25	0	0	1
K00252	0	1	0	0.714286	0.5	0.666667	0	0.811321	0	0.333333	1	0.909091	0	0	1	0	0	0.130435	1	0	0	0	0	0.285714	0	0.755906	0.769231	0	0.571429	0	1	0	0	0	0	0	0	0	0.818182	0	0	0	1	0	0	0.25	0	0	0
K00253	0	0	0	0.0714286	0	0	0	0.754717	0	0	1	0	1	0	0	0	0	0.130435	0	0	0	0	0	0	0	0.732283	0	0	0.142857	0	0	0	0	0	0	0	0	0	0	0	0	0	0	0	0	0	0	0	0
K00254	0	0	0	0	0	0.733333	0	0.915094	1	0	1	0.886364	0	0	1	0	0.5	0.275362	1	0	0	0	0	1	0.5	0.669291	0	0	0.428571	0	0	0	0	0	0	0	0	0	0	0	0.5	0.333333	0	0.454545	0	0	0	0	0
K00255	0	0	0	0	0	0.0666667	0	0.0188679	0	0	0	0	1	0	0	0	0	0.0289855	0	0	0	0	0	0	0	0.0314961	0	0	0	0	0	0	0	0	0	0	0	0	0	0	0	0	0	0	0	0	0	0	0
K00256	0	0	0	0	0	0	0	0.0283019	0	0	0	0	0	0	0	0	0	0.0724638	0	0	0	0	0	0	0	0.0314961	0	0	0.142857	0	0	0	0	0	0	0	0	0	0	0	0	0	0	0	0	0	0	0	0
K00257	0	0	0	0.214286	0	0.466667	0	0	0	0	0	0	0	0	0	0	0	0.0144928	0	0	0	0	0	0	0	0	0	0	0	0	0	0	0	0	0	0	0	0	0	0	0	0	0	0	0	0	0	0	0
K00259	0	1	0	0.857143	0.5	0.866667	0	0.783019	0	0.666667	1	0.954545	0	0	1	0	1	0.188406	1	1	0.5	0	0	0.142857	0	0.488189	0.923077	0	0.428571	1	0.5	0	0	0	0	0.25	0	1	0.727273	0.5	0	0	1	0	0	1	1	0	1
K00260	0	0	0.5	0.0714286	0	0	0	0	0	0	0	0	0	0	1	0	0	0.0144928	0	0	0	1	0	0	0	0.0551181	0.0769231	0	0	0	0	1	0	1	0	0	0	0	0	0.5	0	0.666667	0	0.363636	0	0	0	0	0
K00261	0.666667	0	0.5	0.571429	0.25	0.266667	1	0.216981	0.5	0	1	0.727273	0	1	1	1	0	0.681159	1	0	0.5	1	1	0.428571	0.75	0.283465	0.538462	1	0.571429	1	0.5	1	0	1	1	0	0	1	0.636364	0.5	0	1	1	0.636364	0.75	1	1	0	1
K00262	0	0	0.5	0.5	0	0.466667	0	0.301887	0.5	0.666667	0	0.681818	0	0	1	1	0	0.101449	0	1	0	1	0	0.571429	0.25	0.464567	0.230769	1	0.285714	0	1	1	0	1	1	0.25	0	1	0.454545	0	0	1	0.5	0.363636	0	0.75	1	0	0
K00263	0	0	0	0.714286	0.25	0.0666667	0	0.556604	0	0.666667	0	0.590909	0	0	0	0	0	0.304348	1	0	0	0	0	0	0	0.425197	1	0	0.285714	0	0	0	0	0	0	0	0	0	0.727273	0	0.5	0	1	0.181818	0	0	0	0	1
K00264	0	0	0	0	0	0	0	0	0	0	0	0	0	0	0	0	0	0.0144928	0	0	0	0	0	0	0	0	0	0	0	0	0	0	0	0	0	0	0	0	0	0	0	0	0	0	0	0	0	0	0
K00265	0.333333	0	0	0.285714	0.75	0.866667	0	0.933962	0	0	0	0.704545	1	0	0	0	0	0.695652	1	0	0.75	0	1	0.285714	0	0.874016	0.307692	0	0.714286	0	0.5	0	0	0	0	0.75	1	1	0.636364	0.5	0	0	1	0	0	0.75	1	0	0
K00266	0.333333	0	0	0.357143	1	0.933333	1	0.943396	0	0	0	0.75	1	1	1	1	0.5	0.855072	0.5	1	1	0	1	0.285714	0	0.795276	0	0	0.714286	0	0	1	0	1	0	0.75	1	1	0.272727	1	0	0	0.5	0.181818	0	0.75	0.5	1	0
K00270	0	0	0	0	0	0	0	0	0	0	0	0	0	0	0	0	0	0	0	0	0	0	0	0	0	0	0	0	0	0	0	0	0	0	0	0	0	0	0	0	0	0	0	0	0	0	0	0	0
K00271	0	0	0	0.142857	0	0.4	0	0	0	0	0	0	0	0	0	0	0	0	0	0	0	0	0	0	0	0	0	0	0	0	0	0	0	0	0	0	0	0	0	0	0	0	0	0	0	0	0	0	0
K00273	0.333333	0	0	0	0	0.266667	0	0.113208	0	0	0	0.0909091	0	0	0	0	0	0	0	0	0	0	0	0.428571	0	0.0787402	0.538462	0	0	0	0	0	0	0	0	0	0	0	0	0	0	0	0	0	0	0	0	0	0
K00274	0	0	0	0.0714286	0.25	0.6	0	0.301887	0	0	0	0.136364	1	0	0	0	0	0.057971	0.5	0	0	0	0	0	0	0.212598	0.307692	0	0.285714	0	0	0	0	0	0	0	0	0	0	0	0	0	0.5	0	0	0	0.5	0	0
K00275	0	0	0	0.357143	0	0.733333	0	0.915094	0	0	0	0.909091	1	0	0	0	1	0.101449	1	0	0	0	1	0.857143	0	0.80315	0.846154	0	0.571429	0	1	1	0	0	0	0	0	1	0	0	0	0	1	0	0	0	0	0	0
K00276	0	0	0	0	0.25	0.4	0	0.0283019	0	0	0	0.0227273	0	0	0	0	0	0.057971	0	0	0	0	0	0	0	0.0393701	0.307692	0	0.428571	0	0	0	0	0	0	0	0	0	0	0	0	0.333333	0	0	0	0	0.5	0	0
K00278	0.333333	0	0	0.857143	0.5	0.866667	0	0.443396	0	0	1	0.477273	1	1	0	1	1	0.318841	0.5	0	1	0	0	1	0.75	0.771654	0.307692	0	0.142857	0	0	0	1	1	0	0	1	1	0.545455	1	0	1	1	0.181818	0	1	0.5	1	1
K00279	0	0	0	0	0	0	0	0	0	0	0	0	0	0	0	0	0	0	0	0	0	0	0	0	0	0	0	0	0	0	0	0	0	0	0	0	0	0	0	0	0	0	0	0	0	0	0	0	0
K00281	0	0	0	0.928571	0	0.933333	0	0.45283	0	0	0	1	0	0	1	0	1	0.0289855	0.5	0	0.25	0	0	0.714286	0	0.417323	1	0	0	0	1	0	0	0	0	0.125	0	1	0.0909091	0	0	0	0.5	0	0	0	0.5	0	0
K00282	1	0	0	0	0.75	0	0	0.528302	1	0.666667	1	0	1	0	0	0	0	0.608696	0	1	0.25	0	1	0.285714	0.5	0.291339	0	0	0.571429	0	0	0	0	0	0	0.5	1	0	0.545455	1	0	0.333333	0.5	0.0909091	0.25	0.75	0	0	1
K00283	1	1	0	0.357143	0.75	0.133333	0	0.59434	1	0.333333	1	0.204545	1	0	0	0	0	0.695652	0	1	0.25	0	1	0.285714	0.5	0.330709	0	0	0.714286	0	0	0	0	0	0	0.5	1	0	0.272727	1	0	1	0.5	0.0909091	0.25	1	0.5	0	1
K00284	0	0	0	0.785714	0	0.4	0	0.122642	0	0	0	0.25	1	0	0	0	1	0.26087	0.5	0	0	0	0	0	0	0.181102	0.307692	0	0.142857	0	0	0	0	0	0	0.125	0	0	0.272727	0	0	0.333333	0.5	0	0	0	0	0	0
K00285	0	0	0	0.142857	0.5	0.2	0	0.575472	0.5	0.666667	0	0.5	0	0	0	0	0	0.246377	0	0	0	0	0	0	0	0.653543	0.615385	0	0	0	0	0	0	0	0	0	0	0	0	0	0	0	0	0	0	0	0	0	0
K00286	0.666667	0	0	0.785714	0.75	0.933333	1	0.915094	1	0.333333	1	0.818182	1	1	1	1	1	0.826087	1	1	1	0	1	0.428571	0	0.944882	0.461538	0	0.857143	1	0.5	1	1	1	0	0.5	1	1	0.454545	0	0	0	0.5	0.0909091	0	1	0.5	1	0
K00287	0	0	0	0	0.25	0.6	0	0.566038	0	1	0	0.909091	1	0	0	0	0	0	0.5	0	0	1	0	0.714286	0	0.866142	0.230769	1	0	1	1	0	0	0	0	0.125	0	1	0.363636	0	1	0.333333	0.5	0.181818	0	0	0	0	0
K00288	0	0	0	0	0	0	0	0	0	0	0	0	0	0	0	0	0	0	0	0	0.5	0	0	0	0	0	0	0	0	0	0	0	0	0	0	0.125	0	0	0	0	0	0	0	0	0	0	0	0	0
K00289	0	0	0	0	0	0	0	0	0	0	0	0	0	0	0	0	0	0	0	0	0	0	0	0	0	0	0	0	0	0	0	0	0	0	0	0	0	0	0	0	0	0	0	0	0	0	0	0	0
K00290	0.333333	0	0	0.142857	0	0.2	0	0.301887	0	0.333333	1	0.75	0	0	1	0	0.5	0.0144928	1	0	0	1	0	0.714286	0	0.251969	0.0769231	0	0	0	1	0	0	0	0	0.375	0	1	0.363636	0	0	0	0	0	0	0	0.5	1	1
K00293	0	0	0	0	0	0	0	0.0849057	0	0	0	0.772727	0	0	1	0	0	0	0	0	0	0	0	0.428571	0	0.023622	0.153846	0	0	0	0.5	0	0	0	0	0	0	0	0.0909091	0	0	0	0	0	0	0	0	0	0
K00294	0	0	0	0.5	0.5	0.4	0	0.0283019	1	0	0	0.954545	0	0	1	0	0	0	1	0	0	0	1	0.714286	0	0.141732	0.923077	0	0.142857	0	1	0	0	0	0	0	1	0	0.636364	0	0	0.333333	1	0	0.5	0	1	0	0
K00295	0	0	0	0	0	0	0	0	0	0	0	0	0	0	0	0	0	0	0	0	0	0	0	0	0	0.0314961	0	0	0	0	0	0	0	0	0	0	0	0	0	0	0	0	0	0	0	0	0	0	0
K00297	1	0	0	0.928571	0.5	0.866667	1	0.924528	0.5	0	1	0.863636	1	1	1	0	1	0.811594	1	1	0.75	0	1	0.857143	0.5	0.874016	0.307692	0	0.714286	0	0.5	1	1	1	0	0.625	0	1	0.454545	1	0	0.666667	1	0.181818	0	0.75	1	1	1
K00298	0	0	0	0	0	0.2	0	0	0	0.333333	0	0	0	0	0	0	0	0	0	0	0	0	0	0	0	0	0	0	0	0	0	0	0	0	0	0	0	0	0	0	0	0	0	0	0	0	0	0	0
K00299	0	0	0	0	0	0.4	0	0.0943396	0	0.666667	0	0.0227273	0	0	1	0	0	0.188406	0.5	0	0	0	0	0	0	0.275591	0	0	0	0	0	0	0	0	0	0	0	1	0.0909091	0	0	0	0	0.0909091	0	0.75	0	0	0
K00300	0	0	0	0	0	0	0	0.00943396	0	0	0	0	0	0	0	0	0	0	0	0	0	0	0	0	0	0.015748	0	0	0	0	0	0	0	0	0	0	0	0	0	0	0	0	0	0	0	0	0	0	0
K00301	0	0	0	0	0	0.2	0	0.0188679	0	0	1	0.0227273	0	0	0	0	0	0.376812	0	0	0	0	1	0.571429	0	0.023622	0.230769	0	0.285714	0	0	0	0	0	0	0	0	0	0	0	0	0	0.5	0	0	0	0	0	0
K00302	0	0	0	0.0714286	0.25	0.266667	0	0.443396	0	0	0	0	0	0	0	0	0	0.101449	0	0	0	0	0	0	0	0.212598	0.0769231	0	0	0	0	0	0	0	0	0	0	0	0	0	0	1	1	0	0	0	1	0	0
K00303	0	0	0	0.214286	0.25	0.266667	0	0.471698	1	0	1	0	0	0	0	0	0	0.565217	0	0	0	0	1	0	0	0.283465	0.538462	0	0	0	0	0	0	0	0	0	0	0	0	0	0	1	1	0	0	0	0	0	0
K00304	0	0	0	0.0714286	0.25	0.2	0	0.433962	0	0	0	0	0	0	0	0	0	0.115942	0	0	0	0	0	0	0	0.204724	0	0	0	0	0	0	0	0	0	0	0	0	0	0	0	0	0	0	0	0	0	0	0
K00305	0	0	0	0	0	0.266667	0	0.462264	0	0	0	0	0	0	0	0	0	0.0434783	0	0	0	0	0	0	0	0.204724	0	0	0.571429	0	0	0	0	0	0	0	0	1	0	0	0	0	0	0	0	0.75	0	0	0
K00306	0	0	0	0	0	0	0	0	0.5	0	0	0	0	0	0	0	0	0	0	0	0	0	0	0	0	0	0.384615	0	0	0	0	0	0	0	0	0	0	0	0	0	0	0	0	0	0	0	0	0	0
K00309	0	0	0	0	0	0.2	0	0	0	0	0	0	0	0	0	0	0	0.0724638	0	0	0	0	0	0	0	0	0	0	0	0	0	0	0	0	0	0	0	0	0	0	0	0	0	0	0	0	0	0	0
K00311	0.333333	0	0	0	0.5	0	0	0.915094	0	0	0	0	0	0	0	0	0	0.0144928	0	1	0	0	0	0	0	0.858268	0.846154	0	0.428571	0	0	0	0	0	0	0	0	1	0.0909091	0	0	0.666667	0	0.0909091	0	0	0	0	0
K00313	0	0	0	0.0714286	0	0	0	0	0	0	0	0	0	0	0	0	0	0.0144928	0	0	0	0	0	1	0	0.00787402	0	0	0	0	0	0	0	0	0	0	0	0	0	0.5	0	0	0	0.0909091	0.5	0	0	0	0
K00314	0	0	0	0	0	0	0	0.0283019	0	0	0	0	0	0	0	0	0	0.0144928	0	0	0	0	0	0	0	0	0	0	0	0	0	0	0	0	0	0	0	0	0	0	0	0	0	0	0	0	0	0	0
K00315	0	0	0	0.0714286	0	0	0	0.433962	0.5	0	0	0.0227273	0	0	0	0	0	0.0724638	0	0	0	0	0	0.142857	0	0.181102	0.230769	0	0	0	0	0	0	0	0	0	0	0	0	0	0	0.333333	0	0	0	0	0	0	0
K00316	0	0	0	0	0	0	0	0.0377358	0	0	0	0.0227273	0	0	0	0	0	0	0	0	0	0	0	0	0.25	0.19685	0.538462	0	0	0	0	0	0	0	0	0	0	0	0	0	0	0	0	0	0	0	0	0	0
K00317	0	0	0	0.214286	0.25	0	0	0.264151	0	0	0	0.0454545	0	0	1	1	0	0.0144928	0	0	0	0	0	0	0	0.173228	0	0	0	0	0.5	0	1	0	0	0	0	0	0.181818	0	0	0	0	0	0	0	0	0	0
K00318	0	1	0	0.5	0.25	0.466667	0	0.0377358	0.5	0	0	0.954545	0	0	1	0	0	0	1	0	0	0	1	0.714286	1	0.0314961	0.846154	0	0	0	1	0	0	0	0	0	0	0	0.818182	1	0	0	0.5	0.272727	0.5	0.75	0	0	0
K00319	0	0	0	0	0	0	0	0	0	0	0	0	0	0	0	0	0	0	0	0	0	0	0	0	0	0.023622	0	0	0	0	0	0	0	0	0	0	0	0	0	0	0	0	0	0	0	0	0	0	0
K00320	0.333333	0	0	0.571429	0.5	0.2	0	0.132075	1	0	0	0	1	0	0	0	0	0.637681	0	0	0	0	1	0	0.25	0.110236	0	0	0	0	0	0	1	0	0	0	0	0	0	0	0	0	0	0	0	0	0	0	0
K00322	0	0	0	0	0.5	0.2	0	0.141509	0.5	0	0	0	0	0	0	0	0	0.246377	0	0	0	0	0	0.142857	0	0.425197	0	0	0	0	0	0	0	0	0	0	0	1	0	0	0	1	0.5	0	0	0	1	0	0
K00323	0	0	0	0.0714286	0	0	0	0	0	0	0	0	0	0	0	0	0	0	0	0	0	0	0	0	0	0	0	0	0	0	0	0	0	0	0	0	0	0	0	0	0	0	0	0	0	0	0	0	0
K00324	0.333333	1	0	0.428571	0	0.6	0	0.839623	0	0	1	0.25	1	0	1	0	0	0.217391	0	0	0	0	1	0.142857	0.75	0.818898	0.923077	0	0.857143	0	0.5	0	1	0	0	0.25	0	0	0.454545	0	0	0.333333	0.5	0	0	1	1	0	0
K00325	0	1	0	0.428571	0	0.6	0	0.849057	0	0	1	0.272727	1	0	1	0	0	0.202899	0	0	0	0	1	0.142857	0.5	0.834646	0.923077	0	0.714286	0	0.5	0	0	0	0	0.25	0	0	0.454545	0	0	0.333333	0.5	0	0	1	1	0	0
K00326	0	0	0	0	0	0	0	0	0	0	0	0	0	0	0	0	0	0	0	0	0	0	0	0	0	0.015748	0	0	0	0	0	0	0	0	0	0	0	0	0	0	0	0	0	0	0	0	0	0	0
K00329	0.333333	1	0	0.142857	0.25	0	0	0.886792	1	0	0	0.0454545	0	0	0	0	0	0.362319	1	0	0	0	1	0.142857	0.75	0.314961	0.307692	0	0	0	0	0	0	0	0	0	0	0	0.363636	0	0	0.333333	0.5	0.272727	1	0.5	0	0	0
K00330	0	1	0	1	0.75	0.6	0	0.849057	1	0	1	0.454545	1	0	0	0	0	0.956522	1	0	0	0	1	0.857143	1	0.716535	0.846154	0	0	0	1	0	0	0	0	0.125	0	0	1	1	0	0.666667	1	0.0909091	0.75	1	1	0	0
K00331	0	1	0	1	0.75	0.666667	0	0.849057	1	0	1	0.454545	1	0	0	0	0	0.942029	1	0	0	0	1	0.857143	0.5	0.700787	0.846154	0	0	0	1	0	1	0	0	0.125	0	0	1	1	0	0.666667	1	0.0909091	1	0.75	1	0	0
K00332	0	1	0	1	0.75	0.6	0	0.867925	1	0	1	0.454545	1	0	0	0	0	0.913043	1	0	0	0	1	0.857143	0.75	0.472441	0.923077	0	0	0	1	0	1	0	0	0.125	0	0	0.818182	1	0	0.666667	1	0.0909091	0.75	1	1	0	1
K00333	0	1	0	1	0.75	0.6	0	0.716981	1	0	1	0.5	1	0	0	0	0	0.942029	1	0	0	0	1	0.857143	0.5	0.472441	0.923077	0	0	0	1	0	1	0	0	0.125	0	0	0.818182	1	0	0.666667	1	0.0909091	0.75	0.75	1	0	1
K00334	0	1	0	1	0.25	0.466667	1	0.858491	1	0	0	0.431818	1	1	0	1	0	0.637681	1	1	0.75	0	1	0	0.25	0.661417	0.923077	0	0	0	1	1	1	1	0	0	1	0	0.636364	0	0	0.666667	1	0	0	0.75	1	1	0
K00335	0.666667	0	0.5	1	0.75	0.533333	1	0.95283	1	0	0	0.477273	1	1	0	1	0	0.869565	1	1	0.75	0	1	0	0.25	0.669291	0.923077	1	0.285714	0	1	0	1	1	0	0.25	1	0	0.636364	1	0	1	1	0	0	1	1	1	0
K00336	0	1	0.5	1	0.75	0.533333	0	0.943396	1	0	0	0.454545	1	0	0	0	0	0.246377	1	0	0	0	1	0	1	0.692913	0.846154	1	0	0	0.5	0	1	0	0	0.125	0	0	0.636364	1	0	0	1	0	0	0.75	0	0	1
K00337	0.333333	1	0	1	0.75	0.6	0	0.90566	1	0	1	0.5	1	0	0	0	0	0.956522	1	0	0	0	1	0.857143	1	0.653543	0.923077	0	0	0	1	0	1	1	0	0.125	0	0	0.818182	1	0	0.666667	0.5	0.0909091	0.75	1	1	0	0
K00338	0.333333	1	0	1	0.75	0.6	0	0.773585	1	0	1	0.477273	1	0	0	0	0	0.811594	1	0	0	0	0	0.428571	0.5	0.606299	0.923077	0	0	0	1	0	0	0	0	0.125	0	0	0.727273	1	0	0.666667	0.5	0.0909091	0.75	1	1	0	1
K00339	0.333333	0	0	1	0.75	0.666667	0	0.820755	1	0	1	0.522727	1	0	0	0	0	0.971014	1	0	0	0	1	0.857143	1	0.598425	0.923077	0	0	0	1	0	0	0	0	0.125	0	0	0.727273	1	0	0.666667	0.5	0.0909091	0.75	1	1	0	0
K00340	0.666667	1	0	1	0.75	0.666667	0	0.811321	1	0	1	0.5	1	0	0	0	0.5	0.942029	1	0	0	0	1	0.857143	1	0.606299	0.923077	0	0	0	1	0	0	0	0	0.125	0	0	0.636364	1	0	0.666667	0.5	0.0909091	0.5	1	1	0	0
K00341	0.666667	1	0	1	0.75	0.666667	0	0.886792	1	0	1	0.522727	1	0	0	0	0.5	0.971014	1	0	0	0	1	0.714286	1	0.653543	0.846154	0	0	0	1	0	1	0	0	0.125	0	0	0.818182	1	0	0.666667	0.5	0.0909091	0.75	1	1	0	0
K00342	0.666667	1	0	1	0.75	0.666667	0	0.896226	1	0	1	0.477273	1	0	0	0	1	0.855072	1	0	0	0	1	0.857143	1	0.653543	0.846154	0	0	0	1	0	1	0	0	0.125	0	0	0.727273	1	0	0.666667	0.5	0.0909091	0.5	1	1	0	1
K00343	0.666667	1	0	1	0.75	0.666667	0	0.90566	1	0	1	0.477273	1	0	0	0	0	0.927536	1	0	0	0	1	0.857143	1	0.645669	0.846154	0	0	0	1	0	1	0	0	0.125	0	0	0.909091	1	0	1	0.5	0.0909091	0.75	1	1	0	1
K00344	0	1	0	0.785714	0.75	1	0	0.971698	0.5	0.333333	0	0.636364	1	0	1	0	0	0.753623	1	0	0	0	1	1	0.25	0.944882	0.846154	0	0.857143	0	0	0	1	0	0	0	0	0	0.636364	0	0	0.666667	1	0	0.5	0.25	1	0	0
K00345	0	0	0	0	0	0	0	0	0	0	0	0	0	0	0	0	1	0	0	0	0	0	0	0	0	0	0	0	0	0	0	0	0	0	0	0	0	0	0	0	0	0	0	0	0	0	0	0	0
K00346	0	0	0	0	0.5	0	0	0.0188679	0	0	1	0.590909	0	0	1	0	0	0	0	1	0	0	0	0.714286	0	0.354331	0	0	1	0	0	0	0	0	0	0.25	0	1	0.272727	0	0	0	0	0	0	0	0	0	0
K00347	0.333333	0	0	0	0.5	0	0	0.0188679	0	0	1	0.568182	0	1	1	0	0	0	0	1	1	0	0	0.714286	0	0.362205	0	0	1	0	0	1	0	0	0	0.75	1	1	0.272727	0	0	0	0	0	0	0	0	1	0
K00348	0.333333	0	0	0	0.25	0	1	0.0283019	0	0	1	0.545455	0	1	1	0	0	0	0	1	1	0	0	0.714286	0	0.314961	0	0	1	0	0	1	0	0	0	0.375	1	1	0.363636	0	0	0	0	0	0	0	0	1	0
K00349	0.333333	0	0	0	0.5	0	0	0.0377358	0	0	1	0.545455	0	1	1	0	0	0	0	1	1	0	0	0.714286	0	0.314961	0	0	0.857143	0	0	1	0	0	0	0.375	1	1	0.363636	0	0	0	0	0	0	0	0	1	0
K00350	0.333333	0	0	0	0.5	0	0	0.0377358	0	0	1	0.545455	0	1	1	0	0	0	0	1	1	0	0	0.714286	0	0.307087	0	0	0.857143	0	0	1	0	0	0	0.5	1	1	0.363636	0	0	0	0	0	0	0	0	1	0
K00351	0.333333	0	0	0	0.5	0	1	0.0471698	0	0	1	0.545455	0	1	1	0	0	0	0	1	1	0	0	0.571429	0	0.393701	0	0	0.857143	0	0	1	0	0	0	0.5	1	1	0.363636	0	0	0	0	0.0909091	0	0	0	1	0
K00354	0	0	0	0	0	0	0	0.0188679	0	0	0	0	0	0	0	0	0	0.0144928	0	0	0	0	0	0	0	0.0551181	0	0	0	0	0	0	0	0	0	0	0	0	0	0	0	0	0	0	0	0	0	0	0
K00355	0	0	0	0.0714286	0	0.333333	0	0.320755	0	0.666667	0	0.25	0	0	0	0	0	0.0289855	0.5	0	0.25	0	0	0	0	0.267717	0	0	0	0	0	0	0	0	0	0	0	0	0.0909091	0	0	0	0	0	0	0	0	0	0
K00356	0.333333	1	0	0.142857	0.25	0	0	0.915094	1	0	0	0.0454545	0	0	0	0	0	0.362319	1	0	0	0	1	0.142857	0.75	0.314961	0.307692	0	0	0	0	0	0	0	0	0	0	0	0.363636	0	0	0.333333	0.5	0.272727	1	0.5	0	0	0
K00359	0	0	0	0	0	0	0	0.0283019	0	0	0	0.113636	0	0	0	0	0	0.0724638	0	0	0	0	0	0	0	0	0	0	0	0	0	0	0	0	0	0	0	0	0	0	0	0	0	0	0	0	0	0	0
K00360	0	0	0	0	0	0.2	0	0	0	0	0	0	0	0	0	0	0	0	0	0	0	0	0	0	0	0	0	0	0	0	0	0	0	0	0	0	0	0	0	0	0	0	0	0	0	0	0	0	0
K00362	0	0	0	0.214286	0	0.4	0	0.311321	0	0	0	0.204545	0	1	0	0	1	0.0724638	1	0	0	0	0	0	0	0.582677	0.307692	0	0.428571	0	0	0	0	0	0	0.375	0	1	0.0909091	0	1	0	0	0	0	0	0	0	0
K00363	0	0	0	0.0714286	0.25	0.533333	0	0.245283	0	0	1	0.204545	0	0	0	0	1	0.246377	1	0	0	0	0	0.571429	0	0.480315	0	0	0.571429	1	0	0	0	0	0	0.125	0	1	0.363636	0	0	0.333333	0	0.0909091	0	1	1	0	0
K00364	0	0	0	0	0	0	0	0.0660377	0	0.666667	0	0.272727	0	0	0	0	0	0	0	0	0	0	0	0	0	0.125984	0	0	0	0	1	0	1	0	0	0	0	0	0.0909091	0	0	0	0	0	0	0	0	0	0
K00365	0	0	0	0.142857	0	0.4	0	0.0283019	0	0	0	0	0	0	0	0	0	0	1	0	0	0	0	0	0	0.00787402	0	0	0	0	0	0	0	0	0	0	0	0	0	0	0	0	0	0	0	0	0	0	0
K00366	0.333333	0	0	0.285714	0.5	0.133333	0	0.0377358	0	0	0	0	0	0	0	0	1	0.666667	0.5	0	0	0	0	0.285714	0	0.00787402	0.230769	0	0.428571	0	0	0	0	0	0	0.25	0	0	0.0909091	0	0	0	0.5	0	0	0.5	1	0	0
K00367	0	0	0	0	0	0	0	0	0	0	0	0.204545	0	0	0	0	1	0	0	0	0	0	0	0	0	0	0.0769231	0	0.285714	0	0	0	0	0	0	0	0	0	0	0	0	0	0	0	0	0	0	0	0
K00368	0	0	0	0.428571	0.5	0.266667	0	0.358491	0	0	0	0.318182	0	0	0	0	0	0.478261	1	0	0	0	1	0.142857	0.25	0.204724	0.923077	0	0	0	0	0	1	0	0	0	0	0	0	0	0	0.666667	0.5	0.181818	1	1	1	0	0
K00370	0.333333	1	0	0	0.5	0.2	0	0.132075	0	0	0	0.0227273	0	1	0	0	0	0.15942	0	1	0.25	0	0	0	0.25	0.204724	0.384615	0	0.142857	0	0.5	1	0	0	0	0.125	0	0	0	0	0	0.333333	0.5	0	0	0.75	1	0	0
K00371	0.333333	1	0	0.0714286	0.75	0.2	0	0.122642	0	0	0	0.0227273	0	1	0	0	0	0.289855	0	1	0.75	0	0	0.571429	0.25	0.181102	0.461538	0	0.142857	0	0.5	1	1	0	0	0.125	0	0	0.272727	0	0	0.333333	0.5	0	0	0.5	0.5	0	0
K00372	0	0	0	0.142857	0	0.2	0	0.358491	0	0	0	0.0909091	0	0	0	0	0	0.057971	1	0	0	0	0	0	0	0.511811	0	0	0.142857	0	0	0	0	0	0	0	0	1	0	0	0	0	0	0	0	0	0	0	0
K00373	0.333333	1	0	0.0714286	0.75	0.2	0	0.122642	0	0	0	0.0227273	0	1	0	0	0	0.26087	0	0	0	0	0	0.428571	0	0.19685	0.461538	0	0.428571	0	0.5	1	1	0	0	0.125	0	0	0.363636	0	0	0.666667	0.5	0	0	1	1	0	0
K00374	0	1	0	0	0.5	0.2	0	0.103774	0	0	0	0.0227273	0	0	0	0	0	0.0144928	0	1	0	0	0	0	0	0.212598	0.461538	0	0	0	0.5	0	0	0	0	0	0	0	0	0	0	0.333333	0.5	0	0	0	0	0	0
K00375	0	0	0	0	0	0.6	0	0.339623	0	0	0	0.272727	0	0	0	0	0	0.246377	1	0	0	0	0	0	0	0.409449	0	0	0	0	0	0	0	0	0	0	0	0	0	0	0	0	0.5	0	0	0	0	0	0
K00376	0	0	0	0.142857	0	0	0	0.0471698	0	0	0	0.272727	0	0	0	0	0	0.0289855	0	1	0	0	0	0	0	0.102362	0	0	0	0	0	0	0	0	0	0	0	0	0	0	0	0	0	0.0909091	0	0	0	0	0
K00380	0	0	0	0	0	0.133333	0	0.160377	0	0	0	0.340909	0	0	0	0	0	0	0	0	0	0	0	0	0	0.448819	0	0	0	0	0	0	0	0	0	0	0	0	0	0	0	0	0.5	0	0	0	0	0	0
K00381	0.333333	0	0	0.285714	0.5	0.0666667	0	0.754717	0	0	0	0.0681818	0	0	0	0	0	0.652174	0.5	0	0.25	0	0	0.285714	0	0.76378	0.230769	0	0.857143	0	0	0	1	0	0	0	0	0	0	0	0	0	1	0	0	0	0	0	0
K00382	0.666667	0	0	1	0.75	1	1	0.971698	0.5	1	1	1	1	1	1	1	0.5	0.826087	1	1	1	0	1	0.857143	0.75	0.944882	0.846154	0	1	0	1	1	1	0	0	0.75	1	1	0.909091	0	0.5	0.666667	1	0.181818	0.25	1	1	1	1
K00383	0	0	0	0.142857	0	0.133333	0	0.820755	1	0.333333	0	0.181818	0	0	0	0	1	0.0144928	0	0	0	1	0	0	0	0.779528	0.307692	0	0	0	0	0	0	0	0	0	0	1	0	0	0.5	0	0.5	0	0	0	0	0	0
K00384	1	1	1	1	1	0.933333	1	0.943396	1	1	1	0.886364	1	0	1	1	1	0.971014	1	1	0.75	1	1	1	1	0.937008	1	1	0.857143	1	1	1	1	1	1	0.625	0	1	0.909091	1	0.5	0.666667	1	0.727273	0.75	0.75	1	1	1
K00385	0	0	0	0	0	0	0	0	0	0	0	0	0	0	0	0	0	0.101449	0	0	0	0	0	0	0	0	0	0	0	0	0	0	0	0	0	0	0	0	0	0	0	0	0	0	0	0	0	0	0
K00386	0	0	0	0	0	0	0	0.0188679	0	0	0	0	0	0	0	0	0	0	0	0	0	0	0	0	0	0	0	0	0	0	0	0	0	0	0	0	0	0	0	0	0	0	0	0	0	0	0	0	0
K00387	0	0	0	0	0	0.4	0	0.0754717	0	0	0	0	0	0	0	0	0	0.0144928	0	0	0	0	0	0	0	0	0	0	0	0	0	0	0	0	0	0	0	0	0	0	0	0	0	0	0	0	1	0	0
K00389	0	0	0	0.0714286	0.25	0.533333	0	0.169811	0	0	0	0.340909	0	0	0	0	0.5	0	0	0	0	0	0	0	0	0.0708661	0	0	0	0	0	0	0	0	0	0	0	0	0	0	0	0	0	0.181818	0	0	0	0	0
K00390	0.666667	0	0	0.428571	0.5	0.6	1	0.584906	0	0	0	0.704545	1	1	1	0	1	0.492754	1	0	0.75	0	0	0.142857	0	0.700787	0.153846	0	0.714286	0	0.5	1	1	0	0	1	1	1	0.363636	0	0	0	1	0.0909091	1	0.5	1	0	0
K00392	0.333333	0	0	0.357143	0.5	0.6	0	0	0	0	0	0.568182	1	0	1	0	1	0.101449	1	0	0.5	0	0	0.285714	0	0.0393701	0.230769	0	0.571429	0	0	1	0	0	0	0.125	0	0	0.363636	0	0	0	0.5	0	0.75	0.75	0.5	0	0
K00394	0	0	0	0	0	0	0	0.160377	0	0	0	0.0227273	0	0	0	0	0	0.231884	0	1	0	0	0	0	0	0.0708661	0	0	0	0	0	0	0	0	0	0	0	0	0	0	0	0	0	0	0	0	0	0	0
K00395	0	0	0	0	0.75	0	0	0.113208	0	0	0	0.0227273	0	0	0	0	0	0.15942	0	1	0	0	0	0	0	0.0708661	0	0	0	0	0	0	0	0	0	0	0	0	0	0	0	0	0	0	0	0.75	0	0	0
K00400	0	0	0	0	0	0	0	0	0	0	0	0	0	0	0	0	0	0	0	0	0	0	0	0	0	0	0	0	0	0	0	0	0	0	0	0	0	0	0.0909091	0	0	0	0	0	0	0	0	0	0
K00404	0	0	0	0.428571	0	0	0	0.415094	0	0	0	0.0681818	0	0	0	0	0	0.0144928	0	1	0	0	0	0	0	0.488189	0	0	0	0	0	0	0	0	0	0	0	0	0	0	0	0	0	0	0	0	0	0	0
K00405	0.333333	0	0	0	0.5	0	0	0.377358	0	0	0	0.5	0	0	0	0	0.5	0.0289855	0	1	0	0	0	0.142857	0	0.488189	0	0	0.428571	0	1	0	0	0	0	0.125	0	0	0.363636	0	0	0.333333	0.5	0	0	1	1	0	0
K00406	0	0	0	0.142857	0.5	0.0666667	0	0.415094	0	0	0	0.704545	0	0	0	0	0	0.144928	0	1	0	0	0	0.428571	0	0.543307	0.769231	0	0.285714	0	0	0	0	0	0	0	0	1	0.272727	0	0	0	1	0	0	1	0	0	0
K00407	0	0	0	0	0	0	0	0.358491	0	0	0	0.318182	0	0	0	0	0	0	0	0	0	0	0	0	0	0.425197	0	0	0	0	0	0	0	0	0	0	0	0	0	0	0	0	0.5	0	0	0	0	0	0
K00410	0	0	0	0	0.25	0	0	0.198113	0	0	0	0	0	0	0	0	0	0	0	0	0	0	0	0	0	0	0	0	0	0	0	0	0	0	0	0	0	0	0.181818	0	0	0	0	0	0	0	0	0	0
K00411	0	0	0	0	0.25	0	0	0.90566	0	0	0	0	0	0	0	0	0	0	0	0	0	0	0	0	0	0.826772	0.0769231	0	0	0	0	0	0	0	0	0	0	0	0.181818	0	0	0.333333	0	0	0.75	0	0	0	0
K00412	0.333333	0	0	0	0.75	0.133333	0	0.783019	0.5	0	0	0.0227273	0	0	0	0	0	0.0289855	0	0	0	0	0	0.142857	0.5	0.818898	0.692308	0	0.428571	0	0	0	0	0	0	0	0	0	0.272727	0	0	0.333333	0	0	0.75	1	1	0	0
K00413	0	0	0	0	0.5	0	0	0.915094	0	0	0	0	0	0	0	0	0	0	0	1	0	0	0	0	0	0.787402	0.0769231	0	0	0	0	0	0	0	0	0	0	0	0.181818	0	0	0	0	0	0	0	0	0	0
K00422	0	0	0	0	0	0	0	0	0	0	0	0	0	0	0	0	0	0	0	0	0	0	0	0	0	0	0	0	0	0	0	0	0	0	0	0	0	0	0	0	0	0	0	0	0	0	0	0	0
K00423	0	0	0	0	0	0	0	0	0	0	0	0	0	0	0	0	0	0	0	0	0	0	0	0	0	0	0	0	0	0	0	0	0	0	0	0	0	0	0	0	0	0	0	0	0	0	0	0	0
K00424	0	0	0	0	0	0	0	0.103774	0	0	0	0	0	0	0	0	0	0	0	0	0	0	0	0	0	0.244094	0	0	0	0	0	0	0	0	0	0	0	0	0	0	0	0	0	0	0	0	0	0	0
K00425	0	0	0	0.0714286	0	0.8	0	0.537736	0	0.666667	0	0.545455	0	0	1	0	0.5	0.0724638	0.5	0	0	0	1	0.142857	0	0.606299	0.846154	0	0.428571	0	0	0	0	0	0	0	0	0	0	0	0	0.333333	0.5	0	0	1	1	0	0
K00426	0	0	0	0.0714286	0	0.8	0	0.490566	0	0.666667	0	0.5	0	0	0	0	0.5	0	0.5	0	0	0	0	0	0	0.566929	0	0	0	0	0	0	0	0	0	0	0	0	0	0	0	0	0.5	0	0	0	0	0	0
K00427	0	0	0	0	0	0	0	0.00943396	0	0	0	0	0	0	0	0	0	0	0	0	0	0	0	0	0	0.0708661	0	0	0	0	0	0	0	0	0	0	0	0	0	0	0	0	0	0	0	0	0	0	0
K00428	0	1	0	0	0.75	0.0666667	0	0.320755	0	0	0	0.681818	1	0	0	0	0	0.0869565	0	0	0	0	0	0.571429	0.75	0.527559	0.615385	0	0.714286	0	0	0	0	0	0	0	0	1	0	0	0	0.333333	0.5	0	0	1	1	0	0
K00432	0	1	0	0.285714	0	0.533333	0	0.433962	0	0.666667	0	0.818182	0	1	0	0	0.5	0	0	0	0	0	0	0.571429	0.25	0.700787	0	0	0	0	1	0	0	0	0	0	1	1	0.0909091	0	0	0.333333	0.5	0	0	0	1	0	0
K00433	0	0	0.5	0.0714286	0.25	0.4	0	0.386792	0	0	0	0.295455	0	0	0	0	0	0.0724638	1	0	0	0	0	0	0	0.291339	0	0	0.142857	0	0	0	0	0	0	0	0	0	0	0	0	0	0.5	0	0	0	0	0	0
K00435	0	0	0	0.142857	0	0.6	0	0	0	0.333333	0	0	1	0	0	0	0	0	0	0	0	0	0	0.571429	0	0	0	0	0	0	0	0	0	0	0	0	0	0	0	0	0	0	0	0	0	0	0	0	0
K00436	0	0	0.5	0	0	0	0	0	0	0	0	0.0227273	0	0	0	0	1	0.0724638	0	0	0	0	1	0	0	0	0	0	0	0	0	0	0	0	0	0	0	0	0	0	0	0	0	0	0	0	0	0	0
K00441	0	1	0	0.357143	0	0.133333	0	0.141509	0	0	0	0.0454545	1	0	0	0	0	0.057971	0	1	0	0	0	0	0	0.0551181	0	0	0	0	0	1	0	0	0	0	0	0	0	0	0	0	0	0	0	0	0	0	0
K00446	0	0	0	0	0	0.333333	0	0.132075	0	0	0	0.0227273	0	0	0	0	0	0.0724638	1	0	0	0	0	0	0	0.110236	0	0	0	0	0	0	0	0	0	0	0	0	0	0	0	0	0	0.0909091	0	0	0	0	0
K00448	0	0	0	0	0	0.333333	0	0.254717	0	0	0	0	0	0	0	0	0	0	0	0	0	0	0	0	0	0.141732	0	0	0	0	0	0	0	0	0	0	0	0	0	0	0	0	0	0	0	0	0	0	0
K00449	0	0	0	0	0	0.333333	0	0.40566	0	0	1	0.227273	0	0	0	0	0	0	0	0	0	0	0	0.285714	0.75	0.212598	0	0	0	0	0	0	0	0	0	0	0	1	0.0909091	0	0	0	0	0	0	0.5	0.5	0	0
K00450	0	0	0	0	0.25	0.2	0	0.245283	0	0	0	0.0227273	0	0	0	0	0	0.26087	0	0	0	0	1	0	0	0.15748	0.0769231	0	0	0	0	0	0	0	0	0.125	0	0	0	0	0	0.333333	0	0	0	0	0	0	0
K00451	0	0	0	0.571429	0	0.4	0	0.471698	0.5	0	1	0.863636	0	0	0	0	0	0	0	0	0	0	0	0.428571	0	0.314961	0	0	0	0	1	0	0	0	0	0	0	1	0.454545	0	0	0.666667	0.5	0.0909091	0	0.5	0.5	0	1
K00452	0	0	0	0.0714286	0	0.0666667	0	0.113208	0	0	0	0.545455	0	0	0	0	0	0.0289855	0	0	0	0	0	0.285714	0	0.102362	0.153846	0	0	0	0	0	0	0	0	0	0	0	0.272727	0	0	0	0.5	0	0	0	0	0	0
K00453	0	0	0	0.214286	0	0.666667	0	0.40566	0	0	1	0.772727	0	0	0	0	0	0	0.5	0	0	0	0	0.428571	0.25	0.314961	0.538462	0	0	0	0	0	0	0	0	0	0	0	0.272727	0	0	0	0.5	0	0	0	0.5	0	0
K00454	0	0	0	0	0	0	0	0	0	0	0	0	0	0	0	0	0	0	0	0	0	0	0	0	0	0	0	0	0	0	0	0	0	0	0	0	0	0	0	0	0	0	0	0	0	0	0	0	0
K00455	0	0	0	0.142857	0	0	0	0.0377358	0	0	0	0	0	0	0	0	0	0	0	0	0	0	0	0	0	0.0629921	0	0	0	0	0	0	0	0	0	0	0	0	0	0	0	0	0	0	0	0	0	0	0
K00456	0	0	0	0	0.5	0	0	0.00943396	0	0	0	0.0681818	0	0	0	0	0	0	0	0	0	0	0	0.142857	0	0	0	0	0	0	0	0	0	0	0	0	0	0	0	0	0	0	0.5	0	0	0.25	0	0	0
K00457	0	1	0	0.642857	0	0.466667	0	0.566038	0.5	0	1	0.931818	0	0	0	0	1	0	0	0	0	0	0	0.428571	0.25	0.574803	0.0769231	0	0	0	1	0	0	0	0	0	0	1	0.454545	0	0	0.666667	0.5	0.0909091	0	0.5	0	0	0
K00459	0.666667	0	0	0.714286	0.5	0.6	0	0.773585	0	0	1	0.363636	1	0	0	1	0.5	0.652174	0.5	0	0.75	0	0	0	0	0.748031	0.615385	1	0.285714	0	0	0	1	1	0	0.25	0	0	0	0	0	0	1	0	0	0	0	1	0
K00461	0	0	0	0	0	0	0	0	0	0	0	0	0	0	0	0	0	0	0	0	0	0	0	0	0	0	0	0	0	0	0	0	0	0	0	0	0	0	0	0	0	0	0.5	0	0	0	0	0	0
K00462	0	0	0	0	0	0	0	0.00943396	0	0	0	0	0	0	0	0	0	0.0434783	0	0	0	0	0	0	0	0.015748	0	0	0	0	0	0	0	0	0	0	0	0	0	0	0	0	0	0	0	0	0	0	0
K00463	0	0	0	0	0	0	0	0.0566038	0.5	0	0	0	0	0	0	0	0	0	0.5	0	0	0	0	0	0	0.015748	0.0769231	0	0	0	0	0	0	0	0	0	0	0	0	0	0	0	0	0	0	0	0.5	0	0
K00464	0	0	0	0	0	0	0	0.0754717	0	0	0	0.0227273	1	0	0	0	1	0	0	0	0	0	0	0	0	0.0866142	0	0	0.142857	0	0	0	0	0	0	0	0	0	0	0	0	0	0	0	0	0	0	0	0
K00466	0	0	0	0	0	0.0666667	0	0	0	0	0	0	0	0	0	0	0	0	0	0	0	0	0	0	0	0.00787402	0	0	0	0	0	0	0	0	0	0	0	1	0	0	0	0	0	0	0	0	0	0	0
K00467	0	0	0	0.142857	0.25	0.4	0	0.0849057	0	0	0	0.0681818	0	0	0	0	0	0.0289855	0	0	0	0	0	0	0	0.0472441	0.230769	0	0	0	0	0	0	0	0	0	0	0	0	0	0	0	0	0	0	0	0	0	0
K00468	0	0	0	0	0	0.0666667	0	0	0	0	0	0	0	0	0	0	0	0	0	0	0	0	0	0	0	0	0	0	0	0	0	0	0	0	0	0	0	0	0	0	0	0	0	0	0	0	0	0	0
K00469	0	0	0	0	0.25	0	0	0	0	0	0	0.113636	0	0	0	0	0	0	0	0	0	0	0	0	0	0.015748	0	0	0.428571	0	0	0	0	0	0	0	0	0	0.0909091	0	0	0	0	0	0	0	0	0	0
K00471	0	0	0	0.0714286	0	0.0666667	0	0.169811	0	0	0	0	0	0	0	0	0	0.0724638	0	0	0	0	0	0	0	0.0708661	0	0	0	0	0	0	0	0	0	0	0	0	0	0	0	0	0	0	0	0	0	0	0
K00472	0	0	0	0	0	0	0	0.216981	0	0	0	0.0227273	0	1	0	0	0	0	0	0	0	0	0	0	0	0.228346	0	0	0	0	0	0	0	0	0	0	0	0	0	0	0	0	0	0	0	0	0	0	0
K00473	0	0	0	0	0	0	0	0	0	0	0	0	0	0	0	0	0	0	0	0	0	0	0	0.142857	0	0	0	0	0	0	0	0	0	0	0	0	0	0	0	0	0	0	0.5	0	0	0	0	0	0
K00474	0	0	0	0	0	0	0	0.0283019	0	0	0	0	0	0	0	0	0	0	0	0	0	0	0	0	0	0	0	0	0	0	0	0	0	0	0	0	0	0	0	0	0	0	0	0	0	0	0	0	0
K00476	0	0	0	0	0	0	0	0.103774	0	0	0	0	0	0	0	0	0	0	0	0	0	0	0	0.142857	0	0.023622	0	0	0	0	0	0	0	0	0	0	0	0	0	0	0	0	0	0	0	0	0	0	0
K00477	0	0	0	0.285714	0.25	0	0	0.311321	0	0	0	0.113636	1	0	0	0	0	0.101449	0	0	0	0	0	0.142857	0.5	0.267717	0.0769231	0	0.285714	0	0	0	0	0	0	0	0	0	0	0	0	0	0.5	0	0	0	0	0	0
K00479	0	0	0	0.0714286	0	0.333333	0	0.226415	0	0	0	0.0454545	0	0	0	0	0	0.202899	0	0	0	0	0	0.285714	0	0.220472	0.461538	0	0	0	0	0	0	0	0	0	0	0	0.0909091	0	0	0	0	0	0	0	0	0	0
K00480	0	0	0	0	0	0	0	0.320755	0	0	0	0	0	0	0	0	0.5	0	0	0	0	0	0	0	0	0.141732	0	0	0.142857	0	0	0	0	0	0	0	0	0	0	0	0	0	0	0	0	0	0	0	0
K00481	0	0	0	0.142857	0	0.466667	0	0.245283	0	0	0	0	0	0	0	0	0	0	0.5	0	0	0	0	0	0	0.228346	0	0	0	0	0	0	0	0	0	0	0	0	0	0	0	0	0.5	0	0	0	0	0	0
K00483	0	0	0	0	0	0.133333	0	0.179245	0	0	0	0	0	0	0	0	0	0.463768	0.5	0	0	0	0	0	0	0.102362	0	0	0	0	0	0	0	0	0	0	0	0	0	0	0	0	0	0	0	0	0	0	0
K00484	0	0	0	0	0	0.0666667	0	0.0471698	0	0	0	0.0227273	0	0	0	0	0	0	1	0	0	0	0	0	0	0.023622	0.230769	0	0	0	0	0	0	0	0	0	0	0	0	0	0	0	0	0	0	0	0	0	0
K00485	0	0	0	0.142857	0	0.333333	0	0.160377	0	0	0	0.0227273	0	0	0	0	0	0	0	0	0	0	0	0	0	0.15748	0.230769	0	0	0	0	0	0	0	0	0	0	0	0	0	0	0	0	0	0	0	0	0	0
K00486	0	0	0	0	0	0	0	0.0283019	0	0	0	0.590909	0	0	0	0	0	0	0	0	0	0	0	0.428571	0	0.0708661	0.0769231	0	0	0	0	0	0	0	0	0	0	0	0.272727	0	0	0	0.5	0	0	0	0	0	0
K00491	0	0	0	0	0	0.0666667	0	0.0188679	0	0.333333	0	0.0227273	0	0	0	0	0.5	0	0.5	0	0	0	0	0	0	0.023622	0	0	0	0	0	0	0	0	0	0	0	0	0	0	0	0.333333	0.5	0	0	0	0	0	0
K00493	0	0	0	0.571429	0	0.333333	0	0.169811	0	0	0	0	0	0	0	0	0.5	0.130435	1	0	0	0	0	0	0	0.0314961	0	0	0	0	0	0	0	0	0	0	0	0	0	0	0	0	0.5	0	0	0	0	0	0
K00494	0	0	0	0	0	0	0	0	0	0	0	0	0	0	0	0	0	0.0289855	0	0	0	0	0	0	0	0.00787402	0	0	0	0	0	0	0	0	0	0	0	0	0	0	0	0	0	0	0	0	0	0	0
K00496	0	0	0	0	0	0.466667	0	0.169811	0	0	0	0.181818	0	0	0	0	0	0	0	0	0	0	0	0	0	0.456693	0	0	0	0	0	0	0	0	0	0	0	0	0.0909091	0	0	0	0	0	0	0	0	0	0
K00499	0	0	0	0	0	0	0	0.235849	0	0	0	0.0909091	0	0	0	0	0	0	0	0	0	0	0	0.285714	0.25	0.291339	0.0769231	0	0	0	1	0	0	0	0	0	0	0	0	0	0	0	0	0	0	0	0	0	0
K00500	0	0	0	0.142857	0	0.0666667	0	0.396226	0.5	0	1	0.613636	0	0	1	0	0	0	0	0	0	0	0	0	0.5	0.322835	0	0	0	0	1	0	0	0	0	0	0	1	0.181818	0	0	0.333333	0.5	0.0909091	0	0	0	0	0
K00504	0	0	0	0	0	0	0	0.00943396	0	0	0	0	0	0	0	0	0	0	0	0	0	0	0	0	0	0	0.230769	0	0	0	0	0	0	0	0	0	0	1	0.0909091	0	0	0	0	0	0	0	0	0	0
K00505	0	0	0	0	0	0	0	0.113208	0	0	0	0.0454545	0	0	0	0	0	0.0144928	0	0	0	0	1	0.285714	0	0.0393701	0	0	0.142857	0	0	0	1	0	0	0	1	0	0.363636	0	0	0.333333	0	0	0	0	0	0	0
K00507	0.333333	0	0	0.214286	0.5	0	0	0.150943	0	0	1	0.340909	1	0	0	0	0.5	0.0289855	0	0	0	1	0	0.714286	0	0.716535	0.384615	0	0	0	0	0	0	0	0	0	0	1	0.181818	0	0	0.333333	1	0	0	0	0.5	0	0
K00508	0	0	0	0	0	0.2	0	0	0	0	1	0.75	0	0	0	0	0	0	0	0	0	0	0	0.142857	0	0.0629921	0.0769231	0	0	0	0	0	0	0	0	0	0	0	0	0	0	0	0.5	0	0	0	0	0	1
K00511	0	0	0	0	0	0	0	0	0	0	0	0.0227273	0	0	0	0	0	0	0	0	0	0	0	0	0	0	0	0	0	0	0	0	0	0	0	0	0	0	0	0	0	0	0	0	0	0	0	0	0
K00514	0	0	0	0	0.25	0	0	0	0	0	0	0	0	0	0	0	1	0.0144928	0	0	0	0	0	0	0	0	0	0	0	0	0	0	0	0	0	0	0	0	0	0	0	0	0	0	0	0	0	0	0
K00518	0	0	0	0.642857	0	0.266667	0	0	0	0	0	0	0	0	0	0	0	0.57971	0	0	0.25	0	1	0	0	0.00787402	0	0	0.142857	0	0	1	0	0	0	0.25	0	0	0.181818	0.5	0.5	0.666667	0	0	0	0	0	0	0
K00520	0.333333	0	0.5	0.214286	0.5	0.333333	1	0.40566	0	0	0	0.0909091	0	0	1	0	0	0.347826	0	1	0	0	1	0.142857	0	0.283465	0.692308	0	0	0	0.5	0	1	1	0	0.375	0	1	0	0	1	0.666667	0	0	0	1	0.5	0	0
K00523	0	0	0	0	0	0	0	0.0849057	0	0	0	0.0681818	0	0	0	0	0	0.0434783	0	0	0	0	1	0	0	0.574803	0	1	0	0	0	0	0	0	0	0	0	0	0.181818	0	0	0	0.5	0	0	0	0	0	0
K00524	0	0	0	0	0	0	0	0	0	0	0	0	0	0	0	0	1	0	0	0	0	0	0	0	0	0	0	0	0	0	0	0	0	0	0	0	0	0	0	0	0	0	0	0	0	0	0	0	0
K00525	0.333333	1	0.5	0.857143	0.75	0.666667	0	0.924528	1	1	1	0.954545	1	1	1	0	0	0.710145	1	1	0.75	1	1	1	0.5	0.944882	1	0	0	1	1	1	1	1	1	1	1	1	1	1	1	1	1	0.727273	1	0.75	1	0	1
K00526	0	0	0	0.0714286	0	0.533333	0	0.471698	0	1	1	0.75	0	0	1	0	0	0.0434783	0.5	0	0	0	0	0.142857	0	0.716535	0	0	0.428571	0	0	0	1	0	0	0.25	0	1	0.181818	0	0	0	0	0	0	0	0	0	0
K00527	0	0	0	0	0	0	0	0	0	0	0	0	0	0	0	0	0	0	0	0	0	0	0	0	0	0	0	0	0.428571	0	0	0	0	0	0	0	0	0	0	0	0	0	0	0	0	0	0	0	0
K00528	0.333333	0	0	0.5	0.75	0.866667	1	0.726415	0	0	0	0.113636	0	0	1	1	0	0.275362	0.5	1	0.25	0	1	0.714286	0	0.669291	0.307692	0	0.142857	0	0.5	1	1	1	0	0.625	1	1	0.181818	1	0	0	0	0.0909091	0.75	0.5	0	1	0
K00529	0	0	0	0.285714	0.25	0.733333	0	0.528302	0.5	0	0	0	1	0	0	0	0	0.101449	0	0	0	0	0	0	0	0.401575	0	0	0	0	0	0	1	0	0	0	0	0	0	0	0	0.333333	0.5	0	0	0.5	0	0	0
K00533	0	0	0	0	0	0	0	0	0	0	0	0	0	0	0	0	0	0	0	0	0	0	0	0	0	0	0	0	0	0	0	0	0	0	0	0	0	0	0	0	0	0	0	0	0	0	0	0	0
K00537	0	0	0	0.142857	0.25	0.266667	0	0.688679	0	0.666667	1	0.840909	0	0	1	0	0	0.246377	0	0	0	0	0	0	0	0.92126	0.0769231	0	0.571429	0	1	0	1	0	0	0.125	0	1	0.454545	0	0	0.333333	0	0.181818	0.75	1	1	0	0
K00540	0	0	0	1	0.25	0.6	0	0.0471698	1	0	0	0	1	0	0	0	0	0.521739	0	0	0	0	1	0	0	0.0866142	0.0769231	0	0	0	0	0	0	0	0	0	0	0	0	0	0	0.333333	0.5	0	0	0	0	0	0
K00543	0	0	0	0	0	0	0	0.0188679	0	0	0	0	0	0	0	0	0	0.0289855	0	0	0	0	0	0	0	0	0	0	0	0	0	0	0	0	0	0	0	0	0	0	0	0	0	0	0	0	1	0	0
K00544	0	0	0	0	0	0.133333	0	0.301887	0	0	0	0	0	0	0	0	0	0.0869565	0	0	0	0	0	0	0	0.0629921	0	0	0	0	0	0	0	0	0	0	0	0	0	0	0	0.333333	0	0	0	0	0	0	0
K00545	0	0	0	0	0	0.0666667	0	0	0	0	0	0	0	0	0	0	0	0	0	0	0	0	0	0	0	0	0	0	0.142857	0	0	0	0	0	0	0	0	0	0	0	0	0	0	0	0	0	0	0	0
K00547	0	0	0	0.571429	0.5	0.2	0	0.264151	0.5	0	0	0.113636	0	0	0	0	0	0.623188	0	0	0	0	0	0	0	0.228346	0.846154	0	0	0	0.5	0	1	0	0	0	0	1	0.545455	0	0	0.333333	0	0	0	0	0	0	0
K00548	0.666667	0	0	0.785714	0.75	0.6	1	0.943396	0	0.333333	1	0.931818	1	1	1	1	1	0.57971	1	1	1	0	1	1	0.75	0.905512	1	0	0.714286	0	1	1	1	1	0	0.75	1	1	0.636364	1	0	0.666667	1	0	0.75	1	0.5	1	0
K00549	0.333333	0	0	0.5	0.75	0.333333	0	0.556604	1	0.333333	0	0.363636	0	0	0	0	0	0.666667	0	0	0	0	1	0.428571	0	0.629921	0.153846	0	0.571429	0	0	0	0	0	0	0.25	0	1	0.0909091	0	0	0.333333	0.5	0.0909091	0.25	0	0	0	0
K00554	1	0	0	0.857143	1	0.933333	1	0.886792	0.5	1	1	0.886364	1	1	1	1	0.5	0.768116	1	1	1	1	1	0.857143	0.5	0.905512	0.769231	1	1	0	1	1	1	1	1	0.875	1	1	0.727273	0.5	1	1	1	0	0	1	1	1	1
K00555	0	0	0	0	0	0	0	0	0	0	0	0	0	0	0	0	0	0	0	0	0	1	0	0	0	0	0	0	0	0	0	0	0	0	0	0	0	0	0	0	0	0	0	0.727273	0.75	0	0	0	0
K00556	0	0	0	0.714286	0	0.866667	0	0	0	0	0	0.659091	0	0	0	0	0	0.0144928	1	0	0	0	0	0	1	0.23622	0.615385	0	0.142857	0	1	0	0	0	0	0.125	0	0	0.272727	0	0	0	0.5	0	0	0	0	0	0
K00557	0	0	0	0	0	0	0	0.0754717	0	0	0	0	0	0	0	0	0	0	0	0	0	0	0	0	0	0.220472	0	0	0	0	0	0	0	0	0	0.125	0	1	0	0	0	0	0	0.0909091	0	0	0	0	0
K00558	0	0	0	0.0714286	0.5	0.466667	0	0.349057	0	0	0	0.522727	0	1	0	0	0.5	0.15942	0	0	0	0	0	0.285714	0.75	0.251969	0.307692	0	0.142857	0	0.5	1	1	0	0.5	0.25	1	1	0.0909091	0	0	0.666667	0.5	0.181818	0	0.25	0	0	0
K00559	0	0	0	0	0	0	0	0.00943396	0	0	0	0	0	0	0	0	0	0	0	0	0	0	0	0	0	0	0	0	0	0	0	0	0	0	0	0	0	0	0	0	0	0	0	0	0	0	0	0	0
K00560	0	0	0	0	0.25	0.666667	1	0.556604	0	1	1	0.931818	1	1	1	0	0.5	0.115942	0.5	1	1	1	0	0.714286	0	0.929134	0.230769	1	0	0	1	1	1	0	0	0.5	1	1	0.181818	0.5	1	0.333333	0.5	0.818182	0	0	0	1	0
K00561	0	0	0	0.0714286	0	0.133333	0	0.0283019	0.5	0	0	0.0227273	0	0	0	0	0	0.057971	0	1	0	0	0	0	0.5	0.023622	0	0	0	0	0	0	1	0	0	0	0	0	0	0	0	0.333333	0	0	0	0	0	0	0
K00563	0	0	0	0	0	0.266667	0	0.0283019	0	0.666667	0	0.0454545	0	0	0	0	0	0.0144928	0	0	0	0	0	0	0	0.283465	0.0769231	0	0	0	1	0	0	0	0	0	0	0	0	0	0	0	0.5	0	0	0.25	0	0	0
K00564	0	0	0	0.214286	0	0.8	0	0.216981	0	0.666667	0	0.0227273	0	0	0	0	0	0.0869565	1	0	0	0	0	0	0	0.393701	0.307692	0	0	0	0	0	0	0	0	0	0	1	0	0	0	0	0.5	0.272727	0	0	0	0	0
K00565	0	0	0	0	0	0	0	0	0	0	0	0	0	0	0	0	0	0	0	0	0	0	0	0	0	0.00787402	0	0	0	0	0	0	0	0	0	0	0	0	0	0	0	0	0	0	0	0	0	0	0
K00566	0.666667	1	1	0.714286	0.5	0.8	1	0.820755	0.5	1	1	0.931818	1	1	1	0	1	0.811594	1	1	1	1	1	0.857143	1	0.929134	1	1	0.571429	0	1	1	1	1	0	0.875	0	1	0.909091	1	0	1	0	0.272727	0	0.75	1	1	0
K00567	0.666667	0	0	0.928571	0.25	0.933333	1	0.650943	1	0.666667	1	0.681818	1	1	0	1	0.5	0.826087	0	1	0.5	1	1	0.285714	0.75	0.724409	0.769231	0	0.142857	1	1	1	0	1	0	0.75	1	1	0.727273	0.5	0	1	0.5	0.272727	1	0.75	1	1	0
K00568	0	0	0	0.285714	0.75	0.333333	0	0.933962	0.5	0	0	0.181818	1	1	0	1	0	0.246377	0.5	0	0	0	0	0.428571	0	0.937008	0.230769	0	0.571429	0	0	1	1	0	0	0	1	1	0	0.5	0	0.666667	0	0.363636	0.25	0.25	0	1	0
K00569	0	0	0	0	0	0	0	0.0283019	0	0	0	0.0227273	0	0	0	0	0	0.0144928	0	0	0	0	0	0	0	0.370079	0.153846	0	0	0	0.5	0	0	0	0	0	0	0	0	0	0	0	0.5	0	0	0	0	0	0
K00570	0	0	0	0.142857	0.5	0	0	0.424528	0	0	0	0.0454545	1	0	0	0	0	0.130435	0	1	0.75	0	0	0.714286	0	0.110236	0.0769231	0	0.285714	0	0	0	0	0	0	0	0	1	0	0	0	0	0.5	0.181818	0	0	0.5	0	0
K00571	0	1	0	0	0.25	0.333333	0	0.273585	1	0.666667	0	0.136364	0	1	0	0	0.5	0.434783	0	0	0	0	1	0	1	0.141732	0.461538	0	0.142857	0	1	0	1	0	0.5	0.125	0	0	0.272727	0.5	0	0.333333	1	0.272727	1	0	0	0	0
K00573	1	1	1	0.5	1	0.333333	1	0.971698	1	0	1	0.909091	0	1	1	1	0	0.84058	0.5	1	0.5	1	1	0.857143	0.25	0.889764	1	1	0.857143	1	1	1	1	1	0.5	0.75	1	0	0.909091	1	0.5	0.666667	1	0.727273	0.5	1	0.5	1	1
K00574	0	0	0.5	0.5	0	0.6	0	0.820755	0.5	0	1	0.272727	1	0	1	0	0.5	0.115942	1	0	0	0	0	0.571429	0	0.771654	0.461538	0	0.428571	0	1	0	0	1	0	0.125	0	1	0.181818	0	0	0.666667	0.5	0.272727	0	0.75	0	0	0
K00575	0	1	0	0.142857	0.5	0.133333	0	0.669811	0	0	1	0.295455	0	0	0	0	0	0.391304	1	1	0.5	0	0	0.142857	0.75	0.535433	0.230769	0	0.428571	0	0	1	0	0	0	0	0	1	0.272727	0	0	0.666667	1	0	0	0.5	1	0	0
K00577	0	0	0	0	0	0	0	0	0	0	0	0	0	1	0	0	0	0.0434783	0	0	0	0	0	0	0	0	0	0	0	0	0	0	0	0	0	0	0	0	0	0	0	0	0	0	0.75	0	0	0	0
K00584	0	0	0	0	0	0	0	0.00943396	0	0	0	0	0	0	0	0	0	0.0144928	0	1	0	0	0	0	0	0	0	0	0	0	0	0	0	0	0	0	0	0	0	0	0	0	0	0	0	0	0	0	0
K00586	0	0	0	0	0	0	0	0	0	0	0	0	0	0	0	0	0	0	0	0	0	0	0	0	0	0	0	0	0	0	0	0	0	0	0	0	0	0	0	0	0	0	0	0.545455	0	0	0	0	0
K00587	0	0	0	0	0.25	0	0	0	0	0	0	0.0227273	0	0	0	0	0	0	0	0	0	0	0	0	0	0.00787402	0.230769	0	0	0	1	0	0	0	0	0	0	0	0	0	0	0	0	0	0	0	0	0	0
K00588	0.333333	0	0	0.357143	0.75	0.533333	0	0.292453	0.5	0.333333	1	0.909091	1	0	0	0	1	0.115942	0	0	0	0	1	0.857143	0	0.220472	0.615385	0	0.428571	0	1	0	1	0	0	0.125	0	0	0.454545	0	0	0.666667	1	0	0.75	0.75	0.5	0	0
K00590	0	0	0	0.142857	0	0	0	0.0566038	1	0.333333	1	0.0227273	0	1	1	0	1	0.217391	0.5	0	0	0	0	0.285714	0.25	0.0629921	0	0	0.428571	0	0	0	1	0	0.5	0	0	0	0.636364	0	0	0.333333	0	0.0909091	0.25	0	0	0	0
K00591	0	0	0	0	0	0	0	0	0	0	0	0	0	0	0	0	0	0.0144928	0	0	0	0	0	0	0	0	0	0	0	0	0	0	0	0	0	0	0	0	0	0	0	0	0	0	0	0	0	0	0
K00594	0	0	0	0	0	0.2	0	0.0188679	0	0	0	0.0454545	0	0	0	0	0	0	0	0	0	0	0	0	0	0.00787402	0	0	0	0	0	0	0	0	0	0	0	0	0	0	0	0	0	0	0	0	0	0	0
K00595	0	0	0	0.0714286	0	0.533333	0	0.5	0	0	0	0	0	0	0	0	0.5	0.173913	0	0	0	0	0	0	0.25	0.0866142	0	0	0	0	0	0	0	0	0	0	0	0	0	0	0	0	0.5	0	0	0	0.5	0	0
K00596	0	0	0	0.0714286	0	0	0	0.103774	0	0	0	0	0	0	0	0	0	0.173913	0	0	0	0	0	0	0	0.0314961	0	0	0	0	0	0	0	0	0	0	0	0	0	0	0	0	0	0	0	0	0	0	0
K00598	0	0	0	0.142857	0.25	0.4	0	0.311321	0	0	0	0.295455	0	0	0	0	0.5	0.289855	0.5	0	0	0	0	0	0	0.125984	0	0	0.428571	0	0	0	0	0	0	0	0	0	0	0	0	0	0.5	0	0	0.25	0	0	0
K00600	0.666667	0	1	0.928571	0.75	0.933333	1	0.971698	1	1	1	0.909091	1	1	1	1	1	0.826087	1	1	1	1	1	1	0.5	0.929134	0.923077	1	0.857143	1	1	0	1	1	0.5	0.875	1	1	0.909091	1	1	1	1	0.272727	0.75	0.5	1	0	0
K00601	0	0	0	0	0	0	0	0	0	0	0	0	0	0	0	0	0	0	0	0	0	0	0	0	0	0	0	0	0	0	0	0	0	0	0	0	0	0	0.272727	0	0	0	0	0	0	0	0	0	0
K00602	0.666667	1	0	0.857143	0.75	0.866667	1	0.867925	0.5	0.666667	1	0.977273	1	1	1	1	1	0.782609	1	1	0.5	1	1	1	1	0.905512	0.923077	1	0.714286	1	1	1	0	1	0	0.875	1	1	0.909091	1	0.5	0.333333	1	0.272727	0	1	1	1	0
K00603	0	1	0	0.0714286	0.75	0	0	0	0	0	0	0.0681818	0	0	0	0	0	0	0	0	0	0	1	0.142857	0.5	0.00787402	0.846154	0	0	0	0.5	0	0	0	0	0	0	0	0.545455	1	0	0.333333	0	0.0909091	0	0	1	0	0
K00604	0.666667	0	1	1	1	0.8	1	0.95283	1	1	1	0.977273	1	1	1	1	0.5	0.869565	1	1	0.75	1	1	1	1	0.897638	1	1	0.857143	0	1	1	1	1	0.5	0.75	1	1	0.909091	1	1	0.666667	1	0.0909091	0.25	1	1	1	1
K00605	1	1	0	0.928571	0.75	0.866667	0	0.90566	1	0.666667	1	0.954545	1	0	1	0	0.5	0.724638	0.5	1	0.25	0	1	1	1	0.748031	0.923077	0	0.714286	0	1	0	1	1	0	0.75	1	1	1	0.5	0	1	1	0.0909091	0	1	1	0	1
K00606	1	0	0	0.928571	0.5	0.6	0	0.745283	1	0	1	0.977273	1	0	1	0	0.5	0.73913	1	1	0	0	1	0.857143	1	0.866142	0.307692	0	0.714286	1	1	1	1	0	0	0.625	1	1	0.454545	1	0	1	1	0.0909091	1	0.75	0.5	0	1
K00608	0	0	0	0	0	0	0	0	0	0	0	0	0	0	0	0	0	0.0144928	0	0	0	0	0	0	0	0	0	0	0	0	0	0	0	0	0	0	0	0	0.0909091	0	0	0	0	0	0	0	0	0	0
K00609	0.666667	1	0.5	0.928571	0.75	0.933333	1	0.90566	0.5	0.666667	1	0.909091	1	1	1	1	0.5	0.782609	0.5	1	0.75	0	0	1	1	0.929134	1	1	0.428571	1	1	1	0	0	0	0.75	0	1	0.909091	1	1	0.666667	1	0.0909091	1	0.75	1	1	1
K00610	0	0	0	0	0	0	0	0	0	0	0	0	0	1	1	0	0	0	0	0	0	0	0	0	0	0.015748	0	0	0	1	0	0	0	0	0	0	0	0	0	0	0	0	0	0.181818	1	0	0	0	0
K00611	0.666667	0	0	0.857143	0.75	0.8	1	0.830189	0.5	1	0	0.0681818	1	1	1	1	1	0.811594	1	1	0.75	0	1	0.285714	0.5	0.76378	1	0	0.714286	1	0.5	1	1	1	0	0.75	1	1	0.727273	1	0	1	0	0.0909091	0.75	1	0.5	1	0
K00612	0	0	0.5	0	0.75	0	0	0.292453	0	0	1	0.204545	0	0	1	0	0	0.188406	0	1	0	0	0	1	0	0.251969	0.461538	1	0.714286	0	0	0	0	0	0.5	0.375	0	1	0.0909091	0	0	0.666667	0	0.272727	0	0.5	1	0	0
K00613	0	0	0	0	0	0.0666667	0	0.0566038	0.5	0	0	0	0	0	0	0	0	0	0	1	0	0	0	0	0	0	0	0	0	0	0	0	0	0	0	0	0	0	0	0	0	0	0	0	0	0	0	0	0
K00615	0.666667	1	0	0.928571	1	0.933333	1	0.95283	0.5	0.666667	1	1	1	1	1	1	1	0.884058	1	1	0.75	1	1	0.857143	1	0.889764	0.692308	1	0.142857	1	1	1	1	1	0	1	1	1	0.909091	1	1	1	0.5	0.545455	0.75	0.75	1	1	1
K00616	0	0	0	1	0.75	0.933333	1	0.801887	0.5	0.333333	1	0.840909	1	1	1	0	1	0.724638	1	1	0.25	0	1	0.857143	0.25	0.622047	1	1	0.142857	0	1	1	0	0	0	0.75	1	1	0.0909091	1	0	0.666667	0.5	0.454545	0.75	0.75	0.5	0	0
K00619	1	0	0	0	0.5	0.4	0	0.0566038	0.5	0	0	0.0227273	0	1	0	1	0	0.289855	1	1	0.75	0	0	0.285714	0	0.102362	0	0	0.285714	0	0	1	0	0	0	0.375	1	0	0.0909091	0	0	0.666667	0	0.0909091	0	0.75	0	0	0
K00620	0.666667	0	0	0.785714	0.75	0.8	1	0.877358	1	0.333333	0	0.0227273	1	1	0	1	0.5	0.826087	1	1	1	0	1	0.285714	0	0.661417	0.0769231	0	0.857143	0	0	1	0	1	0	0.875	1	1	0	0	0	0	0.5	0.0909091	0	1	0.5	1	0
K00621	0	0	0	0	0	0	0	0	0	0	0	0	0	0	0	0	0	0.0144928	0	0	0	0	0	0	0	0.00787402	0	0	0	0	0	0	0	0	0	0	0	1	0	0	0	0	0	0.0909091	0.75	0	0	0	0
K00622	0	0	0	0	0	0	0	0	0	0	0	0.0227273	0	0	0	0	0	0	0	0	0	0	0	0	0	0	0	0	0	0	0	0	0	0	0	0	0	0	0	0	0	0	0	0	0	0	0	0	0
K00625	1	0	0	0.0714286	0.75	0.133333	0	0.292453	0	1	0	0.0454545	0	1	1	1	0	0.0289855	0	0	0.5	0	0	0.714286	0	0.11811	0.769231	0	0	0	1	0	0	1	0	0.375	1	0	0.636364	0	0	0.666667	0	0.272727	0	0	0	0	0
K00626	1	1	0	1	0.75	0.866667	0	0.971698	1	0.666667	1	0.954545	1	1	1	1	0	0.985507	1	1	0.25	0	1	1	0.25	0.96063	1	0	0.857143	1	1	0	0	0	0	0.375	1	1	0.909091	1	0	1	1	0.181818	1	0.75	0.5	0	1
K00627	0.333333	0	0	0.714286	1	0.866667	1	0.933962	1	1	0	0.954545	1	1	1	0	1	0.811594	1	0	1	0	1	0.571429	1	0.889764	1	0	0.714286	1	1	1	1	1	0	0.375	0	1	0.181818	0	0	1	1	0.272727	0	0.5	0	1	0
K00628	0	0	0	0	0	0	0	0	0	0	0	0	0	0	0	0	0	0	0	0	0	0	0	0	0	0	0	0	0	0	0	0	0	0	0	0	0	0	0	0	0	0	0	0	0	0	0	0	0
K00631	0	0	0	0.571429	0	0.2	0	0.179245	0	0	1	0.136364	1	0	0	0	0	0	0	1	0	0	0	0	0	0.622047	0	0	0.142857	0	0	0	0	0	0	0	0	0	0.0909091	0	0	0	1	0	0	0	0	0	1
K00632	0	0	0	0.928571	1	0.733333	0	0.45283	1	0	0	0.704545	1	0	0	0	0	0.0724638	1	0	0	0	1	0.571429	0	0.716535	0.692308	0	0	0	1	0	0	0	0	0	0	0	0.0909091	0	0	0	1	0	0	0	0	0	0
K00633	0	0	0	0	0	0	0	0.00943396	0	0	0	0	0	0	0	0	0	0	1	0	0	0	0	0.285714	0	0.015748	0	0	0	0	0	1	0	0	0	0	0	0	0	0	0	0	0	0	0	0	0	1	0
K00634	0.333333	0	0	0	0	0	0	0.113208	0	0.666667	0	0.0227273	0	0	0	0	0	0.057971	0.5	0	0	0	0	0	0	0.015748	0	0	0	0	0	0	0	1	0	0	0	0	0.0909091	0	0	0	0	0	0	0	0	0	0
K00635	0	0	0	0.714286	0	0.6	0	0.0283019	0	0	0	0	1	0	0	0	0	0.0869565	0	0	0	0	0	0	0	0.362205	0.0769231	0	0.142857	0	0	0	0	0	0	0	0	0	0	0	0	0	0.5	0	0	0	0	0	0
K00638	0	0	0	0	0	0	0	0.150943	0	0.333333	0	0.0681818	0	0	0	0	0	0.0144928	0	0	0	0	0	0	0	0.11811	0	0	0	0	0	0	0	0	0	0	0	0	0	0	0	0	0	0	0	0	0	0	0
K00639	0.333333	1	0	0.571429	0.25	0.133333	0	0.518868	1	0	0	1	0	0	0	0	0.5	0.115942	1	1	0.25	0	0	0.714286	0.25	0.440945	0.923077	0	0.142857	0	1	0	1	1	0	0	0	1	0.454545	1	0	0.333333	1	0.0909091	1	1	0.5	0	0
K00640	0.666667	0	0	0.0714286	0.25	0.533333	1	0.924528	0	0.666667	0	0.681818	1	1	0	1	1	0.26087	0	1	0.5	0	0	0	0	0.724409	0	0	0.571429	0	0	1	1	1	0	0.875	1	1	0	0	0	0	1	0	0.5	0.75	1	1	0
K00641	0.333333	0	0	0.571429	0.25	0.666667	0	0.669811	0	0.333333	0	0.590909	0	1	1	0	0.5	0.202899	1	1	0	0	0	0	0.5	0.897638	0.384615	0	0.571429	0	0.5	1	1	1	0	0.375	1	1	0	0	0	0	0.5	0	0	0	0	0	0
K00643	0	0	0	0	0	0	0	0.886792	0	0	0	0	0	0	0	0	0	0	0	0	0	0	0	0	0	0.015748	0	0	0	0	0	0	0	0	0	0	0	0	0	0	0	0	0	0	0	0	0	0	0
K00645	0.666667	1	0	0.928571	1	0.733333	1	0.915094	1	0.666667	0	0.977273	1	1	1	1	0.5	0.913043	1	1	1	0	1	1	1	0.905512	1	0	0.428571	0	1	1	0	1	0	0.875	1	1	1	0.5	0	1	1	0	0	0.75	1	1	0
K00646	0	0	0	0	0	0	0	0	0	0	0	0	0	0	0	0	0	0	0	0	0	0	0	0	0	0.023622	0	0	0	0	0	0	0	0	0	0	0	1	0	0	0	0	0	0	0	0.5	0	0	0
K00647	0	0	0	0	0	0	0	0.613208	0	0	0	0.272727	0	1	0	0	0	0.0434783	0	0	0	0	0	0.142857	0	0.771654	0.615385	0	0.428571	0	0	0	0	0	0	0	0	1	0	0	0	0.333333	0.5	0	0	0.5	0	0	0
K00648	0.666667	1	0.5	1	0.75	0.533333	1	0.877358	1	0.666667	1	1	1	1	1	1	1	0.217391	1	1	1	0	1	0.571429	0.75	0.740157	1	0	0.857143	1	1	1	1	1	0	0.75	1	1	1	1	0	0.666667	1	0	0	0.75	1	1	1
K00650	0	0	0	0	0	0	0	0	0	0	0	0	0	0	0	0	0	0	0	0	0	0	0	0.285714	0	0	0	0	0	0	0	0	0	0	0	0	0	0	0	0	0	0	0	0	0	0.25	0	0	0
K00651	0	0	0	0	0	0	0	0.283019	0	0	0	0.0227273	0	0	0	0	0	0	0	0	0	0	1	0	0	0.19685	0	0	0	0	0	0	0	0	0	0	0	0	0	0	0	0	0	0	0	0	0	0	0
K00652	1	0	0	0.285714	0.75	0.6	0	0.556604	1	0	1	0.545455	1	1	1	1	1	0.0724638	0.5	1	0.75	0	0	0.857143	0	0.748031	0.923077	0	0.428571	0	1	1	0	1	0	0.875	0	1	0.181818	1	0	1	1	0	0	0.75	0.5	0	1
K00654	0	0	0	0	0	0	0	0.103774	0	0	0	0	0	0	0	0	0	0	0	0	0	0	0	0	0	0.0393701	0.153846	0	0	0	0	0	0	0	0	0	0	0	0	0	0	0	0	0	0	0	0	0	0
K00655	0.666667	0	0	1	1	1	1	0.962264	1	1	1	0.977273	1	1	1	1	1	0.84058	1	1	0.75	0	1	1	1	0.88189	1	0	1	0	1	1	0	1	0	0.875	1	1	0.818182	1	1	1	1	0.454545	0	1	1	1	1
K00656	0	0	0	0	0	0.0666667	0	0.00943396	0	0.666667	0	0.0454545	0	1	0	0	0	0.0434783	0	0	0.25	0	0	0	0	0.0629921	0	0	0	0	0	0	0	0	0	0	0	0	0	0	0	0	0	0	0	0	0	0	0
K00657	0.333333	0	0	0.214286	0	0.466667	0	0.471698	0	0.333333	0	0.909091	0	0	0	0	1	0.246377	0	1	0	0	0	0	0.5	0.354331	0	0	0	0	0.5	0	0	1	0	0	0	0	0.0909091	0	0	0.333333	0.5	0	0	0	0	0	0
K00658	0	1	0	0.928571	0.5	0.4	0	0.867925	0.5	0	1	0.977273	0	1	1	0	0	0.318841	1	1	0	0	0	0.142857	0.5	0.84252	0.692308	0	0.714286	0	1	0	1	0	0	0.125	0	1	0.636364	0	0	0.666667	1	0	0	0	0.5	0	0
K00661	0	0	0	0.214286	0	0.533333	0	0.226415	0	0.666667	0	0.454545	0	0	0	0	0.5	0.0724638	0	1	0	0	0	0	0	0.149606	0.538462	0	0.142857	0	0	0	1	1	0	0	0	0	0	0.5	0	0	0.5	0	0	0	0	0	0
K00662	0	0	0	0	0	0	0	0.0566038	0	0	0	0.0909091	0	1	1	0	0	0.101449	1	0	0.25	0	0	0.285714	0	0.023622	0	0	0	0	0	0	0	0	0	0	0	1	0	0	0	0	0	0	0	0	0	0	0
K00663	0	0	0	0.142857	0	0.266667	0	0.122642	0	0	0	0.0227273	0	0	0	0	0	0.173913	0.5	0	0	0	0	0	0	0.0393701	0	0	0	0	0	0	0	0	0	0	0	0	0	0	0	0	0	0	0	0	0	0	0
K00666	0	0	0	0.928571	0.5	0.933333	0	0.858491	0	0	0	0.0454545	1	0	0	0	0	0.695652	1	1	0.25	0	0	0	0	0.80315	0.923077	0	0.857143	0	0.5	1	0	0	0	0	0	0	0	0	0	0.333333	1	0	0	0	0	0	0
K00670	0	0	0	0	0	0	0	0	0	0	0	0.0454545	0	0	0	0	0	0	0	0	0	0	0	0	0	0	0	0	0	0	0	0	0	0	0	0	0	0	0	0	0	0	0	0	0	0	0	0	0
K00672	0	0	0	0	0	0	0	0.00943396	0	0	0	0	0	0	0	0	0	0	0	0	0	0	0	0	0	0.0708661	0	0	0	0	0	0	0	0	0	0	0	0	0	0	0	0	0	0	0	0	0	0	0
K00673	0.333333	0	0	0	0	0	0	0.292453	0	0	0	0	0	0	0	0	0	0	0	0	0	0	0	0	0	0.346457	0	0	0	0	0	0	0	0	0	0	0	1	0	0	0	0	1	0	0	0	0	0	1
K00674	0	0	0	0.928571	0.5	0.8	0	0.924528	0	0	1	0.954545	0	0	0	0	0	0	0	0	0	1	1	0	0	0.866142	0.384615	0	0	0	0.5	0	1	0	0	0	0	1	0	0	0	0	0.5	0	0	0	0	0	0
K00675	0	0	0	0.285714	0	0	0	0.150943	0	0	0	0.0681818	0	0	0	0	0	0	0	0	0	0	0	0	0	0.133858	0	0	0	0	0.5	0	0	0	0	0	0	0	0	0	0	0	0.5	0	0	0	0	0	0
K00677	1	0	0	0	0.75	0.0666667	1	0.735849	0	0	1	1	1	1	1	1	1	0	0	1	0.25	0	0	1	0.75	0.913386	1	0	0.714286	0	1	1	1	0	0	0.875	1	1	0.909091	1	0	1	1	0	0.25	1	1	1	1
K00680	0	0	0	0	0	0	0	0	0	0.333333	0	0	0	0	0	0	0	0	0	0	0	0	0	0	0	0.00787402	0	0	0	0	0	0	0	0	0	0	0	0	0	0	0	0	0	0	0	0	0	0	0
K00681	0	0	0	1	1	0.733333	0	0.971698	0	0	1	0.886364	1	1	0	0	1	0.73913	1	1	0.25	0	1	0.571429	0.25	0.858268	0.923077	0	1	0	0.5	0	1	0	0	0	0	1	1	0	0	0	0.5	0	0	0.25	1	0	0
K00682	0	0	0	0.214286	0.25	0.466667	0	0.320755	0	0	0	0	1	0	0	0	0	0.202899	0	0	0	1	0	0	0.75	0.15748	0.153846	0	0	0	0	0	0	0	0	0	1	0	0	0	0	0	0.5	0	0	0	0.5	0	0
K00683	0	0	0	0	1	0	0	0	0.5	0	0	0.25	0	0	1	0	0	0	0	0	0	0	0	0.142857	0	0	1	0	0.857143	0	0.5	0	0	0	0	0	1	1	0.636364	0	0	0.666667	0	0	0	0.75	0	0	0
K00684	0	0	0	0.428571	0	0.466667	0	0.849057	0	0	1	0.727273	0	0	0	0	1	0.0144928	0.5	1	0	0	0	0.285714	1	0.889764	0	0	0.714286	0	1	0	0	0	0	0	0	1	0	0	0	0	0.5	0	0	0	0	0	0
K00687	0	0	0	0	0	0	0	0	0	0.666667	0	0	0	0	0	0	0	0	0	0	0	0	0	0	0	0	0	0	0	0	0	0	0	0	0	0	0	1	0	0	0	0	0	0	0	0	0	0	0
K00688	0.333333	1	0	0.0714286	0.25	0.666667	0	0.198113	0.5	0	0	0.227273	0	1	1	1	1	0.0144928	1	1	0.75	0	1	1	0	0.251969	0	1	0.142857	0	1	0	0	0	0	0.25	1	1	0	0.5	0	0.666667	0.5	0	0	1	1	0	0
K00690	0	0	0	0.0714286	0	0.0666667	0	0.0660377	0	0	0	0.0909091	0	0	1	0	0	0	0	0	0.25	0	0	0	0	0.181102	0	0	0	0	0	0	0	0	0	0	0	1	0	0	0	0	0	0	0	0	0	0	0
K00691	0	0	0	0	0	0	0	0	0	0.666667	0	0.590909	0	0	0	0	0	0	0	0	0	0	0	0	0	0	0	0	0	0	0	0	0	0	0	0.125	0	0	0	0	0	0	0	0	0	0	1	0	0
K00692	0	0	0	0	0	0	0	0.0566038	0	0	0	0	0	0	0	0	0	0	0	0	0	0	0	0	0	0	0	0	0	0	0	0	0	0	0	0	0	0	0	0	0	0	0	0	0	0	0	0	0
K00693	0	0	0	0	0	0	0	0	0	0	0	0.0227273	0	0	0	0	0	0	0	0	0.5	0	0	0	0	0	0	0	0	0	0	0	0	0	0	0	0	0	0	0	0	0	0	0.363636	0	0	0	0	0
K00694	0	0	0	0.285714	0.25	0.2	0	0.198113	0	0	0	0.0227273	0	0	0	0	0.5	0.130435	0	0	0	0	0	0.571429	0	0.228346	0.923077	0	0	0	1	0	0	0	0	0	0	1	0	0.5	0	0	0.5	0.181818	0	0.25	0	0	0
K00695	0	0	0	0	0	0	0	0	0	0	0	0	0	0	0	0	0	0	0	0	0	0	0	0	0	0	0	0	0	0	0	0	0	0	0	0	0	0	0	0	0	0.333333	0	0	0	0.5	0	0	0
K00696	0	0	0	0	0	0	0	0.103774	0	0	0	0.0227273	0	0	0	0	0.5	0	0	0	0	0	0	0	0	0.015748	0	0	0	0	0.5	0	0	0	0	0	0	0	0	0	0	0	0	0	0	0.25	0	0	0
K00697	0.333333	0	0	0.428571	0.25	1	0	0.415094	0	0	0	0.0454545	0	0	0	0	0	0.565217	0	0	0	0	0	0.428571	0	0.204724	0	0	0	0	0	0	0	0	0	0	1	0	0	0.5	0	0.666667	0	0	0	0	0	0	0
K00700	0	0	0	0.0714286	0.5	0.533333	0	0.254717	0	0	0	0.659091	0	0	0	0	1	0	1	0	0	0	0	0.714286	0	0.283465	0.538462	0	0	0	0.5	0	1	0	0	0.125	0	1	0	0	0	0	1	0	0	0.25	1	0	0
K00701	0	0	0	0	0	0	0	0	0	0	0	0	0	0	0	0	0	0	0	0	0	0	0	0.285714	0	0.0393701	0	0	0	0	0	0	0	0	0	0	0	0	0	0	0	0	0	0	0	0	0	0	0
K00702	0.666667	0	0	0	0	0	0	0.00943396	1	0.333333	0	0.0227273	0	0	0	0	0	0	0	0	0	0	0	0	0	0.023622	0	0	0	0	0	0	1	0	0	0.125	0	0	0	0	0	0	0	0	0	0	0	0	0
K00703	0.666667	0	0.5	0.214286	0.25	0	0	0.226415	0.5	0	0	0.977273	0	1	1	1	1	0.0869565	1	0	0.25	0	1	0.857143	0	0.259843	0	0	0.285714	0	1	1	0	0	0	0.75	1	0	0.727273	1	0	1	1	0	0	1	1	0	0
K00705	0	0	0	0.0714286	0.5	0.333333	0	0.198113	0	0	0	0.159091	1	0	1	1	1	0	1	0	0	0	0	1	0	0.212598	0	0	0	0	1	0	0	0	0	0.25	0	0	0	0	0	0	1	0	0	0	1	0	0
K00712	0	0	0	0	0	0.2	0	0.00943396	0	0	0	0	0	0	0	0	0	0	0	0	0	0	0	0	0	0.023622	0	0	0	0	0	0	0	0	0	0	0	0	0	0	0	0	0	0	0	0	0	0	0
K00713	0	0	0	0.0714286	0	0	0	0.0188679	0	0	0	0.0227273	0	0	0	0	0	0	0.5	0	0	0	0	0	0	0.00787402	0.0769231	0	0	0	0	0	0	0	0	0	0	0	0	0	0	0.333333	0	0	0	0	0	0	0
K00720	0	0	0	0	0.75	0	0	0.0566038	0	0	0	0.0227273	0	0	0	0	0.5	0	0	0	0	0	0	0.571429	0	0.015748	0	0	0	0	0	0	0	0	0	0	0	0	0	0	0	0	1	0	0	0.25	0	0	0
K00721	0.666667	0	0	0.928571	0.5	0.866667	0	0.660377	1	0	1	0.954545	1	1	1	1	1	0.57971	0	1	0.5	0	1	1	0	0.23622	1	1	0.857143	0	1	1	1	1	0	0.625	1	1	1	0	0.5	0.666667	1	0.727273	0.5	1	0	1	1
K00725	0	0	0	0	0	0	0	0	0	0	0	0	0	0	0	0	0	0	0	0	0	0	0	0	0	0	0	0	0	0	0	0	0	0	0	0	0	0	0	0	0	0	0	0	0	0	0	0	0
K00726	0	0	0	0	0	0	0	0	0	0	0	0	0	0	0	0	0	0	0	0	0	0	0	0	0	0	0	0	0	0	0	0	0	0	0	0	0	0	0	0	0	0	0	0	0	0	0	0	0
K00728	0	0	0	0.0714286	0.25	0.8	0	0.132075	0	0	0	0.0909091	0	0	0	0	0.5	0.15942	0	0	0	0	1	0	0	0.0472441	0	0	0.142857	0	0	0	1	0	0	0	0	0	0	0	0.5	0	0	0	0	0	0	0	0
K00729	0.666667	1	0.5	0.142857	0.5	0	0	0	1	0	0	0.0454545	0	0	0	1	0	0.57971	0.5	1	0	0	1	0.142857	0.75	0	0	0	0.714286	0	0	0	0	0	0.5	0	0	0	0.0909091	0	0	0	0.5	0.0909091	0	0.25	0	0	1
K00737	0	0	0	0	0	0.0666667	0	0.0283019	0	0	0	0	0	0	0	0	0	0	0	0	0	0	0	0	0	0.00787402	0	0	0	0	0	0	1	0	0	0	0	0	0	0	0	0	0	0	0	0	0	0	0
K00745	0	0	0	0	0	0	0	0	0	0	0	0	0	0	0	0	0	0	0	0	0	0	0	0	0	0	0	0	0	0	0	0	0	0	0	0	0	0	0	0	0	0	0	0	0	0	0	0	0
K00748	1	0	0	0	1	0	1	0.698113	0.5	0	1	0.977273	1	1	1	1	1	0.0289855	0	1	1	0	0	1	0.75	0.92126	1	0	0.571429	0	1	1	1	0	0	0.75	1	1	0.818182	1	0	1	1	0	0	1	1	1	1
K00752	0	0	0	0	0	0	0	0	0	0	0	0.0909091	0	0	0	0	0	0	0	0	0	0	0	0	0	0	0.0769231	0	0	0	0	0	0	0	0	0	0	0	0	0	0	0	0.5	0	0	0.25	0	0	0
K00754	1	0	0	0.0714286	1	0	0	0.00943396	1	0	0	0.931818	0	1	1	1	0	0.173913	1	0	0.75	0	0	0.857143	0	0.0787402	0.923077	0	0.857143	0	1	1	1	0	0.5	0.5	1	0	0.0909091	1	0.5	1	1	0.181818	0	0	0.5	0	0
K00756	0.333333	0	0	0.714286	1	0.2	0	0	1	1	1	0.0227273	0	0	1	1	0	0	1	1	0	0	0	0.428571	0.75	0.00787402	0.461538	0	0	0	1	0	0	1	0	0	0	0	0.636364	0	0	0	1	0	0	0	0	0	1
K00757	0	0	0.5	0.0714286	0	0.2	0	0.0283019	0	0	0	0.818182	0	0	0	1	0	0	0	0	0	0	1	0.142857	0	0.0314961	0	0	0	0	0	0	0	0	0	0.375	0	0	0.0909091	1	0	0	0	0.0909091	0	0	0	0	0
K00758	0	0	0	0.142857	0	0.6	0	0.273585	0	0.333333	1	0	0	0	0	0	0	0	0	1	0	0	0	0.428571	0.75	0.275591	0	0	0	0	0	0	0	0	0	0	0	0	0.636364	0	0	0	0	0	0	0	0	0	0
K00759	0.666667	0	0	0.642857	0.75	0.866667	1	0.754717	0.5	0.666667	1	0.454545	1	1	0	1	1	0.637681	1	1	0.75	0	1	0.857143	1	0.417323	0.384615	1	0.428571	0	1	1	0	1	0	0.625	0	1	0	0.5	0	0.666667	0.5	0.181818	0.75	0.25	1	1	0
K00760	0.333333	1	0	0.928571	1	0.933333	0	0.433962	1	1	1	0.659091	0	0	1	1	0	0.478261	1	1	0	0	1	0.714286	0.5	0.661417	0.692308	0	0.428571	0	1	0	1	1	0	0	0	1	1	0.5	0	1	0	0.181818	0	0	0	0	1
K00761	0.333333	0	0	0.857143	0	0.933333	0	0.367925	1	1	0	0.772727	0	0	1	1	1	0	1	0	0	0	1	0.571429	1	0.519685	0.538462	0	0	0	1	0	0	1	0	0.125	0	0	0	0	0	0	0.5	0	0	0	0	0	0
K00762	0.333333	1	0	0.928571	0.75	0.933333	0	0.867925	0	0.333333	1	0.840909	1	1	1	1	0.5	0.695652	1	1	1	1	0	1	0.75	0.937008	0.923077	0	0.714286	0	1	1	1	1	0	0.625	1	1	0.818182	1	0.5	0.666667	1	0.545455	0.75	0.75	1	1	0
K00763	1	1	0	0.142857	0.75	0.933333	1	0.566038	0	0.333333	0	0.431818	0	0	1	0	1	0.666667	1	1	0	0	1	0.142857	0	0.409449	0.461538	0	0.285714	0	1	1	1	1	0.5	0.25	0	1	0.181818	0	0	0	0.5	0	0	0.75	1	1	0
K00764	0.333333	1	0	0.785714	0.75	1	1	0.90566	0	0.666667	1	1	1	1	1	1	1	0.869565	1	1	0.75	1	0	1	1	0.905512	0.846154	1	0.571429	1	0.5	1	1	1	0	0.875	1	1	0.909091	1	1	1	1	0.454545	1	1	0.5	0	1
K00765	1	0	0	0.714286	1	0.933333	1	0.877358	1	0.333333	0	0.681818	1	1	1	1	1	0.884058	1	1	1	0	1	0.428571	0.25	0.866142	0.230769	1	0	0	0	0	0	1	0	0.875	1	1	0.454545	0.5	0	0	1	0.181818	0.75	1	1	1	1
K00766	1	0	0	0.928571	1	0.866667	1	0.90566	0.5	0.333333	0	0.818182	1	1	1	1	1	0.637681	1	1	0.75	0	1	1	1	0.944882	1	0	0.571429	1	1	1	0	1	0	0.75	1	1	0.636364	0	0	1	0.5	0.0909091	1	0.75	1	1	0
K00767	0.666667	1	0	0.857143	0.5	0.733333	1	0.603774	0	0	1	0.977273	1	1	0	0	1	0.782609	0.5	0	1	0	0	1	0	0.858268	0.846154	0	0.571429	1	0	1	0	1	0	0.75	1	1	0.545455	0.5	0	1	1	0.0909091	1	0.5	1	1	1
K00768	0.333333	0	0	0.285714	0.5	0.533333	1	0.641509	0.5	0	0	0.0909091	0	0	0	0	0	0.463768	1	1	0.75	0	0	0	0	0.464567	0	0	0.285714	0	0	0	1	1	0	0.25	0	1	0	1	0	0	0	0	0	0.25	0.5	1	0
K00769	0	0	0	0	0	0	0	0.433962	0	0	0	0	0	0	0	0	0	0	0	0	0	0	0	0	0	0.0944882	0	0	0	0	0	0	0	0	0	0	0	0	0	0	0	0	0	0	0	0	0	0	0
K00772	1	0	0.5	0.214286	0.5	0.4	0	0.660377	1	0	1	0.0227273	1	1	0	1	1	0.724638	0	1	0.25	0	1	1	1	0.0944882	0	0	0	0	0	1	1	0	0	0.25	0	1	0	0	0	0	1	0.272727	0.75	1	1	1	1
K00773	0.666667	1	1	0.785714	1	0.533333	1	0.877358	1	0.666667	1	0.977273	1	1	1	1	1	0.536232	1	1	0.75	1	1	1	1	0.850394	0.846154	0	0.714286	0	1	1	1	1	0.5	0.625	1	1	0.818182	1	0	1	1	0.181818	0	0.75	1	1	1
K00782	0	0	0	0.214286	0.25	0.333333	0	0.443396	0.5	0.333333	0	0.818182	0	0	0	0	0	0.536232	0.5	1	0	0	0	0	1	0.0944882	0.538462	0	0.571429	0	0	0	0	0	0	0	0	1	0.0909091	0.5	0	0.333333	0	0	0	0	0	0	0
K00783	0	0	0	0	0.5	0.0666667	0	0.783019	0	0.666667	1	0.795455	0	0	0	0	0	0.0434783	1	0	0	0	0	0.571429	0	0.944882	0.923077	0	0	0	0	0	0	0	0	0	0	1	0	0	0	0.666667	1	0.0909091	0	0	0	0	0
K00784	1	0	0	0.857143	0.5	0.733333	0	0.330189	1	0.666667	0	0.931818	1	0	0	1	1	0.768116	0.5	1	0.75	0	1	0.714286	0.5	0.330709	1	1	0	1	1	0	0	1	0	0.5	0	1	0.636364	1	0	0.666667	1	0.818182	1	1	1	1	0
K00786	0	0	0	0.142857	0.75	0.0666667	0	0.188679	0.5	0	1	0.431818	0	0	0	0	0	0.115942	0	0	0.5	0	0	0.428571	0	0.19685	0.384615	0	0.428571	0	1	0	1	0	0	0.125	1	0	0	0	0	0.666667	0	0.181818	0	1	0	0	0
K00788	1	1	0	0	1	0.733333	1	0.971698	0	0.666667	0	0.568182	1	1	0	1	1	0.797101	1	1	1	0	0	0.285714	0	0.543307	1	0	0.714286	0	0	1	0	0	0	0.75	0	1	0	1	0	0	1	0	0	0.75	1	1	0
K00789	1	0	0.5	0.928571	1	0.933333	1	0.95283	1	1	1	0.977273	1	1	1	1	1	0.811594	1	1	0.75	1	1	0.857143	1	0.905512	0.923077	1	0.571429	1	1	1	0	1	0	0.75	1	1	0.909091	1	0.5	0.666667	1	0.545455	1	0.75	1	1	1
K00790	1	1	1	0.785714	0.75	0.866667	1	0.915094	1	0.666667	1	0.954545	1	1	0	1	0.5	0.188406	1	1	0.5	1	1	1	1	0.952756	0.923077	1	0.857143	0	1	1	0	1	0	0.75	1	1	1	1	1	1	0.5	0	0	1	1	1	1
K00791	0.666667	0	1	0.928571	0.5	0.933333	1	0.877358	1	0.666667	0	0.909091	1	1	1	1	1	0.710145	1	1	1	1	1	1	1	0.913386	0.846154	1	0.714286	0	1	1	1	1	0.5	0.625	1	1	0.636364	1	0.5	0.666667	1	0	0	0.75	1	1	1
K00793	1	1	0	1	0.75	0.8	1	0.90566	0	0.333333	1	0.931818	1	1	1	1	1	0.768116	1	1	1	0	0	1	0.75	0.913386	0.846154	0	0.571429	1	1	1	1	1	0	0.625	1	1	0.636364	1	0	1	1	0.0909091	0.75	0.75	0	1	0
K00794	0.666667	0	0	1	0.75	0.866667	1	0.933962	0	0.333333	1	0.886364	1	1	1	1	0.5	0.724638	1	1	0.5	0	0	1	0.5	0.905512	0.923077	0	0.857143	1	1	1	1	1	0	0.75	1	1	0.636364	0.5	0	1	1	0.0909091	1	0.75	0.5	1	0
K00795	0	0	0	0	0.5	0	0	0.896226	0	0	0	0	1	0	1	0	0	0	0	0	0	0	0	0.285714	1	0.952756	0	0	0.142857	0	0	0	0	0	0	0.125	0	0	0	0	0	0.333333	0.5	0	0	0	0	1	1
K00796	0.666667	0	0	1	1	0.933333	1	0.896226	0	0.333333	1	0.954545	1	1	1	1	1	0.73913	1	1	1	0	1	1	0.75	0.88189	0.538462	1	0.714286	0	1	1	1	0	0	1	1	1	1	1	0	1	1	0.0909091	0.75	0.75	0.5	1	0
K00797	0.666667	0	0	0.428571	0.25	0.466667	1	0.443396	0.5	0	1	0.181818	0	1	1	1	0.5	0.550725	0.5	1	1	0	0	0.857143	0.5	0.700787	0.923077	0	1	0	0.5	0	1	1	0	0.5	1	0	0.272727	1	0	1	1	0.272727	0.25	1	1	0	1
K00798	0.333333	0	0	0.214286	0.75	0.533333	0	0.839623	1	0.333333	1	0.886364	1	0	1	0	1	0.449275	1	1	0.25	0	1	0.714286	1	0.724409	0.846154	1	0.571429	0	1	1	1	0	1	0.125	0	0	0.363636	0	1	0	1	0.181818	0.25	0.75	1	0	0
K00799	0	0	0	0.142857	0	0.0666667	0	0.990566	0	0	1	0	1	0	0	0	1	0.130435	0	0	0	0	0	0.142857	0	0.968504	0	0	0	0	0	0	1	0	0	0.125	0	1	0.454545	0	0	0.333333	1	0.0909091	0	0	1	0	0
K00800	0.666667	0	0	1	0.75	0.8	1	0.849057	1	0.666667	0	0.931818	1	1	1	1	1	0.811594	1	1	0.25	0	1	1	0.75	0.708661	0.846154	0	0.714286	1	1	0	1	1	0	0.75	1	1	0.818182	0	0	1	1	0	0.5	1	1	1	1
K00801	0	0	0	0.0714286	0	0	0	0	1	0	0	0.0227273	0	0	1	0	0.5	0.231884	0	0	0	0	0	0.857143	0	0.00787402	0.307692	0	0	0	0	0	0	0	0	0	0	0	0	0	0	0	0	0	0	1	1	0	0
K00803	0	0	0	0.285714	0	0.466667	0	0.0943396	0	0	0	0	1	0	0	0	0.5	0.550725	0	0	0	0	0	0.571429	0	0.283465	0.307692	0	0.571429	0	0	0	1	0	0	0	0	0	0.0909091	0	0	0	0.5	0	0	0	0	0	1
K00805	0.333333	0	0	1	0	0.733333	0	0.0283019	1	0.666667	0	0	0	1	0	1	0	0.681159	0	0	0.25	0	0	0.428571	0.5	0.015748	0	0	0	0	0.5	0	0	0	0	0	1	1	0.272727	0	0	0	0	0	0	0.75	0	0	0
K00806	1	1	0	1	0.75	0.866667	1	0.933962	1	0.666667	1	0.977273	1	1	0	1	0.5	0.884058	0	1	0.75	0	1	0.857143	1	0.88189	0.846154	0	0.857143	1	1	1	1	1	1	0.875	1	1	0.909091	1	1	0.666667	0.5	0.0909091	0	1	1	1	1
K00808	0	0	0	0.0714286	0	0	0	0.160377	0	0	0	0	0	0	0	0	0	0	0	0	0	1	0	0	0	0.015748	0	0	0	0	0	0	0	0	0	0	0	0	0	0.5	0	0	0	0	0	0	0	0	0
K00809	0	0	0	0	0.75	0	0	0.216981	0	0	0	0.840909	1	0	1	0	0.5	0.0434783	0	0	0.5	0	0	0.714286	0	0	0.538462	1	0	1	1	0	0	0	0	0	0	0	0	0.5	0	0	0.5	0.818182	0.75	1	1	0	1
K00812	1	0	0	1	0.75	0.866667	1	0.886792	1	0.333333	1	1	1	1	1	1	1	0.391304	1	1	1	0	1	0.428571	1	0.653543	1	0	0.857143	0	1	1	1	1	0	0.75	1	0	1	1	0.5	0.666667	0	0.181818	1	0.75	1	1	1
K00813	0	0	0	0	0	0	0	0.141509	0	0	0	0	0	0	0	0	0	0	0	0	0	0	1	0.142857	0	0.259843	0.307692	0	0.428571	0	0	0	0	0	0	0	0	0	0	0	0	0	0	0	0	0	0	0	0
K00814	0	0	0	0	0	0	0	0	0	0	0	0	0	0	0	0	0	0	0	0	0	0	0	0	0	0.00787402	0.307692	0	0.857143	0	0	0	0	0	0	0	0	0	0	0	0	0	0	0	0	0	0	0	0
K00817	1	1	0	0.928571	1	1	1	0.943396	1	0.333333	1	0.75	1	1	1	1	1	0.884058	1	1	1	0	1	1	1	0.92126	0.846154	0	0.428571	0	0.5	1	0	1	0	0.75	1	1	0.727273	1	0	0.666667	1	0	0.5	0.75	1	1	0
K00818	0	0	0	0	0	0	0	0	1	0	0	0	0	0	0	0	0	0	0	0	0	0	0	0	0	0	0	0	0	0	0	0	0	0	0	0	0	0	0	0	0	0	0	0	0	0	0	0	0
K00819	0	1	0	0.0714286	0.25	0.266667	0	0.188679	0	0	1	0.818182	0	0	1	0	0	0.057971	1	0	0	0	0	0.714286	1	0.181102	0.923077	0	0	0	0.5	0	0	0	0	0	0	0	0.181818	0	0	0.666667	0.5	0	0	0.25	1	0	0
K00820	0.666667	0	1	0.928571	1	0.933333	1	0.933962	1	0.666667	1	1	1	0	1	1	1	0.884058	1	1	0.75	0	1	1	1	0.874016	0.769231	1	0.714286	1	1	1	1	1	0	0.875	1	1	0.818182	1	0.5	1	1	0.727273	0.75	0.75	1	0	0
K00821	0.333333	1	0	0.357143	0.75	0.733333	1	0.896226	0	0.333333	1	0.977273	1	1	1	1	0.5	0.811594	0	1	1	0	0	0.571429	0.75	0.834646	0.153846	0	0.714286	0	1	1	0	1	0	0.75	0	1	0	0	0	0	1	0	0	0.75	0.5	1	1
K00822	0	0	0	0	0.25	0	0	0.54717	0	0	0	0.0227273	0	0	0	0	0	0.0869565	0	0	0	0	0	0	0	0.511811	0	0	0	0	0	0	0	0	0	0	0	0	0	0	0	0	0	0	0	0	0	0	0
K00823	0	0	0	0.857143	0.5	0.133333	0	0.226415	1	0	0	0.0681818	0	1	1	0	0	0.101449	1	1	0	0	1	0.571429	0	0.338583	0.692308	0	0	1	0.5	0	0	1	0	0	1	0	0.454545	1	0	0	0.5	0.272727	0	0	0	0	0
K00824	0	0	0	0	0	0.0666667	0	0.754717	0	0	0	0.363636	1	0	0	0	0	0	0	1	0	0	0	0	0	0.377953	0.615385	0	0	0	0.5	0	0	0	0	0	0	0	0	0	0	0	0.5	0	0	0	1	0	0
K00826	1	1	0	1	1	0.933333	1	0.971698	1	0.666667	1	0.977273	1	1	1	1	0.5	0.826087	1	1	1	0	1	1	1	0.929134	0.769231	0	0.714286	1	1	1	0	1	0	1	1	1	0.909091	1	0	0.666667	1	0.272727	0.75	1	1	1	0
K00827	0.333333	0	0	0	0.25	0	0	0	0	0	0	0	0	0	0	1	0	0	0	0	0	0	0	0.571429	0	0	0	0	0	0	0	0	0	0	0	0	0	0	0	0	0	0	0	0	0	0	0	0	0
K00830	0	0	0	0.428571	0.5	0.0666667	0	0.584906	0.5	0	0	0.0227273	1	1	0	0	1	0.536232	1	1	0.25	0	1	0	0	0.307087	0.846154	0	0.428571	0	0	1	0	0	0	0	0	0	0	0	0	0.333333	0	0	0	0	0.5	0	0
K00831	0.333333	0	0	0.785714	0.25	0.933333	0	0.867925	0	0.666667	0	0.977273	0	0	1	1	0	0.101449	0	1	0	0	0	0.285714	0.75	0.968504	0	0	0.428571	0	1	0	0	0	0	0	0	1	0.0909091	0	0	0.666667	0.5	0	0	0	0.5	0	0
K00832	0	0	0	0	0	0	0	0.198113	0	0	0	0	0	0	0	0	0	0.115942	0	0	0	0	1	0.142857	0	0.448819	0.307692	0	0.285714	0	0	0	0	0	0	0	0	0	0	0	0	0	0	0	0	0	0	0	0
K00833	0.333333	0	0	0.214286	0.75	0.666667	0	0.433962	0	0	0	0.5	1	0	0	0	0	0.0289855	0.5	1	0.5	0	0	0.428571	0	0.732283	0.0769231	0	0.428571	0	0	1	0	0	0	0.875	0	1	0.0909091	1	0	0	1	0	0.75	1	0.5	0	0
K00835	0	0	0	0	0	0	0	0	0	0	0	0	0	0	0	0	0.5	0	0	0	0	0	0	0	0	0.15748	0	0	0	0	0	0	0	0	0	0	0	1	0	0	0	0	0.5	0	0	0	0	0	0
K00836	0	0	0	0.142857	0	0.266667	0	0.264151	0	0	0	0	0	0	0	0	0	0.0144928	0	0	0	0	0	0	0	0.291339	0	0	0	0	0	0	0	0	0	0	0	1	0	0.5	0	0	0	0	0	0	0	0	0
K00839	0	0	0	0.0714286	0	0.2	0	0.0754717	0	0	0	0	0	0	0	0	0	0.0724638	0	0	0	0	1	0	0	0.0314961	0	0	0	0	0	0	0	0	0	0	0	0	0	0	0	0.333333	0	0	0	0	0	0	0
K00840	0	0	0	0	0	0	0	0	0	0	0	0	0	0	0	0	0	0	0	0	0	0	0	0	0	0.102362	0	0	0	0	0	0	0	0	0	0	0	0	0	0	0	0	0	0	0	0	0	0	0
K00841	0	0	0	0	0	0	0	0.0283019	0	0.666667	0	0	0	0	0	0	0	0.115942	0	0	0	0	0	0	0	0.015748	0	0	0	0	0	0	0	0	0	0	0	0	0	0	0	0	0	0	0	0	0	0	0
K00842	0	0	0	0	0	0	0	0	0	0	0	0	0	0	0	0	0	0	0	0	0	0	0	0	0	0	0	0	0	0	0	0	0	0	0	0	0	0	0	0	0	0	0	0	0	0	0	0	0
K00844	0	0	0	0	0	0	0	0	0	0	0	0	0	0	0	0	0	0.0434783	0	0	0	0	0	0.142857	0	0	0	0	0	0	0	0	0	0	0	0	0	0	0	0	0	0	0	0	0	0	0	0	0
K00845	0.333333	1	0.5	0.428571	0.75	0.466667	0	0.698113	0.5	1	1	0.568182	1	0	1	1	1	0.289855	1	0	0.75	1	1	0.142857	1	0.535433	0	1	0.428571	0	0.5	1	0	0	0	0.25	0	0	0.272727	0	1	0.666667	1	0.0909091	0	0.75	1	0	0
K00846	0	0	0	0.0714286	0	0	0	0.00943396	0	0	0	0	0	0	0	0	0	0.144928	0	0	0	0	0	0	0	0.0393701	0	0	0	0	0	0	0	0	0	0	0	0	0	0	0	0	0	0	0	0	0	0	0
K00847	0	0	0	0.642857	0	0.866667	1	0.745283	0.5	0.666667	1	0.568182	0	1	0	0	1	0.188406	1	1	0.25	0	1	0.142857	1	0.385827	0.461538	0	0	0	1	0	1	1	0	0	0	1	0.272727	0	0	0.666667	0.5	0.0909091	1	0.5	1	0	0
K00848	0	0	0	0	0.25	0.333333	1	0	0	0.333333	0	0	0	1	0	0	0	0	0.5	0	1	0	1	0	1	0.023622	0	0	0.285714	0	0	0	0	1	0	0	0	0	0	0.5	0	0.333333	0	0	0	0	0	1	0
K00849	0.333333	1	0	0.357143	0	0.733333	0	0.0188679	0	0	0	0.636364	0	1	1	0	0	0.101449	1	0	0.75	0	1	0	0.5	0.0787402	0.692308	0	0.285714	0	0.5	0	0	1	0	0	1	1	0.181818	0.5	0	0	0.5	0.0909091	0	0	0	1	1
K00850	0.333333	1	0	0.357143	0	0.133333	1	0	0	1	1	0.931818	0	0	1	1	0	0.202899	1	1	0.5	0	0	0.285714	1	0.0472441	0	0	0.285714	0	0.5	0	0	1	0	0.25	0	0	0.0909091	0.5	0	0	0.5	0	0	0.5	1	1	0
K00851	0	0	0	0	0	0.6	1	0.207547	0	0	0	0.227273	0	0	0	0	0.5	0.144928	1	0	0	0	1	0	0	0.228346	0	0	0	0	0	0	0	1	0	0	0	1	0	0	0	0	0.5	0	0	0	0	0	0
K00852	0.333333	0	0	0.428571	0.5	0.733333	1	0.481132	0.5	0.666667	0	0.159091	0	1	1	0	0.5	0.463768	1	0	0.25	0	1	0	1	0.346457	0.0769231	1	0	1	1	1	1	1	0	0.125	1	0	0.454545	0	0.5	0.666667	0	0	0	0	0	0	0
K00853	0.333333	0	0	0	0.25	0.2	1	0.00943396	0	0	0	0.409091	0	1	0	0	0	0	0	0	0.5	0	0	0	0.5	0.023622	0	0	0.571429	0	0	1	1	0	0	0	1	1	0.0909091	0	0	0.333333	0	0	0	0	0	1	0
K00854	0.333333	0	0	0.785714	0.25	0.4	1	0.235849	0	0	0	0.568182	0	1	0	0	0	0.130435	1	1	1	0	1	0	0.75	0.259843	0.0769231	0	0.714286	0	0	0	1	1	0	0	1	1	0.363636	0.5	0	0.666667	0.5	0	0	0	0	1	0
K00855	0	0	0	0.0714286	0	0	0	0.0943396	0	0	0	0	0	0	0	0	1	0	0	0	0	0	0	0.142857	0	0.330709	0	0	0	0	0	1	0	0	0	0	0	0	0	0	0	0	0	0.0909091	0	0	0	0	0
K00856	0	0	0	0.357143	0	0.6	1	0.867925	1	0	0	0.204545	0	0	1	0	0	0.304348	0	1	0	0	0	0	0	0.669291	0	1	0.142857	0	1	0	1	1	0	0	0	1	0.454545	0.5	0.5	0	0	0.272727	0	1	0	0	0
K00857	0	0	0	0.928571	0.25	0.666667	0	0.330189	1	1	1	1	0	0	0	0	0	0	1	0	0	0	1	0.714286	0.75	0.259843	0.615385	0	0	0	1	0	0	1	0	0	0	1	0.818182	0	0	0	1	0.181818	0	0	0	0	0
K00858	0.666667	0	0	0.928571	0.75	0.933333	1	0.867925	1	0.666667	0	0.954545	1	1	1	1	1	0.869565	0	1	0.5	0	1	1	0.75	0.944882	0.769231	1	0.714286	1	1	1	1	1	0.5	0.25	1	1	1	1	0	0.333333	1	0.272727	0.75	1	1	0	1
K00859	1	0	0	0.642857	0.75	0.933333	1	0.924528	1	1	1	0.909091	1	1	1	0	0.5	0.898551	1	1	0.75	0	1	1	0.5	0.889764	1	0	0.714286	1	1	1	1	1	0	0.875	1	1	0.727273	0.5	0	0.666667	1	0.181818	0	0.75	1	1	1
K00860	0	0	0.5	0.142857	0	0.2	0	0.0377358	0	0	0	0.454545	1	1	1	0	0	0.188406	1	1	0	0	0	0.285714	0.25	0.275591	0	0	0.714286	0	0	0	0	0	0	0.125	0	0	0.0909091	0	0	0.333333	1	0.272727	0.75	0.5	1	0	1
K00861	0	0	0	0	0	0	0	0	0	0	0	0	0	0	0	0	0	0.0144928	0	0	0	0	0	0	0	0.00787402	0	0	0	0	0	0	0	0	0	0	0	0	0	0	0	0	0	0	0	0	0	0	0
K00862	0	0	0	0.214286	0	0	1	0.0188679	0	0	0	0	0	0	0	0	0	0	0	0	0	0	1	0	0	0.0393701	0	0	0	0	0	0	0	1	0	0	0	0	0	0	0	0	0	0	0	0	0	0	0
K00863	0	0	0	0.142857	0	0.333333	0	0.0471698	0	0.333333	0	0.159091	0	0	0	0	0	0.0144928	0.5	0	0	0	0	0	0	0.0393701	0	0	0	0	0	0	0	1	0	0	0	0	0	0	0	0	0.5	0	0	0	0	0	0
K00864	0.333333	0	0	1	0.25	1	1	0.849057	0.5	1	1	0.613636	1	1	1	0	0	0.376812	1	0	0	0	1	0.571429	0	0.818898	0.846154	0	1	0	0.5	0	0	1	0	0.375	0	1	0.545455	0	0	0.333333	1	0	0	0	0	0	1
K00865	0.666667	0	0	0.285714	0	0.733333	1	0	0	0	0	0.340909	0	1	0	1	0	0.594203	0	0	0.5	0	1	0.285714	0	0.204724	0.230769	0	0.714286	0	0.5	1	1	1	0	0	0	1	0	0.5	0	0	0.5	0	0	0	0	1	0
K00867	0	0	0	0.428571	0	0.933333	0	0.150943	0	0.333333	0	0.0454545	0	0	0	0	0	0	0	0	0	0	0	0	0	0.0314961	0	0	0	0	0	0	0	0	0	0	0	0	0	0	0	0	0	0	0	0	0	0	0
K00868	0	0	0	0.142857	0	0.733333	0	0.349057	0	0.666667	0	0	0	0	0	0	0	0.0144928	1	0	0	0	0	0	0	0.102362	0	0	0	0	0	0	0	0	0	0	0	0	0	0	0	0	0	0	0	0	0	0	0
K00869	0	0	0	0.142857	0	0.0666667	0	0	1	0.666667	0	0.522727	0	1	1	0	0	0.0434783	0	1	0.25	0	0	0	0	0.015748	0	0	0.142857	1	0	0	1	0	0	0	0	0	0	0	0	0	1	0	0.75	0	0	0	0
K00870	0	0	0	0	0	0	0	0	0	0	0	0	0	0	0	0	0	0.0144928	0	0	0	0	0	0	0	0.023622	0.153846	0	0.142857	0	0	0	0	0	0	0	0	0	0.0909091	0	0	0	0	0.0909091	0	0	0	0	0
K00872	0.666667	0	0	0.785714	1	0.8	0	0.0188679	1	0.666667	0	0.75	0	0	1	1	1	0.724638	1	0	0	0	1	1	0	0.188976	0.846154	0	0	0	1	0	0	1	0	0	0	0	0.545455	0	0.5	0	0	0.0909091	1	0	0	0	0
K00873	0.333333	1	0.5	0.857143	0.75	0.866667	0	0.858491	0	1	1	0.909091	0	1	1	1	1	0.768116	1	1	0.5	1	0	0.714286	0.75	0.826772	0.769231	0	0.857143	0	1	0	0	1	0	0.625	1	1	0.636364	0.5	0	0.333333	1	0.0909091	0	0.75	1	0	0
K00874	0	0	0	0.214286	0	0.2	1	0.339623	0	0.333333	0	0.590909	0	0	0	0	0	0.202899	0.5	0	0.5	0	1	0	0	0.149606	0.0769231	0	0.142857	0	0	1	0	0	0	0	1	1	0.181818	0	0	0	0	0	0	0	0	0	0
K00875	0	0	0	0	0	0	0	0.0849057	0	0	0	0	0	0	0	0	0	0	0	0	0	0	0	0	0	0.0314961	0	0	0	0	0	0	0	0	0	0	0	0	0	0	0	0	0	0	0	0	0	0	0
K00876	0	0	0	0.642857	0.25	0.533333	0	0.0849057	1	0.666667	1	0.818182	0	0	1	1	0	0.101449	1	0	0	0	0	0.857143	0	0.0866142	0.461538	0	0.428571	0	0.5	0	0	1	0.5	0	0	0	1	0	0.5	0	0.5	0.181818	0	0	0	0	0
K00878	0	0	0	0	0	0.4	0	0.0660377	0	0.666667	0	0.204545	0	0	0	1	0	0	0	1	0	0	0	0	0	0.141732	0	0	0	0	0	0	0	0	0	0	0	0	0	0	0	0	0	0	0	0	0	0	0
K00879	0	0	0	0	0	0	0	0.0188679	0	0	0	0.409091	0	0	0	0	0	0.0289855	0	0	0	0	0	0	0	0.015748	0	0	0	0	0	0	0	0	0	0	1	0	0	0	0	0	0	0	0	0	0	0	0
K00880	0	0	0	0.214286	0	0	0	0.00943396	0	0.333333	0	0	0	0	0	0	0	0.0144928	0	0	0	0	0	0	0	0.023622	0	0	0	0	0	0	0	0	0	0	0	0	0	0	0	0	0	0	0	0	0	0	0
K00881	0	0	0	0	0	0	0	0	0	0	0	0	0	0	0	0	0	0	0	0	0	0	0	0	0	0.00787402	0	0	0	0	0	0	0	0	0	0	0	0	0	0	0	0	0	0	0	0	0	0	0
K00882	0	0	0	0	0.25	0.733333	1	0.0188679	0	0.666667	0	0	0	1	0	0	0	0.144928	0.5	0	0	0	1	0	0.5	0.141732	0	0	0.142857	0	1	1	0	1	0	0.125	0	0	0	0	0	0	0	0	0	0	0	0	0
K00883	0	0	0	0	0	0.0666667	0	0.283019	0	0	0	0.0681818	0	0	0	0	0	0	0.5	0	0	0	0	0	0	0.133858	0	0	0	0	0	0	0	0	0	0	0	0	0	0	0	0	0	0	0	0	0	0	0
K00884	0	0	0	0	0	0	0	0.0471698	0	0	1	0	0	0	0	0	0	0.0289855	0	0	0	0	0	0.142857	0	0.102362	0	0	0	0	0	0	0	0	0	0	0	1	0.181818	0	0	0	0	0	0	0	0	0	0
K00885	0	0	0	0	0	0	0	0.00943396	0	0	0	0	0	0	0	0	0	0	0	0	0	0	0	0	0	0.00787402	0	0	0	0	0	0	0	0	0	0	0	0	0	0	0	0	0	0	0	0	0	0	0
K00886	0	0	0	0.642857	0.25	0.666667	0	0.0283019	0	0	0	0.363636	1	0	0	0	0.5	0	1	0	0	0	1	0	0	0.015748	0	0	0	0	0	0	1	0	0	0	0	0	0	0	0	0.333333	0	0	0	0	0	0	0
K00887	0.333333	0	0.5	0	0	0	0	0	1	1	0	0.659091	0	0	0	0	0	0	0	0	0	0	0	0	1	0	0	0	0	0	0	1	0	0	0	0.125	0	0	0	0	0	0	0	0	0	0	0	0	0
K00891	0.666667	0	0	0.928571	1	0.866667	0	0.896226	0	0.666667	0	0.886364	1	0	1	1	1	0.376812	1	1	0.75	0	0	1	0.75	0.818898	0.692308	0	0.285714	0	1	0	0	1	0	0.75	0	1	0.909091	0	0	1	0.5	0.181818	1	0.75	0.5	1	1
K00892	0	0	0	0	0	0	0	0	0	0	0	0.0227273	0	0	0	0	0	0	0	0	0	0	0	0	0	0.023622	0	0	0	0	0	0	0	0	0	0	0	0	0	0	0	0	0	0	0	0	0	0	0
K00893	0	0	0	0	0	0	0	0	0	0	0	0	0	0	0	0	0	0	0	0	0	0	0	0	0	0	0	0	0	0	0	0	0	0	0	0	0	0	0	0	0	0	0	0	0	0	0	0	0
K00895	0	0	0	0	0	0.0666667	0	0.00943396	0	0	0	0.0454545	0	0	1	0	0	0	0	1	0	0	0	0	0	0	0	0	0	0	0.5	0	0	0	0	0	0	1	0.272727	0.5	0	0	0	0	0	0	0	0	0
K00897	0	0	0	0	0	0.133333	0	0.00943396	0	0	0	0	0	0	0	0	0	0.0144928	0	0	0	0	0	0	0	0.00787402	0	0	0	0	0	0	0	0	0	0	0	0	0	0	0	0	0	0	0	0	0	0	0
K00899	0	0	0	0	0	0	0	0.0188679	0	0	0	0.0454545	0	0	0	0	0	0	0.5	0	0	0	0	0	0	0.0472441	0	0	0.142857	0	0	0	0	0	0	0	0	0	0	0	0	0	0	0	0	0	0	0	0
K00901	0.333333	0	1	0	0	0	0	0.132075	0.5	0.333333	0	0.681818	0	0	0	0	1	0.144928	1	0	0	0	0	0.142857	1	0.629921	0.384615	0	0	0	0	1	1	0	0	0.125	0	0	0	0	0.5	0	0	0	0	0	0	1	0
K00903	0	0	0	0	0	0	0	0	0	0.333333	0	0	0	0	0	0	0	0.0289855	0	0	0.25	0	0	0	0	0	0.230769	0	0.428571	0	0.5	0	0	0	0	0	0	0	0	0	0	0	0	0	0	0	0	0	0
K00904	0	0	0	0	0	0	0	0	0	0	0	0	0	0	0	0	0	0	0	0	0	0	0	0	0	0	0	0	0	0	0	0	0	0	0	0	0	0	0	0	0	0	0	0	0	0	0	0	0
K00906	0	0	0	0.285714	0	0	0	0.0188679	0	0	0	0.0909091	0	0	0	0	0	0	0	0	0	0	0	0	0	0.425197	0	0	0	0	0	0	0	0	0	0	0	0	0	0	0	0	0	0	0	0	0	0	0
K00912	1	1	0	0	0.5	0	0	0.707547	0	0	1	0.954545	1	1	1	1	0	0	0	1	1	0	0	0.857143	1	0.874016	1	0	1	0	1	1	0	0	0	0.75	1	1	0.818182	0.5	0	1	1	0	0	0.75	1	1	0
K00914	0	0	0	0	0	0	0	0.00943396	0	0	0	0	0	0	0	0	0	0	0	0	0	0	0	0	0	0	0	0	0	0	0	0	0	0	0	0	0	0	0	0	0	0	0	0	0	0	0	0	0
K00916	0	0	0	0	0	0	0	0	0	0	0	0	0	0	0	0	0	0	0	0	0	0	0	0	0	0	0	0	0	0	0	0	0	0	0	0	0	0	0	0	0	0.333333	0	0	0	0	0	0	0
K00917	0	0	0	0	0	0.133333	1	0	0	0.333333	0	0.0454545	0	1	0	0	0	0	0	0	0.25	0	0	0	0.5	0	0	0	0.142857	0	1	1	0	0	0	0	0	0	0	0	0	0	0	0	0	0	0	1	0
K00919	1	1	0	0.928571	1	0.933333	1	0.90566	0	0.666667	1	0.386364	1	1	0	1	0.5	0.753623	1	1	1	0	1	1	1	0.748031	0.923077	0	0.714286	0	1	1	1	1	0	1	1	1	0.727273	0.5	0	1	0.5	0	0	1	1	1	1
K00925	0.666667	0	0.5	0	0.5	0.533333	0	0.235849	0	1	0	0.318182	0	1	0	1	1	0	1	0	0.75	0	1	0.142857	0	0.346457	0	0	0	0	0.5	0	0	1	0	0.375	1	0	0	0	0	0	0	0.181818	0	0	0	0	0
K00926	0.333333	0	0	0.357143	0.25	0.2	0	0.103774	0.5	0.666667	0	0.0681818	0	0	0	0	0	0.0144928	0	1	0	0	0	0.142857	0	0.133858	0.692308	0	0	1	1	0	1	1	0	0	0	0	0.636364	1	0	0.666667	0	0	0	0.25	0	0	0
K00927	1	1	0.5	0.928571	0.75	0.933333	1	0.858491	1	1	1	0.886364	1	1	1	1	0.5	0.710145	1	1	1	1	1	0.857143	0.5	0.850394	0.846154	1	0.857143	1	1	1	1	1	0.5	0.5	1	1	0.818182	1	1	1	1	0.454545	0.75	0.75	1	1	1
K00928	1	1	0	1	1	0.933333	1	0.924528	1	0.666667	1	1	1	1	0	1	1	0.782609	1	1	1	0	1	1	1	0.779528	0.461538	0	0.857143	0	1	1	0	1	0	0.875	0	1	0.272727	1	0	0	1	0.0909091	1	1	1	1	1
K00929	0	0	0	0	0	0	0	0	0	0.666667	0	0.0227273	0	0	0	0	0	0	0.5	0	0	0	0	0	0	0	0	0	0	0	0	0	0	1	0	0	0	0	0.0909091	0	0	0	0	0	0	0	0	0	0
K00930	1	0	0	0.714286	0.75	0.8	1	0.867925	1	0.333333	0	0.704545	1	1	1	1	0.5	0.855072	1	1	1	0	1	0.571429	0	0.858268	0.0769231	0	0.714286	0	0	1	0	1	0	0.875	0	1	0	0	0	0.333333	0.5	0.0909091	0	1	1	1	0
K00931	0.666667	0	0	0.714286	0	0.933333	1	0.90566	0	0.666667	0	0.522727	1	1	1	1	0	0.710145	1	1	0.75	0	0	0.428571	0	0.889764	0.384615	0	0.857143	0	0	1	1	0	0	0.875	1	1	0.181818	0	0	0	1	0.0909091	0	0.5	0.5	1	0
K00932	0	0	0	0	0	0	0	0	0	0	0	0	0	0	0	0	0	0	0	0	0	0	0	0	0	0.00787402	0	0	0	0	0	0	0	0	0	0	0	0	0	0	0	0	0	0	0	0	0	0	0
K00933	0	0	0	0	0	0	0	0.0188679	0	0	0	0	0	0	0	0	0	0	0	0	0	0	0	0	0	0.00787402	0	0	0	0	0	0	0	0	0	0	0	0	0	0	0	0	0	0	0	0	0	0	0
K00934	0	0	0	0	0	0	0	0.0188679	0	0	0	0	0	0	0	0	0	0	0	0	0	0	0	0	0	0.00787402	0	0	0	0	0	0	0	0	0	0	0	0	0	0	0	0	0	0	0	0	0	0	0
K00936	0	0	0	0.285714	0.5	0.933333	0	0.45283	0	0.333333	1	0.409091	0	0	0	0	0.5	0.0724638	0	0	0	0	0	0	0.75	0.0944882	0	0	0.142857	0	0.5	1	0	0	0	0	0	0	0.0909091	0	0	0	0	0.0909091	0	0.25	0	1	0
K00937	0	0	0	0.642857	0	0.866667	0	0.716981	0	0	0	0.840909	0	1	1	0	0.5	0.0144928	1	0	0	0	1	0.285714	0	0.811024	0.846154	0	0	0	1	0	0	0	0	0	0	1	0	0	0	0	1	0	0	0	0.5	0	0
K00938	0	0	0	0.142857	0	0.0666667	0	0	0	0.666667	0	0	0	1	1	0	0	0	0	0	0	0	0	0	0	0.133858	0	0	0.142857	1	0	0	1	0	0	0	0	0	0	0	0	0	0.5	0	0	0	0	0	0
K00939	1	1	1	1	1	0.8	1	0.858491	1	0.666667	1	0.863636	1	1	1	1	0	0.942029	1	1	1	1	1	1	1	0.913386	1	0	1	1	1	1	1	1	0.5	1	1	1	0.727273	1	1	1	1	0.727273	0.75	1	1	1	0
K00940	0.666667	1	0	0.857143	0.75	0.933333	1	0.867925	1	0	1	0.954545	1	1	1	1	0.5	0.768116	1	1	0.25	0	1	1	0.25	0.92126	1	1	0.714286	1	1	0	1	1	0.5	0.5	0	1	0.909091	1	1	0.666667	1	0.909091	1	0.75	1	1	0
K00941	0	1	0	0.142857	0.75	0.666667	0	0.830189	0	0.666667	0	0.454545	1	1	0	0	1	0.550725	1	1	0.25	0	0	0	0	0.637795	0.923077	0	0.571429	0	0	0	0	0	0	0.125	0	1	0	0	0	0	1	0	0	0.5	0.5	0	0
K00942	0.333333	1	0.5	0.928571	1	0.8	1	0.90566	1	1	0	0.886364	1	1	0	1	1	0.768116	1	1	1	0	1	1	0.5	0.897638	1	0	0.714286	0	1	1	0	1	1	0.625	1	1	1	0.5	0	0.666667	1	0	0	0.75	1	1	1
K00943	0.666667	1	0.5	1	1	0.933333	1	0.839623	1	1	1	0.0681818	1	1	1	1	1	0.826087	1	1	1	1	1	0.857143	0.5	0.905512	1	1	0.714286	1	1	1	1	1	1	0.875	0	1	0.818182	1	1	0.666667	1	0.818182	1	0.75	1	1	0
K00944	0	0	0	0	0	0	0	0	0	0	0	0	0	0	0	0	0	0	0	0	0	0	0	0	0	0	0	0	0	0	0	0	0	0	0	0	0	0	0	0	0	0	0	0	0	0	0	0	0
K00945	0.333333	0	0.5	0.928571	0.5	0.933333	1	0.849057	1	1	1	0.863636	1	1	1	1	0.5	0.768116	1	1	0.75	0	1	0.428571	0.25	0.834646	0.692308	0	0.857143	1	1	1	1	1	0	0.75	1	1	0.818182	1	1	1	0.5	0.727273	0.75	0.75	1	1	1
K00946	1	1	0	0	1	0.8	1	0.811321	0	0	0	0.909091	1	1	0	1	1	0.768116	0	1	1	0	0	0.428571	0	0.889764	1	0	0.714286	0	0	1	0	0	0	1	1	1	0	1	0	0	1	0.0909091	0.75	0.75	1	1	0
K00947	0	0	0	0	0	0	0	0.00943396	0	0	0	0	0	0	0	0	0	0	0	0	0	0	0	0	0	0.023622	0	0	0	0	0	0	0	0	0	0	0	0	0	0	0	0	0	0	0	0	0	0	0
K00948	1	1	0.5	0.928571	1	0.933333	1	0.933962	1	1	1	0.931818	1	1	1	1	1	0.869565	1	1	0.75	1	1	0.857143	1	0.905512	0.846154	1	0.857143	1	1	1	1	1	0.5	1	0	1	1	1	1	1	1	0.363636	0.75	1	1	1	1
K00949	0	0	0.5	0.785714	0	0.0666667	0	0.188679	1	0.666667	1	0.431818	0	0	0	0	0	0.0434783	1	0	0	0	1	0.571429	1	0.015748	0	0	0	1	1	0	0	1	0	0	0	0	0.636364	0	0	1	0	0	0	0	0	0	1
K00950	1	1	0	1	1	0.8	1	0.886792	1	0.333333	0	0.909091	1	1	1	1	0.5	0.782609	1	1	0.75	0	1	0.857143	0.5	0.937008	0.923077	1	1	1	1	1	0	0	0	1	1	1	0.909091	1	0	1	0.5	0.0909091	0	0.75	1	1	0
K00951	0.333333	1	0.5	0.0714286	0.25	0.266667	0	0.273585	0	0.333333	1	0.363636	0	0	0	1	1	0.15942	0.5	0	0	0	0	0.714286	0.25	0.669291	0.384615	1	0.428571	1	0	0	1	0	0	0	1	0	0.0909091	0	0.5	0.333333	0	0.363636	0.5	0.25	0.5	0	0
K00952	0.333333	0	0	0	0	0	0	0	0	0	0	0	0	0	0	0	0	0.0724638	0.5	1	0	0	0	0	0	0	0	0	0	1	0	0	0	0	0	0	0	0	0	0	0	0	0	0.181818	0.75	0	0	0	0
K00953	0	0	0	0	0	0	0	0	0	0	0	0	0	0	0	0	0	0	0	0	0	0	0	0	0	0	0	0	0	0	0	0	0	0	0	0	0	0	0	0	0	0	0	0	0	0	0	0	0
K00954	1	1	0	0.928571	0.75	0.933333	1	0.839623	1	0.666667	1	0.909091	1	1	1	1	0.5	0.869565	1	1	0.75	0	1	1	0.5	0.92126	1	0	0.714286	1	1	1	1	1	0	0.875	1	1	1	1	0	0.666667	0.5	0.272727	0	0.75	1	1	1
K00955	0	0	0	0.214286	0	0.266667	0	0.669811	0	0	1	0.0681818	0	0	0	0	0	0.0289855	0	0	0	0	0	0.428571	0	0.291339	0.0769231	0	0.428571	0	0	1	1	0	0	0.125	0	0	0.272727	0	0	0	0	0.0909091	0	1	1	1	1
K00956	0	0	0.5	0.214286	0	0.533333	0	0.0849057	0	0	0	0.772727	0	1	1	0	0	0.0869565	0.5	0	0	0	1	0.285714	0	0.385827	0.0769231	0	0	0	0	0	1	0	0	0	0	1	0.0909091	0	0	0	0.5	0.0909091	0	1	1	1	0
K00957	0	0	0	0.357143	0	0.666667	0	0.537736	0	0	1	0.772727	0	1	1	0	0	0.101449	0	0	0	0	1	0.428571	0	0.598425	0.153846	0	0.428571	0	0	1	0	0	0	0.25	0	1	0.0909091	0	0	0	0.5	0.272727	0	1	1	0	0
K00958	0.666667	0	0	0.214286	0.5	0.133333	0	0.292453	0	0	0	0	1	0	0	0	1	0.536232	1	1	0	0	1	0.428571	0.25	0.314961	0.384615	0	0.142857	0	0	0	1	0	0	0.125	0	0	0.727273	0	0	0.333333	0.5	0	0.75	0	0.5	0	0
K00960	0.333333	0	0	0	0	0	0	0.0660377	0	0	0	0	0	0	0	0	0	0.217391	0	0	0	0	0	0.142857	0	0.0629921	0	0	0	0	0	0	0	0	0	0	0	0	0	0	0	0.333333	0	0.363636	0.25	0	0	0	0
K00962	0.666667	1	1	0.928571	0.75	1	1	0.90566	1	0.666667	1	0.977273	1	1	1	1	1	0.927536	1	1	0.75	1	1	1	0.75	0.937008	0.923077	1	0.857143	0	1	1	0	1	1	1	0	1	0.727273	1	1	1	1	0	0	1	1	1	1
K00963	1	0	0	0.928571	1	0.866667	1	0.924528	0	0.333333	1	0	0	0	0	0	0	0.637681	0	1	0.25	1	1	0.142857	0	0.787402	0.0769231	1	0	0	0	0	1	0	1	0	0	0	0	0	1	0	1	0	0.25	0.75	0	0	1
K00965	0.666667	1	0.5	0.285714	0.25	0.4	0	0.0377358	0	0.333333	0	0.318182	0	1	1	0	0	0.057971	1	0	0	1	1	0.428571	0.25	0.0708661	0	0	0	0	1	1	0	1	0	0.5	1	0	0	0.5	1	0.333333	0	0.181818	0.75	0.5	0	0	0
K00966	0.666667	1	0	0.285714	0	0.333333	0	0.141509	0	0	1	0.0227273	0	0	0	1	1	0.217391	0	0	0	0	0	0.857143	0	0.0629921	0	0	0.142857	1	0	0	0	0	0	0.125	0	1	0	0	0	0.333333	1	0.454545	1	0.25	0.5	0	1
K00968	0	0	0	0	0	0	0	0	0	0	0	0	0	0	0	0	0	0	0	0	0	0	0	0	0	0	0	0	0	0	0	0	0	0	0	0	1	0	0	0	0	0	0	0.181818	0	0	0	0	0
K00969	0.666667	1	0	0.857143	1	0.866667	1	0.839623	1	1	1	0.931818	1	1	1	1	1	0.898551	0	1	0.75	0	1	1	0.75	0.834646	0.846154	0	0.714286	0	1	1	0	1	0	0.875	1	1	0.909091	0.5	0	1	0.5	0.0909091	0	0.75	0.5	1	0
K00970	1	1	0.5	0.857143	0.75	0.866667	1	0.95283	1	0	1	0.931818	1	1	0	1	1	0.811594	1	1	0.5	1	0	0.857143	0.5	0.889764	0	1	0.714286	0	1	1	0	0	1	0.5	0	1	0.818182	1	0	0.333333	0.5	0.0909091	0.5	0.75	0.5	0	0
K00971	0	0	0	0.5	1	0.6	1	0.415094	0.5	0	1	0.931818	1	1	1	0	1	0.0434783	1	1	0.5	0	1	0	0.75	0.0708661	0.923077	0	0.857143	0	1	1	0	1	1	0.625	1	0	0.727273	0	0	0.666667	1	0	0	1	1	1	1
K00972	0	0	0	0	0.25	0.0666667	0	0.00943396	0	0	0	0	0	1	1	0	0	0	0	1	0.25	0	0	0	0	0	0	0	0.857143	0	0	0	0	0	0	0	0	1	0	0	0	0	0	0	0	0	0	1	0
K00973	1	0	0.5	0.285714	0.75	0.6	1	0.471698	1	0	0	0.954545	1	1	1	1	1	0.57971	1	1	0.5	1	0	1	1	0.527559	0.846154	1	0.857143	1	1	1	1	1	0	1	1	1	1	1	0.5	1	0.5	0.454545	0.25	1	1	1	1
K00974	1	1	0	0	0	0	1	0.754717	1	0.666667	1	0.159091	0	0	0	1	1	0.73913	1	1	0.25	1	1	0.857143	0.5	0.929134	0.615385	0	0.285714	0	1	0	1	1	0	0.625	1	1	0.545455	1	0	0.666667	1	0.0909091	0.5	0.75	1	1	1
K00975	0	1	0	0.214286	0.25	0.533333	0	0.160377	0	0	0	0.409091	0	1	1	0	1	0.101449	1	0	0	0	1	0.714286	0	0.212598	0	0	0.285714	0	1	1	0	0	0	0.25	0	1	0	0.5	0	0	0.5	0	0	1	1	0	0
K00976	0	0	0	0	0	0	0	0	0	0	0	0	0	0	0	0	0	0	0	0	0	0	0	0	0	0	0	0	0	0	0	0	0	0	0	0	0	0	0	0	0	0	0	0	0	0	0	0	0
K00978	0.666667	0	0	0.214286	0	0.0666667	0	0.292453	0.5	0	0	0.136364	0	0	0	0	0.5	0.115942	0.5	0	0	0	0	0.285714	0.25	0.141732	0.0769231	0	0.142857	0	0	0	1	0	0	0.125	0	0	0	0	0	0.333333	0	0	0.25	0	0	0	0
K00979	1	0	0	0.0714286	0.75	0	0	0.783019	0	0	1	0.863636	1	1	1	1	0	0.0869565	0	1	0.75	0	0	1	0.75	0.905512	0.846154	0	0.714286	0	1	1	1	0	0	1	1	0	0.727273	1	0	0.666667	1	0.0909091	0	0.75	1	1	1
K00980	0	0	0.5	0.142857	0	0.4	0	0.00943396	0	0.333333	0	0.136364	0	0	1	0	0	0.318841	0	0	0	1	0	0	0	0.0629921	0.230769	0	0	0	0	0	0	0	0	0	1	0	0	0	0	0	0	0.272727	0	0	0	0	0
K00981	1	0	0	1	0.75	0.866667	1	0.915094	1	0.666667	1	1	1	1	1	1	0.5	0.869565	1	1	0.75	0	1	0.857143	0.5	0.937008	0.846154	0	0.714286	0	1	1	0	1	0	0.75	1	1	0.636364	1	0	1	0.5	0	0	1	1	0	1
K00982	0	0	0	0.214286	0.5	0.933333	0	0.924528	0	0	0	0	0	0	0	0	0	0.101449	0	1	0	0	0	0	0.75	0.874016	0	0	0.428571	0	1	0	0	0	0	0	0	0	0	0	0	0	0.5	0	0	1	0.5	0	0
K00983	0	0	0	0	0	0.0666667	0	0.113208	0.5	0	0	0.136364	0	0	0	0	0	0.202899	0	0	0.25	0	0	0.285714	0	0.015748	0	0	0.142857	0	0	0	1	0	0	0.125	0	1	0.181818	0	0	0	0	0	0.25	0	0	0	0
K00984	0.333333	0	0	0	0	0	0	0.00943396	0.5	0	0	0	0	0	0	0	0	0.0144928	0	0	0	0	0	0.428571	0	0.0472441	0	0	0	1	0	0	0	0	0	0	0	0	0	0	0	0	0	0	0	0	1	0	0
K00986	0	1	0.5	0.0714286	0.5	0.2	1	0.245283	0	0	0	0.25	0	1	0	0	0	0.173913	0	1	0	0	0	0.428571	0	0.322835	0.230769	0	0.428571	0	0	1	1	0	0	0.125	0	1	0	0.5	0	0.333333	1	0.0909091	0	0	0.5	0	0
K00988	0	0	0	0	0	0	0	0	0	0	0	0	0	0	0	0	0	0	0	0	0	0	0	0	0	0.00787402	0	0	0	0	0	0	0	0	0	0	0	0	0	0	0	0	0	0	0	0	0	0	0
K00989	0.666667	1	0	0.785714	0.25	0.866667	1	0.849057	0	0.333333	1	0	1	1	0	1	1	0.652174	1	0	0.25	0	1	0.142857	0.75	0.897638	0.923077	0	0.571429	0	0	1	0	1	0	0.875	0	1	0	1	0	0	0.5	0	0	0.75	0.5	0	1
K00990	0	0	0	0.285714	0.5	0.533333	0	0.90566	0	0	0	0	1	0	0	0	0	0.0724638	0	1	0	0	0	0	1	0.905512	0	0	0.571429	0	1	0	0	0	0	0	1	0	0	0	0	0	0.5	0	0	1	1	0	0
K00991	0.333333	0	0	0.714286	1	0.8	1	0.0283019	0	0.666667	0	0.431818	1	1	0	1	1	0.710145	1	1	0.75	0	0	0.142857	0.25	0.748031	1	0	1	0	1	1	1	1	0	0.625	1	1	0.636364	1	0	1	0	0	0	1	1	1	0
K00992	0	0	0	0.214286	0	0	0	0.90566	0	0	0	0.0909091	1	0	0	0	0	0	0	0	0	0	0	0	0	0.889764	0	0	0	0	0.5	0	0	0	0	0	0	0	0	0	0	0	0	0	0	0.75	1	0	1
K00993	0	0	0	0	0	0	0	0	0	0	0	0	0	0	0	0	0	0	0	0	0	0	0	0	0	0	0	0	0	0	0	0	0	0	0	0	0	0	0	0	0	0	0.5	0	0	0	0	0	0
K00995	1	0	0.5	1	0.75	1	1	0.339623	1	0.666667	1	0.159091	1	1	1	1	0.5	0.681159	0	1	1	0	1	1	0	0.622047	1	0	0.857143	0	1	1	1	0	0	0.875	1	1	1	1	0	1	1	0.181818	0	0	1	0	1
K00996	0	0	0	0	0	0	1	0.0283019	0	0	0	0.0909091	0	1	0	0	0	0.0144928	0	0	0.25	0	0	0	0	0.015748	0	1	0	0	0	0	0	1	0	0	0	0	0.0909091	0	0	0	0	0.0909091	0	0	0	0	0
K00997	0.666667	1	0	0.857143	0.75	0.933333	1	0.877358	1	0.666667	0	0.0909091	1	0	0	1	0	0.695652	1	0	1	0	1	1	0.75	0.543307	0.230769	0	0	0	1	1	0	1	0	0.875	0	1	0.818182	0.5	0	0.666667	0.5	0.272727	0	0.5	0	1	0
K00998	0	0	0	0	0	0	0	0	0	0	0	0	0	0	0	0	0	0	0	0	0	0	0	0	0	0.0393701	0	0	0	0	0	0	0	0	0	0	0	0	0	0	0	0	0	0	0	0	0	0	0
K00999	0	0	0	0.214286	0	0.733333	0	0	1	0	0	0	0	0	0	0	0	0.0289855	0	0	0	0	1	0	0	0	0	0	0	0	0	0	0	0	0	0	0	0	0.0909091	0	0	0	0	0.181818	0	0	0	0	0
K01000	1	1	1	1	1	0.866667	1	0.90566	1	0.666667	1	0.954545	1	1	1	1	1	0.202899	1	1	1	1	1	1	0.5	0.92126	0.923077	1	1	0	1	1	1	1	1	0.625	0	1	1	1	1	1	0.5	0	0	1	0.5	1	1
K01001	0	0	0	0	0	0	0	0	0	0	0	0	0	0	0	0	0	0	0	0	0	0	0	0	0	0	0	0	0	1	0	0	0	0	0	0	0	0	0	0	0	0	0	0.0909091	0.75	0	0	0	0
K01002	0.333333	0	0	0	0.5	0.133333	0	0.0188679	0	0	0	0	0	0	0	0	0	0	0	0	0	0	0	0	0	0.11811	0.0769231	0	0	0	0	0	0	0	0	0.125	0	0	0	0	0	0	0	0	0	0	0	0	1
K01003	0	0	0	0	0	0	0	0.0943396	0	0	0	0	0	0	0	0	0	0.376812	0	0	0	0	0	0	0	0.0866142	0	0	0	0	0	0	0	0	0	0	0	0	0	0	0	0	0	0	0	0	0	0	0
K01004	0	0	0	0	0	0	0	0.198113	0	0	0	0	1	0	0	0	0	0	0	0	0	0	0	0	0	0.0393701	0	0	0	0	0	0	0	0	0	0	0	0	0	0	0	0	0	0	0	0	0	0	0
K01005	0.666667	0	1	1	0	1	0	0	1	0.666667	0	0	0	0	0	1	0.5	0.144928	1	0	0	1	1	0.285714	0.75	0	0	1	0	0	0	0	0	1	1	0	0	0	0	0	1	0.333333	0	0	0	0	0	0	0
K01006	1	1	0.5	0.642857	1	0.2	1	0.867925	1	0.666667	1	0.159091	1	1	1	1	0	0.594203	0.5	1	0.75	0	1	0.571429	0.75	0.0708661	0.538462	0	0.285714	1	1	1	1	1	0	0.75	1	1	0.545455	1	0	1	0	0.272727	0.75	1	1	1	0
K01007	1	1	1	0.714286	0.25	0.333333	0	0.113208	1	0.333333	1	0.295455	0	0	1	0	1	0.550725	1	1	0	1	1	0.857143	0.25	0.905512	0.384615	1	0.142857	0	1	0	0	0	0	0	0	0	0.545455	0	1	0.666667	0.5	0.909091	0	0	1	1	0
K01008	0	1	0	0.857143	1	0.2	0	0.311321	1	0	1	0.181818	1	0	1	0	0	0.753623	0	0	0.25	0	1	0	0.25	0.503937	0.923077	0	0.428571	0	0	0	0	1	0	0	0	1	0.818182	0.5	0	1	0.5	0	0	0	0	0	1
K01009	0	0	0	0	0	0	0	0.160377	0	0	0	0.0681818	0	0	1	0	0	0.0434783	0	0	0	0	0	0.428571	0	0.0944882	0.153846	0	0.142857	0	0	0	0	0	0	0	0	0	0	0	0	0	0	0.181818	0.25	0.25	0	0	0
K01011	0	0	0	0.214286	0.5	0.933333	0	0.896226	0.5	0	0	0.386364	0	0	1	0	0.5	0.811594	1	1	0	0	1	0	0	0.84252	0.692308	0	0.142857	0	0.5	0	0	0	0	0.125	0	0	0	0	0	0.333333	0.5	0.0909091	0.75	0.5	1	0	0
K01012	1	0	0	0.214286	0.5	0.666667	0	0.556604	0	0	0	0.590909	1	0	0	0	1	0.101449	0.5	1	0.5	0	0	0.428571	0	0.771654	0.0769231	1	0.857143	0	0	1	0	0	0	0.875	0	1	0.0909091	1	0	0	1	0	0.5	1	0.5	0	0
K01013	0	0	0	0	0	0	0	0	0	0	0	0	0	0	0	0	0	0	0	0	0	0	0	0	0	0	0	0	0	0	0	0	0	0	0	0	0	0	0	0	0	0	0	0.0909091	0	0	0	0	0
K01014	0	0	0	0.142857	0	0.0666667	0	0.207547	0	0	0	0	0	0	0	0	0	0.0144928	0	1	0	0	0	0	0	0.125984	0	0	0	0	0	0	0	0	0	0	0	0	0	0	0	0	0	0.181818	0	0.25	0	0	0
K01015	0	0	0	0	0	0	0	0.00943396	0	0	0	0	0	0	0	0	0	0.0144928	0	1	0	0	0	0	0	0	0	0	0	0	0	0	0	0	0	0	0	0	0	0	0	0.333333	0	0	0	0	0	0	0
K01016	0	0	0	0	0	0	0	0	0	0	0	0	0	0	0	0	0	0	0	1	0	0	0	0	0	0	0	0	0	0	0	0	0	0	0	0	0	0	0	0	0	0	0	0.0909091	0	0	0	0	0
K01021	0	0	0	0	0	0	0	0.0566038	0	0	0	0.0227273	0	0	1	0	0	0.0289855	0	0	0	0	1	0	0	0.023622	0.0769231	0	0	0	0	0	0	0	0	0	0	0	0.0909091	0	0	0	0	0	0	0	0	0	0
K01023	0	0	0	0.0714286	0.25	0.2	0	0.0754717	0	0	0	0.272727	0	0	0	0	0	0.463768	0	0	0	0	0	0	0.5	0.125984	0.153846	0	0.428571	0	1	0	1	0	0	0	0	0	0.272727	0	0	0	0	0	0	0	0	0	0
K01025	0	0	0	0	0	0	0	0.00943396	0	0	0	0	0	0	1	0	0	0	0	1	0	0	0	0	0	0	0.0769231	0	0	0	0	0	0	0	0	0	0	0	0	0	0	0	0	0.0909091	0	0	0	0	0
K01026	0	0	0	0.357143	0.5	0	0	0.122642	0	0	0	0	0	1	0	0	0	0	0	0	0	0	0	0	0	0.102362	0	0	0.142857	0	0	0	0	0	0	0	0	0	0.0909091	0	0	0	0	0	0	0	0	0	0
K01027	0	0	0	0	0	0	0	0.0283019	0	0	0	0.159091	0	0	0	0	0	0.173913	1	0	0	0	0	0.142857	0.5	0.0314961	0	0	0	0	0	0	0	0	0	0	0	0	0	0	0	0	0	0	0	0	0	0	0
K01028	0	0	0	0.0714286	0.25	0.6	0	0.490566	0	0	0	0.795455	0	0	0	0	0	0.42029	1	0	0	0	0	0.571429	0.75	0.377953	0	0	0	0	0	0	0	0	0	0	0	0	0	0	0	0	0.5	0	0	0	0	0	0
K01029	0	0	0	0.142857	0.25	0.6	0	0.490566	0	0	0	0.75	0	0	0	0	0	0.521739	1	0	0	0	0	0.571429	0.5	0.377953	0	0	0	0	0	0	0	0	0	0	0	0	0	0	0	0	0.5	0	0	0	0	0	0
K01031	0	0	0	0.428571	0	0	0	0.150943	0	0	0	0.159091	0	0	0	0	0	0.275362	0	0	0	0	0	0.142857	0	0.244094	0	0	0	0	0	0	0	0	0	0	0	0	0	0	0	0	0	0	0	0	0	0	0
K01032	0	0	0	0.357143	0	0	0	0.132075	0	0	0	0.0681818	0	0	0	0	0	0.347826	0	0	0	0	0	0	0	0.251969	0	0	0	0	0	0	0	0	0	0	0	0	0	0	0	0	0	0	0	0	0	0	0
K01034	0	0	0	0	0	0	0	0.00943396	0	0	0	0.136364	0	0	0	0	0	0.376812	0	0	0	0	0	0.142857	0	0	0	0	0	0	0	0	0	0	0	0	0	0	0	0	0	0	0	0	0	0	0	0	0
K01035	0	0	0	0	0	0	0	0	0	0	0	0.0454545	0	0	0	0	0	0.0869565	0	0	0	0	0	0	0	0	0	0	0	0	0	0	0	0	0	0	0	0	0	0	0	0	0	0	0	0	0	0	0
K01039	0	0	0	0.285714	0.25	0.333333	0	0.330189	1	0	0	0.0227273	1	0	0	0	0	0.405797	0	1	0	0	1	0.571429	0	0.133858	0	0	0.142857	0	0	0	1	0	0	0	0	0	0	0.5	0	0.333333	0.5	0.0909091	0	0	0	0	0
K01040	0	0	0	0.285714	0.25	0.333333	0	0.339623	1	0	0	0.0227273	1	0	0	0	0	0.347826	0	1	0	0	1	0.571429	0	0.149606	0.0769231	0	0	0	0	0	0	0	0	0	0	0	0	0.5	0	0.333333	0	0	0	0	0	0	0
K01042	0	1	0	0.928571	1	0.2	0	0.216981	1	0.666667	1	0.0227273	1	0	0	0	0	0.782609	0	1	0	0	1	0	0.75	0.283465	1	0	0.428571	0	0	0	1	0	0	0	0	1	0.818182	0.5	0	0.666667	1	0	0	0	0	0	1
K01044	0	0	0	0	0	0	0	0	0	0	0	0	0	0	0	0	0	0	0	0	0	0	0	0	0	0.00787402	0	0	0	0	0	0	0	0	0	0	0	0	0	0	0	0	0	0	0	0	0	0	0
K01045	0	0	0	0	0	0	0	0.0471698	0	0	0	0.0681818	0	0	0	0	0	0	0	0	0	0	0	0	0	0.00787402	0	0	0	0	0	0	0	0	0	0	1	0	0	0	0	0.666667	0	0	0	0	0	0	0
K01046	0	0	0	0.285714	0	0.666667	0	0.150943	0	0	1	0.0454545	1	0	0	0	0	0.304348	0.5	0	0	0	0	0	0	0.519685	0.153846	0	0.428571	0	0.5	0	0	0	0	0	0	1	0.727273	0	0	0	1	0.181818	0	0	0	0	1
K01047	0	0	0	0	0	0	0	0.00943396	0	0	0	0	0	0	0	0	0	0	0	0	0	0	0	0	0	0	0	0	0	0	0	0	0	0	0	0	0	0	0	0	0	0	0	0	0	0	0	0	0
K01048	0	0	0	0.0714286	0	0.333333	0	0.518868	0	0	0	0	0	0	0	0	0	0.0144928	0	0	0	0	0	0	0	0.314961	0	0	0	0	0	0	0	0	0	0	0	0	0	0	0	0	0	0.0909091	0	0	0	0	0
K01049	0	0	0	0	0	0	0	0	0	0	0	0	0	0	0	0	0	0	0	0	0	0	0	0	0	0.00787402	0	0	0	0	0	0	0	0	0	0	0	0	0	0	0	0	0	0	0	0	0	0	0
K01050	0	0	0	0	0	0	0	0	0	0	0	0	0	0	0	0	0	0	0	0	0	0	0	0	0	0.00787402	0	0	0	0	0	0	0	0	0	0	0	0	0	0	0	0	0	0	0	0	0	0	0
K01051	0	0	0	0	0	0	0	0.0188679	0	0	0	0.545455	0	0	0	0	0	0.0289855	0	0	0	0	0	0	0	0.023622	0	0	0.142857	0	0	0	1	0	0	0	1	0	0	0	0	0	0	0	0	0	0	0	0
K01052	0	0	0	0	0	0	0	0	0	0	0	0	0	0	0	0	0	0	0	0	0	0	0	0	0	0	0	0	0.142857	0	0	0	0	0	0	0	0	0	0	0	0	0	0	0	0	0	0	0	0
K01053	0	0	0	0.214286	0.75	0	0	0.396226	0.5	0	0	0.386364	0	1	1	0	0.5	0.695652	1	0	0.25	0	1	0	0.25	0.314961	0.615385	0	0.857143	0	0	0	1	0	0	0	1	1	0.0909091	0	0	0.666667	0.5	0.181818	0	0	0	0	0
K01054	0	0	0	0.642857	0	0.133333	0	0.349057	0.5	0	1	0.227273	1	0	0	0	0	0.115942	1	0	0	0	0	0	0	0.19685	0.153846	0	0.571429	0	0	0	0	1	0	0.125	0	0	0	0	0	0	0.5	0	0	0	0	0	0
K01055	0	0	0	0.357143	0.25	0.266667	0	0.490566	0	0	0	0.0909091	1	0	0	0	0	0.73913	0.5	0	0	0	0	0	0	0.503937	0.153846	0	0.285714	0	0.5	0	0	0	0	0	0	0	0.363636	0	0	0.666667	0.5	0	0	0	0.5	0	0
K01056	1	1	1	1	1	0.933333	1	0.915094	1	1	1	0.886364	1	1	1	1	1	0.811594	1	1	0.75	1	1	1	1	0.858268	0.769231	1	0.857143	0	1	1	1	1	0.5	1	1	1	1	1	1	1	0.5	0	0	1	1	1	0
K01057	0.666667	0	0	0.571429	0.5	0.733333	0	0.518868	0.5	0	0	0.590909	0	1	1	0	0.5	0.217391	0.5	0	0.25	0	1	0.857143	0	0.401575	0.0769231	1	0	0	0.5	1	0	0	0	0.25	0	1	0.0909091	0	0	1	0.5	0	0	0.5	0	0	0
K01058	0	0	0	0	0	0	0	0.0377358	0	0	0	0.204545	0	0	0	0	0	0	0	0	0	0	0	0	0	0.527559	0.0769231	0	0.142857	0	0	0	0	0	0	0	0	0	0	0	0	0	0	0	0	0	0	0	0
K01060	0	0	0	0	0	0.2	0	0	0	0.333333	0	0.0454545	0	0	0	0	0	0.391304	0	0	0.25	0	0	0	0.25	0.015748	0	0	0	0	0	0	0	0	0	0	0	0	0	0	0	0	0	0	0	0	0	0	0
K01061	0	0	0	0.785714	1	0.333333	0	0.886792	0.5	0	1	0.727273	1	1	0	0	1	0.826087	1	0	0.25	0	1	0.857143	0.75	0.84252	1	0	0.714286	0	0	0	0	0	0	0.125	0	1	0.454545	0	0	0	1	0.0909091	0	1	1	0	0
K01063	0	0	0	0	0	0	0	0	0	0	0	0	0	0	0	0	0	0	0	0	0	0	0	0	0	0	0	0	0	0	0	0	0	0	0	0	0	0	0	0	0	0	0	0	0	0	0	0	0
K01066	0	0	0	0.5	0	0.866667	0	0.45283	0	0.333333	0	0.181818	0	0	0	0	0.5	0.376812	1	0	0	0	0	0	0	0.527559	0.538462	0	0.285714	0	0	0	0	0	0	0	0	1	0	0	0	0	0	0	0	0	0	0	0
K01067	0	0	0	0	0	0	0	0.0471698	0	0	0	0	0	0	0	0	0	0	0	0	0	0	0	0.142857	0	0.015748	0	0	0	0	0	0	0	0	0	0	0	0	0	0	0	0	0.5	0	0	0	0	0	0
K01069	0.666667	1	0	1	0.75	0.933333	1	0.90566	1	0.666667	1	0.954545	1	1	1	1	1	0.666667	1	1	0.75	0	1	1	0.5	0.937008	0.923077	0	0.714286	0	1	1	1	1	0	0.625	0	1	0.545455	0.5	0	1	1	0.0909091	0.75	1	1	1	0
K01070	0	0	0	0	0	0	0	0.537736	0	0.333333	0	0	0	0	0	0	0.5	0	0	0	0	0	0	0.285714	0	0.716535	0	0	0	0	0	0	0	0	0	0	0	1	0	0	0	0	0.5	0	0	0	0	0	0
K01071	0	0	0	0	0	0	0	0	0	0.333333	0	0.181818	0	0	0	0	0	0	0	0	0	0	0	0	0	0.023622	0	0	0.428571	0	0	0	0	0	0	0	0	0	0	0	0	0	0	0	0	0	0	0	0
K01073	0	0	0	0	0	0	0	0.00943396	0	0.666667	1	0	0	0	0	0	0	0	0	0	0	0	0	0	0.75	0.244094	0	0	0	0	0.5	0	0	0	0	0.125	0	0	0.272727	0	0	0	0.5	0	0	0	0	0	0
K01075	0	0	0	0	0	0.2	0	0.273585	0	0	0	0	0	0	0	0	0	0	0	0	0	0	0	0	0	0.141732	0	0	0	0	1	0	0	0	0	0	0	0	0	0	0	0	0	0	0	0	0	0	0
K01076	0	0	0	0	0	0	0	0	0	0	0	0	0	0	0	0	0.5	0.057971	0	0	0	0	0	0	0	0.015748	0.230769	0	0.142857	0	0	0	0	0	0	0	0	0	0	0	0	0	0	0	0	0	0	0	0
K01077	0	0	0	0.0714286	0.25	0.2	0	0.377358	0	0	1	0.522727	0	0	1	0	1	0	0.5	0	0.25	1	0	0.571429	1	0.330709	0.384615	0	0.142857	0	1	0	1	0	0	0	1	1	0.727273	0	0.5	0	1	0	0	0	0	0	1
K01079	0	0	0	0.142857	0	0.866667	0	0.726415	0.5	0	1	0.113636	0	1	0	0	0	0.0434783	0	1	0	0	0	0	0	0.582677	0	0	0.428571	0	0	0	0	0	0	0	0	1	0	0	0	0.333333	0.5	0.272727	1	0.5	0	0	0
K01081	0	1	0.5	0.0714286	0	0.533333	1	0.132075	0	0.666667	0	0.636364	0	0	1	0	0	0.0289855	1	0	0	0	1	0.714286	0.5	0.614173	0.230769	0	0.142857	0	0	0	1	0	0	0.125	0	1	0.363636	0	0	0	1	0.181818	0	0	0	0	0
K01082	0.333333	0	0	0.214286	0.5	0.333333	0	0.933962	0.5	0	1	0.477273	1	0	1	0	0.5	0.0144928	0	0	0	1	1	0.142857	0	0.653543	0.538462	0	0.857143	0	0.5	0	0	0	0	0	0	1	0.272727	0.5	0.5	0.666667	0.5	0.0909091	0.75	0	0.5	0	0
K01083	0.333333	0	0	0.0714286	0	0	0	0.188679	0.5	0	1	0.454545	0	0	0	0	1	0	0	0	0	0	1	0	0.25	0.181102	0.153846	0	0	0	0	0	0	0	0	0	0	1	0.181818	0	0	0.666667	0.5	0	0	0	0	0	0
K01085	0	0	0	0.0714286	0	0	0	0	0	0	0	0	0	0	0	0	0	0	0	0	0	0	0	0	0	0.00787402	0	0	0	0	0	0	0	0	0	0	0	0	0	0	0	0	0	0	0	0	0	0	0
K01086	0	0	0	0	0	0	0	0.00943396	0	0	0	0	0	0	0	0	0	0	0	0	0	0	0	0	0	0.015748	0	0	0	0	0	0	0	0	0	0	0	0	0	0	0	0	0	0	0	0	0	0	0
K01087	0.666667	0	0	0.428571	0.75	0.866667	0	0.40566	0	0	0	0.0909091	0	0	0	0	0	0.521739	1	0	0	0	1	0.571429	0	0.212598	0	0	0	0	0	0	0	0	0	0.75	0	0	0	0.5	0	0.666667	0	0	0	0	0.5	0	0
K01089	0.333333	0	0	0.428571	0	0.533333	1	0.0283019	0	0	0	0.704545	0	0	1	0	0	0.115942	0	0	0	0	0	0.142857	0.75	0.19685	0	0	0	0	0	0	0	0	0	0.25	0	1	0	0	0	0	0	0	0	0	0	0	0
K01090	0	0	0	0	0	0.266667	1	0.0377358	0	0.333333	0	0.0454545	0	0	0	0	0.5	0.0144928	1	0	0	0	0	0.571429	0	0.0629921	0.307692	0	0.285714	0	0	0	1	0	0	0	0	1	0	0	1	0	0	0.181818	0	0	0	0	0
K01091	0.333333	0	0	0.285714	0.75	0.6	1	0.962264	0	0.333333	1	0.204545	1	1	1	0	1	0.507246	1	1	0.5	1	1	0.571429	0	0.88189	0	0	0.142857	0	0.5	0	1	1	0	0.75	0	1	0.363636	0	0.5	0.333333	1	0.727273	0.25	1	1	0	0
K01092	1	1	0.5	1	1	0.866667	0	0.971698	0.5	0.666667	1	0.409091	1	1	1	1	1	0.753623	1	1	0	1	1	0.857143	0.5	0.937008	0.923077	0	0.857143	1	1	0	1	0	0	0.375	1	1	0.909091	0.5	1	0.666667	0	0.272727	1	1	1	1	1
K01093	0	0	0	0	0	0	0	0.0660377	0	0	0	0	0	0	0	0	0	0	0	0	0	0	0	0	0	0	0	0	0	0	0	0	0	0	0	0	0	0	0	0	0	0	0	0	0	0	0	0	0
K01095	0.333333	0	0	0.571429	0.75	0	1	0.556604	0	0	1	0.0681818	1	1	1	1	0	0.26087	0	1	0.5	0	0	1	0	0.834646	0	0	0	0	1	1	1	0	0	0.375	1	0	0.909091	0.5	0	0.333333	0.5	0	0	0	0	0	0
K01096	0	0	0	0	0	0	0	0	0.5	0	0	0	0	0	0	0	0	0	0	0	0	0	0	0	0	0.015748	0.384615	0	0	0	0	0	0	0	0	0	0	0	0	0	0	0	0	0	0	0	0	0	0
K01097	0	0	0	0	0	0	0	0	0	0	0	0	0	0	0	0	0	0	0	0	0	0	0	0	0	0	0	0	0	0	0	0	0	0	0	0	0	0	0	0	0	0	0	0	0	0	0	0	0
K01101	0	0	0	0.5	0	0.0666667	1	0.00943396	1	0.666667	0	0.0681818	0	1	0	0	0	0.0144928	0	0	0	0	0	0	0.5	0.023622	0	0	0	0	1	0	0	0	0	0	0	0	0	0	0	0.333333	0	0.0909091	0	0	0	0	0
K01104	0.333333	0	0	0.714286	0.5	0.6	0	0.735849	0	0.666667	0	0.727273	1	1	0	0	0.5	0.434783	0.5	0	0	0	0	0.571429	0	0.212598	0.692308	0	0.142857	0	0	0	1	0	0	0	1	1	0.0909091	0	0	0.333333	0.5	0.363636	0	0	0	0	0
K01112	0	0	0	0	0	0	0	0.00943396	0	0	0	0	0	0	0	0	0	0	0	0	0	0	0	0	0	0	0	0	0	0	0	0	0	0	0	0	0	0	0	0	0	0.333333	0	0	0	0	0	0	0
K01113	0	0	0	0.285714	1	0.533333	0	0.415094	0	0	1	0.613636	0	0	1	0	1	0.0434783	0	0	0	0	0	0.285714	0	0.645669	0.692308	0	0.714286	0	1	1	0	0	0	0	0	1	0.818182	0	0	0.333333	1	0	0	0	0.5	0	0
K01114	0	0	0	0.214286	0	0.133333	0	0.0943396	0	0	0	0.25	0	0	0	0	0	0.0434783	0	0	0	0	1	0	0.25	0.165354	0	0	0	0	0	0	0	0	0	0	0	0	0	0	0	0	0.5	0	0	0.25	0	0	0
K01115	0	0	0	0	0	0.133333	0	0.301887	0	0	0	0	1	0	0	0	0	0.0144928	0	0	0	0	0	0	0	0.0787402	0	0	0	0	0	0	0	0	0	0	0	0	0	0	0	0	0	0	0	0	0	0	0
K01117	0	0	0	0	0	0	0	0	0	0	0	0.0454545	0	0	0	0	0	0.0144928	0	0	0	0	0	0	0	0	0	0	0	0	0	0	0	0	0	0	0	0	0.0909091	0	0	0	0	0	0	0	0	0	0
K01118	0.333333	0	0	0	0.25	0.333333	0	0.311321	0	0.333333	0	0.181818	0	1	0	0	0.5	0	0	0	0.5	0	0	0	0	0.614173	0	0	0	0	0	1	0	0	0	0	0	0	0	0	0	0	0.5	0	0	0	1	0	0
K01119	0	1	0.5	0	0.25	0.133333	0	0.160377	0	0.333333	1	0.0454545	0	1	0	0	0	0.0869565	0.5	0	0	0	0	0.285714	0.5	0.15748	0.0769231	0	0.142857	0	0.5	0	0	1	0	0	1	1	0.0909091	0	0	0	1	0.0909091	0	0	0	0	1
K01120	0	0	0	0	0	0	0	0.00943396	0	0	1	0.0681818	0	0	0	0	0	0.0289855	0	0	0	0	0	0.285714	0	0.0866142	0	0	0	0	0	0	0	0	0	0	0	1	0.0909091	0	0	0	0.5	0	0	0	0	0	0
K01121	0	0	0	0	0	0	0	0	0	0	0	0	0	0	0	0	0	0	0	0	0	1	0	0	0	0	0	0	0	0	0	0	0	0	0	0	0	0	0	0	0	0	0	0.0909091	0	0	0	0	0
K01126	0.333333	1	0	1	0.5	0.933333	0	0.858491	0.5	1	1	0.818182	1	0	1	0	1	0.536232	1	1	0	0	0	1	0.25	0.897638	1	0	0.571429	0	1	0	0	1	0	0.125	1	1	0.909091	0	0	0.333333	1	0.272727	0	0.25	0.5	0	1
K01127	0	0	0	0	0	0	0	0.0188679	0	0	0	0	0	0	0	0	0	0	0	0	0	0	0	0	0	0.015748	0	0	0.142857	0	0	0	0	0	0	0	0	0	0	0	0	0	0	0	0	0	0	0	1
K01128	0	0	0	0	0	0	0	0	0	0	0	0	0	0	0	0	0	0	0	0	0	0	0	0	0	0	0	0	0	0	0	0	0	0	0	0	0	0	0	0	0	0	0	0	0	0	0	0	0
K01129	0.333333	1	0	1	0.75	0.933333	1	0.896226	0.5	0	0	0.659091	1	1	0	0	0	0.637681	1	1	1	0	1	0.142857	0.75	0.685039	0	0	0.714286	0	1	1	1	1	0	0.5	0	0	0	1	0	0.666667	0.5	0	0	0.75	0	1	1
K01130	0	0	0	0.5	0.25	0.4	0	0.132075	0	0	0	0.409091	1	1	0	0	0	0.246377	0	0	0.25	0	1	0.142857	0.5	0.322835	0.153846	0	0.714286	0	0	0	1	0	0	0	1	1	0.0909091	0	0	0.333333	0	0	0.25	0	0.5	0	0
K01131	0	0	0	0	0	0	0	0	0	0	0	0	0	0	0	0	0	0	0	0	0	0	0	0	0	0	0	0	0	0	0	0	0	0	0	0	0	0	0	0	0	0	0	0	0	0	0	0	0
K01132	0	0	0	0.0714286	0	0	0	0	0	0	0	0	0	0	0	0	0	0	0	0	0	0	0	0	0	0	0	0	0.142857	0	0	0	0	0	0	0	0	1	0	0	0	0	0	0	0	0	0	0	0
K01133	0	0	0	0.0714286	0.75	0.2	0	0.330189	0	0	0	0.0454545	1	0	0	0	0	0.188406	0	0	0.25	0	1	0	0	0.149606	0	0	1	0	0	1	0	0	0	0.125	0	1	0.0909091	0	0	0	0	0	0	0	0	0	0
K01134	0	0	0	0	0.5	0	0	0	0	0	0	0.181818	0	0	0	0	0	0.0869565	0	0	0	0	0	0	1	0.015748	0.0769231	0	0.714286	0	0	0	0	0	0	0	0	1	0	0	0	0	0	0	0	0	0	0	0
K01135	0	0	0	0	0.25	0	0	0	0	0	0	0.113636	0	0	0	0	0	0.0289855	0	0	0	0	0	0	0	0.00787402	0	0	0.285714	0	0	0	0	0	0	0	0	1	0	0	0	0	0	0	0	0	0	0	0
K01136	0	0	0	0	0.25	0	0	0.0188679	0	0	0	0.136364	0	0	0	0	0	0	0	0	0	0	0	0	0	0.015748	0	0	0.285714	0	0	0	0	0	0	0	0	1	0	0	0	0	0	0	0	0	0	0	0
K01137	0	0	0	0	0.25	0	0	0	0	0	0	0	0	0	0	0	0	0.0289855	0	0	0.25	0	1	0.142857	0.25	0.015748	0.0769231	0	0.285714	0	0	0	0	0	0	0	0	1	0.0909091	0	0	0	0	0	0	0	0	0	0
K01138	0	0	0	0	0.5	0	0	0.0754717	0	0	0	0.386364	0	1	0	0	0	0	0	0	0.25	0	0	0	0	0.110236	0.153846	0	0.714286	0	0	0	0	0	0	0	0	1	0.0909091	0	0	0.333333	0	0	0	0	0	0	0
K01139	0	0	0	0.928571	0.75	1	0	0.867925	1	0.333333	0	0.75	1	0	1	0	1	0.73913	1	1	0	0	1	0	0.75	0.92126	0.923077	1	0.571429	0	1	0	1	1	0	0	0	1	1	0	0.5	1	0.5	0	0.25	1	1	0	1
K01141	0	0	0	0	0	0	0	0.0471698	0	0	0	0	0	0	0	0	0	0	0	0	0	0	0	0	0	0.590551	0	0	0	0	0	0	0	0	0	0	0	0	0	0	0	0	0	0	0	0	0	0	0
K01142	0	0	0	0.285714	0.25	1	0	0.915094	0	0.666667	0	0.931818	1	0	0	0	0.5	0.144928	1	0	0	0	1	0.571429	0.25	0.96063	0.230769	0	0.571429	0	1	1	0	0	0	0.25	0	1	0.363636	0	0	0.333333	1	0.272727	0	1	1	0	0
K01143	0	0	0	0	0	0	0	0	0	0	0	0	0	0	0	0	0	0	0	0	0	0	0	0	0	0.0314961	0	0	0	0	0	0	0	0	0	0	0	0	0	0	0	0	0	0	0	0	0	0	0
K01144	0	0	0	0	0	0	0	0.245283	0	0	0	0.75	0	1	0	0	0	0	0	0	0	0	0	0.142857	0.5	0.00787402	0	0	0	0	0	0	0	0	0	0	0	0	0	0	0	0	0	0.0909091	0	0	0	0	0
K01146	0	0	0	0	0	0	0	0	0	0	0	0	0	0	0	0	0	0	0	0	0	0	0	0	0	0.0629921	0	0	0	0	0	0	0	0	0	0	0	0	0	0	0	0	0	0	0	0	0	0	0
K01147	0	0	0	0	0	0.0666667	0	0	0	0	0	0	0	0	0	0	1	0.15942	1	1	0	0	0	0	0	0.259843	0	0	0	0	0	0	0	0	0	0	0	1	0	0	0	0	0.5	0	0	0	0	0	0
K01148	0	0	0	0	0	0	0	0	0	0	0	0	0	0	0	0	0	0	0	0	0	0	0	0	0	0	0	0	0	0	0	0	1	0	0	0	0	0	0	0	0	0	0	0	0	0	0	0	0
K01150	0	0	0	0	0	0	0	0.00943396	0	0	0	0.0227273	0	0	0	0	0	0	0	0	0	0	0	0	0	0.173228	0	0	0	0	0	0	0	0	0	0	0	0	0	0	0	0	0	0	0	0.25	0	0	0
K01151	0.333333	0	0.5	0.857143	0.75	0.466667	1	0	1	0.666667	1	0.0227273	0	1	1	0	0	0.753623	0	1	1	1	0	1	0.75	0.0472441	0.615385	0	0	1	0	0	1	1	0	0.625	1	1	0.454545	0.5	0	0.333333	0.5	0.545455	0.5	0	0	0	1
K01152	0	0	0	0	0	0	0	0	0	0	0	0	0	0	0	0	0	0	0.5	0	0	0	0	0	0	0	0	0	0	0	0	0	0	0	0	0	0	0	0	0	0	0	0	0	0	0	0	0	0
K01153	0	1	0	0.428571	0.25	0.266667	1	0.235849	0	0	0	0.590909	0	0	1	0	0.5	0.144928	1	1	0.25	0	1	0.285714	0.5	0.527559	0.0769231	1	0.714286	0	0.5	1	1	0	0.5	0.25	1	1	0.636364	1	0	0.666667	1	0.181818	0.25	0.75	0.5	0	0
K01154	0	0	0	0.142857	0	0.2	0	0.179245	0	0	0	0.568182	0	1	0	1	0.5	0.0724638	1	0	0	1	0	0.285714	0.25	0.425197	0	0	0.285714	0	0	0	1	0	0.5	0	0	1	0.272727	0	0	0.333333	1	0.0909091	0	0	0	0	1
K01155	0	0	0	0.0714286	0	0.0666667	0	0.0754717	0	0	0	0.181818	0	0	0	0	0	0.057971	0	0	0	0	1	0	0	0.0393701	0	0	0.285714	0	0	0	1	0	1	0	0	0	0.0909091	0	0	0	0	0.0909091	0	0	0	1	0
K01156	0	0	0.5	0.0714286	0	0.266667	0	0.141509	0	0	0	0.227273	0	1	0	0	1	0.115942	0	0	0	0	0	0.142857	0.5	0.173228	0	0	0	0	0	0	1	0	0	0	0	0	0.0909091	0	0	0.333333	0	0.181818	0	0	0	0	0
K01159	1	1	1	0.928571	0.75	0.8	1	0.915094	1	0	1	0.909091	1	1	1	1	1	0.768116	1	1	1	1	1	1	0.75	0.897638	0.923077	1	0.571429	0	0.5	0	1	1	1	0.5	0	1	0.909091	1	1	0.666667	1	0.0909091	0	0.75	0	1	0
K01160	0	0	0	0	0	0.133333	0	0.150943	0	0	0	0	0	0	0	0	0.5	0.0869565	0.5	0	0	0	0	0	0.25	0.0787402	0	0	0.142857	0	0	0	1	0	0	0	0	0	0	0	0	0.333333	0	0	0.25	0	0.5	0	0
K01163	0.333333	0	0	0	0	0	0	0	0	0	0	0.0227273	0	1	0	0	0	0	0	0	0	0	0	0	0	0	0	0	0	0	0	0	0	0	0	0.125	0	1	0	0	0	0	0	0	0	0	0	0	0
K01166	0	0	0	0	0	0.0666667	0	0.311321	0	0	0	0	0	0	0	0	0	0	0	0	0	0	0	0	0	0.102362	0	0	0	0	0	0	0	0	0	0	0	0	0	0	0	0	0	0	0	0	0	0	0
K01167	0	0	0	0	0	0.133333	0	0	0	0	0	0.0454545	0	0	0	0	0	0	0.5	0	0	0	0	0	0	0.188976	0	0	0	0	0	0	0	0	0	0	0	0	0	0	0	0	0	0	0	0	0	0	0
K01169	0	0	0	0	0	0	0	0	0	0	0	0	0	0	0	0	0	0	0	0	0	0	0	0	0	0.00787402	0	0	0	0	0	0	0	0	0	0	0	0	0	0	0	0	0	0	0	0	0	0	0
K01170	0	0	0	0	0	0	0	0	0	0	0	0	0	0	0	0	0	0	0	0	0	0	0	0	0	0	0	0	0	1	0	0	0	0	0	0	0	0	0	0	0	0	0	0.818182	0.75	0	0	0	0
K01173	0	0	0	0.142857	0	0.0666667	0	0.103774	0	0.333333	0	0.431818	0	0	0	0	0.5	0.057971	0.5	0	0	0	0	0.142857	0.5	0.322835	0.153846	0	0.285714	0	0	0	1	0	0	0	0	0	0	0	0	0.666667	0.5	0	0	0	0	0	0
K01174	0.333333	0	0.5	0.785714	0.25	0.266667	1	0.622642	0.5	0.666667	0	0.25	0	1	0	1	1	0.753623	0.5	0	0.25	1	1	0.714286	0	0.330709	0.0769231	0	0	0	1	0	1	0	0.5	0.875	0	1	0.272727	0.5	1	1	1	0.272727	0.5	0.5	0	0	0
K01175	0	0	0	0	0	0.2	0	0.179245	0	0	0	0.522727	0	0	1	0	0	0.0144928	0	0	0	0	0	0	0	0.283465	0	0	0	0	0	0	0	0	0	0	0	0	0	0	0	0	0	0	0	0	0	0	0
K01176	0	1	0	0	0	0.333333	0	0.0660377	0	0	0	0.590909	0	0	1	0	1	0.101449	1	0	0	0	0	0	0	0.11811	0	0	0.285714	0	0	0	1	1	0	0	1	0	0.272727	0.5	0	0	1	0	0	0	0	0	0
K01178	0	0	0.5	0.142857	0.25	0.133333	0	0.0283019	0	0	0	0.25	0	0	0	0	0	0.144928	0	0	0	0	0	0.714286	0	0.0551181	0	0	0	1	0	0	0	0	0	0	0	0	0	0.5	0	0	0	0.0909091	0	0	0	0	0
K01179	0.666667	1	0.5	0.142857	0.5	0.4	0	0.216981	0	0	0	0.568182	0	1	1	0	0	0.347826	1	0	0.25	0	0	0.571429	1	0.23622	1	1	0.714286	0	1	0	1	1	0.5	0.125	1	1	0.727273	1	0	1	1	0.363636	0.25	0	0.5	0	0
K01180	0	0	0	0	0	0	0	0	0	0	0	0.0227273	0	0	0	0	0	0	0	0	0	0	0	0	0	0.015748	0	0	0	0	0	0	0	0	0	0	0	1	0	0	0	0	0	0	0	0	0	0	0
K01181	0	1	0	0.0714286	0	0.133333	0	0.160377	0.5	0	0	0.409091	0	0	0	0	0	0.0289855	0	0	0.25	0	0	0.142857	0	0.0866142	0	0	0.142857	0	0	0	1	0	0	0	0	1	0.363636	0	0	1	1	0	0	0	0	0	0
K01182	0	0	0	0.142857	0	0	0	0.00943396	0	0.666667	0	0.159091	0	0	0	0	0	0.0144928	0	0	0	0	0	0	0	0.023622	0	0	0	0	0	0	0	1	0	0	0	0	0	0	0	0	0	0	0	0	0	0	0
K01183	0	1	0	0.0714286	0	0.333333	0	0.0188679	0	0.333333	0	0.363636	0	0	0	0	0	0.0869565	0.5	1	0	0	0	0	0.25	0.149606	0.384615	0	0.285714	0	0	0	1	1	0	0	1	1	0.272727	0	0.5	0	1	0.0909091	0	0	0	0	0
K01184	0	0	0	0	0	0	0	0.0188679	0	0	0	0	0	0	0	0	0	0	0.5	0	0	0	0	0	0	0	0	0	0	0	0	0	0	0	0	0	0	0	0	0	0	0	0	0	0	0	0	0	0
K01185	0	0	0	0.0714286	0	0	0	0.264151	0	0	0	0.113636	0	0	0	0	0.5	0.0289855	0	0	0	0	0	0.142857	0	0.181102	0	0	0	0	0	0	0	0	0.5	0	0	1	0	0	0	0	0.5	0	0	0	0	0	1
K01186	0	0	0	0.0714286	0.75	0.0666667	0	0	0	0.333333	0	0.227273	0	1	1	0	0	0.101449	1	0	0	0	1	0.285714	0.75	0.0629921	0.0769231	0	0.571429	0	1	0	1	0	0	0	0	1	0.363636	0	0	0.333333	1	0.0909091	0	0	0	0	0
K01187	0	0	0	0.571429	0	0.8	0	0.415094	0.5	0.333333	0	0.636364	0	1	1	0	0	0.0724638	1	0	0	0	0	0	0	0.212598	0.307692	0	0	0	0	0	0	0	0	0	0	1	0.0909091	0	0.5	0.333333	1	0	0	0	0	0	0
K01188	0	0	0	0	0	0	0	0	0	0	0	0	0	0	0	0	0	0	0	0	0	0	0	0	0	0	0	0	0	0	0	0	0	0	0	0	0	0	0	0	0	0	0	0	0	0	0	0	0
K01190	0	0	0	0.285714	0	0.133333	0	0.122642	0	0	0	0.477273	0	0	1	0	0	0.0289855	0	0	0.5	0	1	0.285714	1	0.0944882	0	0	0.857143	0	1	0	0	0	0	0	0	0	0	0	0	0.666667	0.5	0	0	0	0	0	0
K01191	0	0	0	0.428571	0	0.0666667	1	0.00943396	0	1	0	0.0681818	0	1	0	0	1	0.0724638	0	0	0.5	0	0	0.285714	0.5	0.00787402	0	0	0.142857	0	0	0	0	1	0	0	0	0	0.0909091	0	0	0	0	0	0	0	0	1	0
K01192	0	0	0	0.214286	0	0.333333	0	0.0849057	0	0	0	0.159091	0	1	1	0	0	0.0289855	0	0	0.25	0	0	0	0	0.0787402	0.0769231	0	0	0	0.5	0	0	1	0	0	0	0	0	0	0	0	0	0	0	0	0	0	0
K01193	0	0	0	0	0	0	0	0.00943396	0	0.666667	0	0.0909091	0	1	0	0	1	0.057971	0	0	0	0	1	0	0	0.0314961	0	0	0.142857	0	0	1	0	0	0	0	0	1	0.0909091	0.5	0	0.666667	0	0.0909091	0.25	0	0	0	0
K01194	0	0	0	0	0	0	0	0.0943396	0	0	0	0.386364	0	0	0	0	0	0.0144928	0	0	0	0	0	0.142857	0	0.188976	0.153846	1	0	0	0	0	0	0	0	0.375	0	0	0	0	0	0	0	0.0909091	0	0	0.5	0	0
K01195	0	0	0	0	0	0.0666667	0	0.0471698	0	0	0	0.295455	0	0	0	0	0	0.0434783	0	0	0	0	0	0	0	0.015748	0	0	0	0	0	0	1	0	0	0	0	0	0	0	0	0	0	0	0	0	0	0	0
K01197	0	0	0	0.0714286	0.25	0	0	0.0283019	0	0	0	0.113636	0	0	1	0	0	0.0144928	0	0	0	0	0	0.285714	0	0.0787402	0.153846	0	0.142857	0	1	0	0	0	0	0	0	0	0	0	0	0.333333	0	0.0909091	0	0	0	0	0
K01198	0	0	0	0.142857	0	0.0666667	0	0.160377	0	0	0	0.522727	0	0	0	0	0	0	0	0	0	0	0	0	0	0.0629921	0	0	0.285714	0	0	0	0	0	0	0	0	0	0	0	0	0	0	0	0	0	0	0	0
K01200	0	0	0	0	0	0	0	0.00943396	0	0.333333	0	0.136364	0	0	1	0	0	0	1	0	0	0	0	0	0	0.133858	0.153846	0	0	0	0.5	0	0	0	0	0	0	0	0	0	0	0	0	0.0909091	0	0	0	0	0
K01201	0	1	0	0	0	0.133333	0	0.0188679	0	0.333333	0	0.409091	0	0	1	0	0	0.0289855	0	0	0	0	0	0	0	0.0314961	0	0	0	0	0.5	0	1	0	0	0.125	0	0	0.363636	0	0	0.333333	0.5	0	0	0	0.5	0	0
K01202	0	0	0	0	0	0	0	0	0	0	0	0	0	0	0	0	0	0	0	0	0	0	0	0	0	0	0	0	0	0	0	0	0	0	0	0	0	0	0	0	0	0	0	0	0	0	0	0	0
K01205	0	0	0	0	0	0	0	0	0	0	0	0.0681818	0	0	0	0	0	0.0144928	0.5	0	0	0	0	0	0	0.00787402	0.0769231	0	0	0	0	0	0	0	0	0	0	0	0	0	0	0	0	0	0	0	0	0	0
K01206	0.333333	0	0	0.285714	0.5	0.0666667	0	0.132075	0.5	0.333333	0	0.522727	0	1	1	0	0	0.057971	0	0	0.5	0	0	0	0.5	0.0629921	0	0	0.857143	0	0	0	1	1	0	0	0	1	0.272727	0.5	0	0	0	0	0	0	1	1	0
K01207	0.333333	0	0	0	0.5	0.733333	0	0.933962	1	1	1	0.954545	1	0	1	0	1	0.0434783	1	1	0	0	1	1	0.25	0.850394	0.846154	0	0.714286	0	1	0	1	0	0	0.125	0	0	0.909091	0	0	1	1	0.0909091	0	1	1	0	1
K01208	0.333333	0	0	0	0	0	0	0	0	0.666667	0	0.0909091	0	0	1	0	0.5	0.0144928	0.5	0	0	0	1	0	0	0.015748	0	0	0	0	0.5	0	0	0	0	0	0	0	0	0.5	0	0	0	0	0	0	0	0	0
K01209	0	0	0	0.142857	0	0.2	1	0.113208	0	0	0	0.409091	0	1	0	0	0	0.0434783	0	0	0.25	0	0	0	0	0.0472441	0	0	0.428571	0	0	0	1	0	0	0	0	0	0	0	0	0	0	0	0	0	0	0	0
K01210	0	0	0	0	0	0	0	0.0471698	0	0	0	0	0	0	0	0	0	0	0	0	0	0	0	0	0	0.0314961	0	0	0	0	0	0	1	0	0	0	0	0	0	0	0	0	0	0	0	0	0	0	0
K01212	0	0	0	0	0.25	0	0	0.00943396	0	0	0	0.0227273	0	0	0	0	0	0.0289855	0	0	0	0	0	0	0	0.015748	0	0	0.285714	0	0	1	1	0	0	0	0	1	0	0.5	0	0.666667	0	0	0	0	0	0	0
K01213	0	0	0	0	0	0	0	0	0	0	0	0	0	0	0	0	0	0	0	0	0	0	0	0	0	0	0	0	0	0	0	0	0	0	0	0	0	0	0	0	0	0	0	0	0	0	0	0	0
K01214	0	0	0	0.0714286	0.5	0.666667	0	0.207547	0	0	0	0.0681818	0	0	1	0	0.5	0	1	0	0	0	1	0.142857	0	0.220472	0	0	0.285714	0	0	0	0	0	0	0	0	0	0	0	0	0	1	0	0	1	1	0	0
K01215	0	0	0	0	0	0	0	0	0	0.333333	0	0.0227273	0	0	0	0	0	0	0	0	0	0	0	0	0	0.00787402	0	0	0	0	0	0	0	0	0	0	0	0	0	0	0	0	0	0	0	0	0	0	0
K01216	0	0	0	0	0	0	0	0	0	0	0	0.159091	0	0	0	0	0	0	0	0	0	0	0	0	0	0	0	0	0	0	0	0	0	0	0	0	0	0	0.0909091	0	0	0	0	0	0	0	0	0	0
K01218	0	0	0	0	0.25	0.2	0	0.0188679	1	0	0	0.340909	0	0	0	0	0	0.0289855	0	0	0	1	1	0	0	0.0551181	0	0	0.428571	0	0	0	0	1	0	0	0	0	0.272727	0	0	0	0.5	0	0	0	0	0	0
K01219	0	0	0	0	0	0	0	0.00943396	0	0	0	0	0	0	0	0	0	0	0	0	0	1	0	0	0	0.0314961	0	0	0.285714	0	0	0	0	1	0	0	0	0	0.181818	0	0	0	0.5	0	0	0.25	0	0	0
K01222	0.333333	0	0	0	0.25	0.133333	0	0.00943396	0	0.333333	0	0.0227273	0	1	0	0	0	0.057971	0	0	0.5	0	0	0	0	0.0314961	0.0769231	0	1	0	0	0	0	0	0	0	0	0	0	0	0	0	0	0	0	0	0	1	0
K01223	0	0	0	0	0	0.0666667	0	0	0	0.666667	0	0.0454545	0	0	0	0	0	0	0.5	0	0	0	0	0	0	0.023622	0	0	0	0	0	0	0	0	0	0	0	0	0	0	0	0	0	0	0	0	0	0	0
K01224	0.333333	0	0	0	0	0	0	0.0283019	0	0	0	0.227273	0	0	0	0	0	0.0144928	0.5	0	0	0	0	0.428571	0	0.0393701	0	0	0.285714	0	0	0	0	1	0	0.125	0	0	0.454545	0	0	0.333333	0.5	0	0	0	0	0	0
K01226	0	0	0	0.0714286	0	0	0	0	0	0.333333	0	0.0227273	0	0	0	0	0	0.0144928	0	0	0	0	0	0	0	0.023622	0	0	0	0	0	0	0	0	0	0	0	0	0	0	0	0	0	0	0	0	0	0	0
K01227	0	0	0	0	0	0.0666667	0	0.0471698	0	0	0	0	0	0	0	0	0	0	0	0	0.25	0	0	0	0	0	0	1	0	0	0	0	0	0	0	0	0	0	0	0	0.5	0	0	0	0.25	0.75	0	0	0
K01229	0	0	0	0	0	0	0	0	0	0	0	0	0	1	0	0	0	0	0	0	0	0	0	0	0	0	0	0	0	0	0	0	0	0	0	0	0	0	0	0	0	0	0	0	0	0	0	0	0
K01232	0	0	0	0	0	0	0	0	0	0	0	0	0	0	0	0	0	0	0	0	0	0	0	0	0	0	0	0	0	0	0	0	0	0	0	0	0	0	0	0	0	0	0	0	0	0	0	0	0
K01233	0	0	0	0	0	0	0	0.00943396	0	0	0	0.0454545	0	0	0	0	0	0	0	0	0	0	0	0	0	0.0314961	0	0	0	0	0	0	0	0	0	0	0	0	0	0	0	0	0.5	0	0	0	0	0	0
K01235	0	0	0	0	0	0	0	0.0566038	0	0	0	0.272727	0	0	0	0	0	0	0	0	0	0	0	0	0	0.015748	0	0	0.285714	0	0	0	0	0	0	0	0	0	0	0	0	0	0	0	0	0	0	0	0
K01236	0	0	0	0.0714286	0	0.533333	0	0.160377	0	0	0	0.0681818	0	0	0	0	0	0.0144928	1	0	0	0	0	0.714286	0	0.141732	0	0	0	0	0	0	0	0	0	0.125	0	0	0	0	0	0	0.5	0	0	0.25	0.5	0	0
K01239	0	0	0	0.571429	0.25	0.6	0	0.367925	0	0.333333	0	0	0	0	0	0	0.5	0.434783	1	0	0.5	0	1	0.142857	0	0.19685	0.230769	0	0	0	0	0	0	0	0	0.125	0	0	0	0	0	0	0	0	0	0	0	0	0
K01241	0	0	0	0.142857	0	0	0	0.462264	0	0	1	0.318182	0	0	1	0	0	0.0144928	0	0	0	0	0	0	0	0.291339	0	0	0	0	0.5	0	0	0	0	0	0	0	0.181818	0	0	0	0	0	0	0	0	0	0
K01243	0.333333	0	0	0.0714286	0.75	0.266667	0	0.471698	0	0.666667	1	0.113636	0	0	1	0	0	0.507246	1	0	0	0	0	0.714286	0	0.338583	0.153846	0	0.142857	0	0	0	0	0	0	0	0	1	0	0	0	0	0.5	0	0	0.75	1	0	0
K01244	0	0	0	0	0	0	0	0	0	0	0	0	0	0	0	0	0	0	0	0	0	0	0	0	0	0.00787402	0	0	0	0	0	0	0	0	0	0	0	0	0	0	0	0	0	0	0	0	0	0	0
K01246	0	0	0.5	0.928571	0.5	0.8	0	0.783019	0.5	0.666667	0	0.886364	0	0	1	0	0.5	0.724638	0	1	0	1	1	0.142857	0.25	0.826772	0.461538	0	0.571429	1	1	0	1	0	0	0.25	1	0	0.727273	0	1	0.666667	0.5	0.454545	0.5	0.5	0	0	0
K01247	0	0	0	0.571429	0.75	0.266667	0	0.745283	0	0	0	0.318182	1	0	1	0	0	0.463768	1	1	0	0	0	0	0.75	0.511811	0.615385	0	0.142857	0	1	0	1	0	0	0	0	0	0.636364	0	0	0.333333	0.5	0	0	0.75	0	0	0
K01250	0	0	0	0.285714	0.25	0.0666667	0	0.113208	0	0.333333	0	0.0227273	0	0	0	0	0.5	0.391304	0.5	0	0	0	1	0.142857	0	0.141732	0	0	0	0	0	0	0	0	0	0.125	1	0	0	0	0	0	0	0	0	0	0	0	0
K01251	0.666667	0	0	1	0.75	0.866667	1	0.95283	1	0	1	0.954545	1	1	1	1	0.5	0.826087	0	1	1	0	1	0.714286	0.25	0.905512	0.692308	0	0.428571	1	1	1	1	1	0	0.5	1	1	0.727273	1	0	0.666667	0.5	0.454545	0.75	0.75	1	1	1
K01252	0	0	0	0	0	0.133333	0	0.0377358	0	0	0	0	0	0	0	0	0	0	0.5	0	0	0	0	0	0	0.0629921	0	0	0	0	0	0	0	0	0	0	0	0	0	0	0	0	0	0	0	0	0	0	0
K01253	0	0	0	0.0714286	0	0	0	0.113208	0	0	0	0	0	0	0	0	0	0.0144928	0	0	0	0	0	0	0	0.0472441	0.153846	0	0	0	0	0	0	0	0	0	0	0	0	0	0	0.333333	0	0	0	0	0	0	0
K01254	0	0	0	0	0.5	0.133333	0	0.0660377	0	0	0	0.113636	0	0	0	0	0	0	0	0	0	0	0	0	0	0.102362	0	0	0	0	0	0	0	0	0	0	0	0	0.0909091	0	0	0	0	0	0	0	0	0	0
K01255	0.666667	1	0.5	0.714286	0.75	0.8	0	0.95283	0	0	1	0.204545	1	0	0	0	1	0.652174	1	1	0	1	1	0.857143	0	0.937008	0.923077	0	0.428571	1	1	1	1	0	0	0.25	0	1	0.636364	0	1	0.666667	1	0.363636	0.5	1	1	0	1
K01256	0	0	0	0.142857	0.25	0.933333	0	0.556604	0	0	1	0.931818	0	1	1	0	1	0.115942	0	0	0.25	0	1	1	0.75	0.795276	0.384615	0	0.428571	0	0.5	0	0	0	0	0	0	1	0.727273	0	0	1	1	0.0909091	0.25	0	0	0	0
K01258	0	0	0	0	0.75	0	0	0.0849057	1	0.666667	0	0.75	0	0	0	0	0	0.347826	1	0	0	0	0	0	0.75	0.11811	0.769231	0	0	0	1	1	0	1	0	0	0	0	0	0.5	0	0	0	0	0	0	0	0	0
K01259	0	0	0	0.428571	0	0.666667	0	0.745283	0	0.333333	1	0.386364	0	0	0	0	0.5	0.347826	1	0	0	0	0	0.571429	0	0.645669	0.615385	0	0	0	0.5	0	1	0	0	0	0	1	0.636364	0	0	0	0.5	0	0	0.75	0	0	0
K01261	0	0	0	0	0	0	0	0	0	1	0	0	0	0	0	0	0	0	0	0	0	0	0	0	0	0	0	0	0	0	0	0	0	0	0	0	0	0	0	0	0	0	0	0	0	0	0	0	0
K01262	0	0	0	0.5	1	0.8	0	0.924528	1	0.333333	1	1	1	0	1	1	0.5	0.449275	1	0	0.25	0	0	0	0.75	0.92126	0.846154	1	0.428571	1	1	0	0	0	0	0.25	0	1	0.818182	0	0	0.666667	1	0.363636	1	0.75	1	0	1
K01263	0	0	0	0	0	0	0	0	0	0	0	0	0	0	0	0	0	0	0	0	0	0	0	0	0	0.0629921	0	0	0	0	0	0	0	0	0	0	0	0	0	0	0	0.333333	1	0	0	0	0	0	0
K01265	1	1	1	1	1	1	1	0.924528	1	1	1	0.954545	1	1	1	1	1	0.942029	1	1	1	1	1	1	1	0.937008	1	1	1	1	1	1	1	1	0.5	1	1	1	0.727273	1	1	1	1	0.909091	0.75	1	1	1	0
K01266	0	0	0	0.785714	0.5	0.466667	0	0.40566	1	0.333333	0	0.409091	0	0	0	0	0	0.608696	1	1	0	0	1	0	0.5	0.228346	1	0	0	0	0	0	0	1	0	0	0	0	0.0909091	0	0	0	1	0	0	0	0.5	0	0
K01267	0	0	0	0.214286	0.5	0.533333	0	0.0188679	0	0	0	0	0	0	0	0	0	0	0	0	0	0	0	0	0	0.275591	0	0	0	0	0	0	0	0	0	0	0	1	0	0	0	0	0.5	0	0	0	0	0	0
K01269	0	0	0	0.214286	0	0.466667	0	0.0188679	0	1	0	0	0	0	0	0	0	0	1	0	0	0	0	0	0	0.015748	0	0	0	0	0	0	0	0	0	0	0	0	0	0	0	0	0	0	0	0	0	0	0
K01270	0	0	0	0	0	0.0666667	0	0.0188679	0	0	0	0.477273	0	0	0	1	0	0	0	0	0	0	0	0	0	0.110236	0.0769231	0	0	0	1	0	0	0	0	0	0	0	0	0	0	0	0.5	0	0	0	0	0	0
K01271	0.666667	0	0	0.785714	1	0.333333	1	0.518868	0.5	1	1	0.0681818	0	1	1	0	0	0.768116	1	1	0.75	1	1	0.285714	1	0.425197	0.692308	1	0.857143	1	1	1	0	1	0	0.75	1	1	0.454545	1	1	1	0.5	0.636364	1	0	0	0	1
K01273	0	1	0	0.357143	0.75	0.4	0	0.641509	0.5	0	1	0.613636	0	0	0	0	0	0.434783	1	0	0	1	1	0	0.5	0.409449	1	0	0.142857	0	1	0	0	1	0	0	0	0	0.636364	1	0	0.666667	1	0.181818	0	0	0	0	0
K01274	0	0	0	0.142857	0	0.133333	0	0	0	0.333333	0	0	0	0	0	0	0	0	0	0	0	0	0	0	0	0.00787402	0	0	0	0	0	0	0	0	0	0	0	0	0	0	0	0	0	0	0	0	0	0	0
K01275	0	0	0	0	0	0	0	0	0	0	0	0	0	0	0	0	0	0	0	0	0	0	0	0	0	0	0	0	0	0	0	0	0	0	0	0	0	0	0	0	0	0	0	0	0	0	0	0	0
K01277	0	0	0	0	0	0	0	0.00943396	0	0	0	0.340909	0	0	1	0	0	0	0	0	0	0	0	0	0	0.0393701	0	0	0	0	0.5	0	0	0	0	0	0	0	0.272727	0	0	0	0	0	0	0	0	0	0
K01278	0	1	0	0.357143	0.5	0.133333	0	0.254717	0	0	0	0.954545	0	0	1	0	0	0.057971	0	0	0	0	0	0.285714	0.75	0.19685	0.923077	0	0.142857	0	1	0	1	0	0	0	0	1	0.363636	0	0	0	0.5	0.0909091	0	0	0	0	0
K01280	0	0	0	0	0	0	0	0.00943396	0	0	0	0	0	0	1	0	0	0.0144928	0	0	0	0	0	0	0	0	0.153846	0	0	0	0	0	0	0	0	0	0	0	0	0	0	0	0	0	0	0	0	0	0
K01281	0	0	0	0	0	0.0666667	0	0	0	0	0	0.204545	0	0	0	0	0	0	0	0	0	0	0	0	0	0	0.153846	0	0	0	0	0	0	0	0	0	0	0	0	0	0	0	0	0	0	0	0	0	0
K01283	0	0	0	0	0.5	0	0	0.245283	0	0	0	0.0454545	0	0	1	0	0	0.0289855	0	0	0	0	0	0	0	0.15748	0.230769	0	0	0	0.5	0	1	0	0	0	0	0	0.272727	0	0	0.333333	0.5	0.0909091	0	0	0	0	0
K01284	0	0	0	0	0.25	0.266667	0	0.424528	0	0	0	0.75	0	0	0	0	0	0.0144928	0	0	0	0	0	0	0	0.354331	0.307692	0	0	0	0.5	0	0	0	0	0	0	0	0.181818	0	0	0	0.5	0	0	0	0	0	0
K01286	0	0	0	0.285714	0.25	0.8	0	0.40566	0	0	0	0.75	0	0	0	0	0.5	0.0724638	0.5	0	0.25	0	1	0	0.75	0.188976	0.769231	0	0	0	0	0	1	0	0	0	0	1	0.0909091	0	0	0.333333	0.5	0	0	0	0	0	0
K01290	0	0	0	0	0	0	0	0	0	0	0	0	0	0	0	0	0	0	0	0	0	0	0	0	0	0	0	0	0	0	0	0	0	0	0	0	0	0	0	0	0	0	0	0	0	0	0	0	0
K01291	0	0	0	0	0	0	0	0	0	0	0	0	0	0	0	0	0	0	0	0	0	0	0	0	0	0	0	0	0	0	0	0	0	0	0	0	0	0	0	0	0	0	0	0	0	0	0	0	0
K01292	0	0	0	0	0	0	0	0	0	0	0	0	0	0	0	0	0	0	0	0	0	0	0	0	0	0	0	0	0	0	0	0	0	0	0	0	0	0	0	0	0	0	0	0	0	0	0	0	0
K01295	0	0	0	0.0714286	1	0.2	0	0.415094	1	0	0	0.159091	0	0	1	0	0	0.115942	1	0	0	0	1	0	0	0.338583	0.769231	0	0	0	0	0	0	0	0	0	0	0	0.0909091	0	0	0	0	0	0	0	0	0	0
K01297	0	0	0	0	0.25	0.4	0	0.207547	0	0.333333	1	0.818182	1	0	1	0	1	0.15942	1	1	0	0	0	0	0.75	0.291339	0	0	0	0	1	0	0	0	0.5	0	0	1	0.363636	0	0	0	1	0.0909091	0	0.5	0	0	0
K01298	0	0	0	0	0	0	0	0	0	0	0	0	0	0	0	0	0	0	0	0	0	0	0	0	0	0	0	0	0	0	0	0	0	0	0	0	0	0	0	0	0	0	0	0	0	0	0	0	0
K01299	0	0	0	0	0	0	0	0.509434	1	0.666667	1	0.0681818	0	0	0	0	0	0	1	0	0	0	0	0	0.75	0.0944882	0.0769231	0	0.571429	0	0	0	0	0	0	0.125	0	0	0.545455	0	0	1	0.5	0	0	0.75	0.5	0	0
K01300	0	0	0	0	0	0	0	0	0	0	0	0	0	0	0	0	0	0	0	0	0	0	0	0	0	0	0	0	0	0	0	0	0	0	0	0	0	0	0	0	0	0	0	0	0	0	0	0	0
K01301	0	0	0	0	0.25	0	0	0.0471698	0	0	0	0.272727	0	0	0	0	0	0	0	0	0	0	0	0	0	0.110236	0.538462	0	0.285714	0	0	0	0	0	0	0	0	0	0	0	0	0	0	0	0	0	0	0	0
K01302	0	0	0	0	0.75	0	0	0.198113	0	0	0	0.886364	0	0	1	0	0	0	0	0	0	0	0	0	0.75	0.133858	0.923077	0	0.285714	0	1	0	0	0	0	0	0	0	0.363636	0	0	0	0.5	0	0	0	0	0	0
K01303	0	1	0	0.571429	0.75	0.4	0	0.292453	0	0.333333	0	0.613636	0	0	0	0	0	0.449275	1	0	0	0	0	0.571429	0.75	0.370079	0.923077	0	0.285714	0	1	0	1	0	0	0	0	0	0.181818	0	0	0.666667	1	0	0	0	1	0	1
K01304	0	0	0	0	0	0.333333	0	0.0849057	0	0.333333	0	0	0	0	0	0	0.5	0.0144928	0.5	0	0	0	0	0	0.5	0.188976	0	0	0	0	0	0	0	0	0	0	0	1	0	0.5	0	0	0.5	0	0	0	0	0	0
K01305	0	0	0	0	0	0	0	0.0188679	0	0	0	0.0454545	0	0	0	0	0	0.0144928	0	0	0	0	0	0	0	0.110236	0.0769231	0	0	0	0	0	0	0	0	0	0	0	0	0	0	0	0	0	0	0	0	0	0
K01308	0	0	0	0	0	0	0	0.00943396	0	0	0	0.0227273	0	0	0	0	0	0	0	0	0	0	0	0	0	0	0	0	0	0	0	0	0	0	0	0	0	0	0	0	0	0	0	0	0	0	0	0	0
K01310	0	0	0	0	0	0	0	0	0	0	0	0	0	0	0	0	0	0	0	0	0	0	0	0	0	0	0	0	0	0	0	0	0	0	0	0	0	0	0	0	0	0	0.5	0	0	0	0	0	0
K01312	0	0	0	0.0714286	0	0	0	0	0	0	0	0	1	0	0	0	0	0	0	0	0	0	0	0	0	0.00787402	0	0	0	0	0	0	0	0	0	0	0	0	0	0	0	0	0.5	0.0909091	0	0	0	0	0
K01315	0	0	0	0	0	0	0	0	0	0	0	0	0	0	0	0	0	0	0	0	0	0	0	0	0	0	0	0	0.428571	0	0	0	0	0	0	0	0	0	0	0	0	0	0	0	0	0	0	0	0
K01316	0	0	0	0	0	0	0	0	0	0	0	0	0	0	0	0	0	0	0	0	0	0	0	0	0	0	0	0	0	0	0	0	0	0	0	0	0	0	0	0	0	0	0	0	0	0	0	0	0
K01317	0	0	0	0	0	0	0	0.0377358	0	0	0	0	0	0	0	0	0	0.057971	0	0	0	0	0	0	0	0.00787402	0.307692	0	0	0	0	0	0	0	0	0	0	1	0	0	0	0	0	0	0	0	0	0	0
K01318	0	0	0	0	0	0	0	0.0188679	0	0	0	0	0	0	0	0	0	0	0	0	0	0	1	0	0	0	0	0	0	0	0	1	0	0	0	0	0	0	0	0	0	0	0	0	0	0	0	0	0
K01322	0	0	0	0	0.75	0.466667	0	0.311321	0	0	0	0.772727	0	0	0	0	0.5	0.0289855	0.5	0	0	0	0	0.428571	0.25	0.385827	0.230769	0	0.428571	0	0.5	0	0	0	0	0	0	0	0.454545	0	0	0.333333	1	0	0	0	0	0	0
K01325	0	0	0	0	0	0	0	0	0	0	0	0	0	0	0	0	0	0	0.5	0	0	0	0	0	0	0.0629921	0	0	0	0	0	0	0	0	0	0	0	0	0	0	0	0	0	0	0	0	0	0	0
K01331	0	0	0	0	0	0	0	0	0	0	0	0	0	0	0	0	0	0	0	0	0	0	0	0	0	0	0	0	0	0	0	0	0	0	0	0	0	0	0	0	0	0	0	0	0	0	0	0	0
K01336	0	0	0	0	0	0	0	0	0	0	0	0	0	0	0	0	0	0	0	0	0	0	0	0	0	0	0	0	0	0	0	0	0	0	0	0	0	0	0	0	0	0	0	0	0	0	0	0	0
K01337	0	0	0	0	0	0	0	0.00943396	0	0	0	0.295455	0	0	0	1	0	0.0289855	0	0	0	0	1	0.285714	0	0.133858	0.307692	0	0.428571	0	0	0	1	0	0	0	1	0	0.454545	0	0	0.333333	0.5	0	0.25	0	0	0	0
K01338	1	1	0	0.571429	0.75	0.133333	0	0.886792	1	0.333333	1	1	1	1	1	1	0	0.173913	1	1	0.25	0	1	1	1	0.92126	1	0	0.714286	0	1	1	0	1	0	0	1	1	0.818182	1	1	1	1	0	0	1	1	0	1
K01342	0	0	1	0	0.25	0	0	0.0377358	0.5	0	0	0.0454545	0	0	0	0	0	0.275362	0	0	0	1	0	0.714286	0	0.023622	0.153846	1	0	0	0	0	1	0	0	0	0	0	0.0909091	0	0	0.333333	0.5	0.272727	0.25	0	0	0	0
K01345	0	0	0	0	0	0	0	0	0	0	0	0	0	0	0	0	0	0	0	0	0	0	0	0	0	0	0	0	0	0	0	0	0	0	0	0	0	0	0	0	0	0	0	0	0	0	0	0	0
K01346	0	0	0	0	0	0	0	0	0	0	0	0	0	0	0	0	0	0	0	0	0	0	0	0	0	0	0	0	0	0	0	0	0	0	0	0	0	0	0	0	0	0	0	0	0	0	0	0	0
K01347	0	0	0	0	0	0	0	0	0	0	0	0.0227273	0	0	0	0	0	0	0	0	0	0	0	0	0	0	0	0	0.142857	0	0	0	0	0	0	0	0	0	0	0	0	0	0	0	0	0	0	0	0
K01352	0	0	0	0	0	0	0	0	0	0	0	0	0	0	0	0	0	0	0	0	0	0	0	0	0	0	0	0	0	0	0	0	0	0	0	0	0	0	0	0	0	0	0	0	0	0	0	0	0
K01354	0	0	0	0.571429	0	0.8	0	0.490566	0	0	0	0.772727	0	0	1	0	0.5	0.057971	0	0	0	0	0	0.142857	0	0.362205	0.0769231	0	0.142857	0	0	0	0	0	0	0	0	0	0.181818	0	0	0.666667	1	0	0	0	1	0	0
K01355	0	0	0	0	0	0	0	0.00943396	0	0	0	0	0	0	0	0	0	0	0	0	0	0	0	0	0	0.00787402	0	0	0	0	0	0	0	0	0	0	0	0	0	0	0	0	0	0	0	0	0	0	0
K01356	0.666667	1	0	0.857143	0.75	0.733333	1	0.877358	1	0.333333	1	0.113636	1	1	0	0	0	0.797101	1	1	1	1	1	0.857143	1	0.795276	1	1	0.857143	0	1	0	1	1	0.5	0.25	1	1	0.363636	0.5	1	0.333333	1	0.0909091	0	0.75	0.5	1	1
K01358	1	1	1	0.857143	1	0.666667	1	0.877358	1	0.666667	1	0.954545	1	1	1	1	0.5	0.826087	1	1	0.75	1	1	1	0.75	0.858268	0.846154	1	0.714286	0	1	1	1	1	0.5	0.875	1	1	0.545455	1	0.5	1	1	0	0	1	1	1	1
K01361	0	0	0	0	0	0	0	0.00943396	0.5	0	0	0	0	0	0	0	0	0.0144928	0	0	0	0	0	0	0	0.0393701	0.615385	1	0.142857	0	0	0	1	0	0	0	0	1	0	0.5	0	0	0.5	0	0	0	0	1	0
K01363	0	0	0	0	0	0	0	0	0	0	0	0	0	0	0	0	0	0	0	0	0	0	0	0	0	0	0	0	0	0	0	0	0	0	0	0	0	0	0	0	0	0	0	0	0	0	0	0	0
K01365	0	0	0	0	0	0	0	0	0	0	0	0	0	0	0	0	0	0	0	0	0	0	0	0	0	0	0	0	0.142857	0	0	0	0	0	0	0	0	0	0	0	0	0	0	0	0	0	0	0	0
K01371	0	0	0	0	0	0	0	0	0	0	0	0	0	0	0	0	0	0	0	0	0	0	0	0	0	0	0	0	0	0	0	0	0	0	0	0	0	0	0	0	0	0	0	0	0	0	0	0	0
K01372	0	0	0	0	0	0.0666667	0	0	0	0.333333	0	0.25	0	0	0	0	0	0.26087	0	0	0	0	0	0	1	0	0	0	0	0	0	0	0	0	0	0	0	1	0.272727	0	0	0	0	0	0	0	0	0	0
K01387	0.333333	1	0	0	0	0	0	0.0471698	0	0	0	0.0227273	0	1	0	0	0	0.0724638	0	0	0	1	0	0.857143	1	0.0393701	0	0	0	0	0	0	0	0	0	0	0	0	0.0909091	0.5	0	0.666667	1	0.272727	0	0.5	0	0	0
K01388	0	0	0	0	0	0	0	0	0	0	0	0	0	0	0	0	0	0	0	0	0	0	0	0	0	0	0	0	0	0	0	0	0	0	0	0	0	0	0	0	0	0	0	0	0	0	0	0	0
K01389	0	0	0	0	0	0.2	0	0	0	0	0	0	0	0	0	0	0	0	0	0	0	0	0	0	0	0	0	0	0	0	0	0	0	0	0	0	0	0	0	0	0	0	0	0	0	0	0	0	0
K01390	0	0	0	0	0	0	0	0	0	0	0	0	0	0	0	0	0	0.0144928	0	0	0	0	0	0	0	0	0	0	0	0	0	0	0	0	0	0	0	0	0	0	0	0	0	0	0	0	0	0	0
K01392	0	0	0	0.357143	0	0.133333	0	0	0	0	0	0.0454545	0	0	1	0	0	0.0434783	0	0	0	0	0	0.714286	0	0.141732	0	0	0	0	0	0	1	0	0	0	0	0	0.545455	0	0	0	0.5	0	0	0	0	0	1
K01393	0	0	0	0	0	0	0	0	0	0	0	0.0227273	0	0	0	0	0	0	0	0	0	0	0	0.285714	0	0	0	0	0	0	0	0	0	0	0	0	0	0	0	0	0	0	0	0	0	0	0	0	1
K01394	0	0	0	0	0	0	0	0	0	0	0	0	0	0	0	0	0	0	0	0	0	0	0	0	0	0	0	0	0	0	0	0	0	0	0	0	0	0	0	0	0	0	0	0	0	0	0	0	0
K01396	0	0	0	0	0	0	0	0	0	0	0	0	0	0	0	0	0	0	0	0	0	0	0	0	0	0	0	0	0	0	0	0	0	0	0	0	0	0	0	0	0	0	0	0	0	0	0	0	0
K01397	0	0	0	0	0	0	0	0	0	0	0	0	0	0	0	0	0	0	0	0	0	0	0	0	0	0	0	0	0	0	0	0	0	0	0	0	0	0	0	0	0	0	0	0	0	0	0	0	0
K01399	0	0	0	0	0	0	0	0	0	0	0	0.0227273	0	0	0	0	0	0	0	0	0	0	0	0	0	0.023622	0	0	0.142857	0	0	0	0	0	0	0	0	0	0	0	0	0	0	0	0	0	0	0	0
K01400	0	0	0	0	0	0	0	0.00943396	0	0	1	0.227273	0	0	1	0	0	0	0	0	0	0	1	0.142857	0	0.0393701	0.0769231	0	0.142857	0	0.5	1	0	0	0	0	0	0	0.0909091	0	0	0.333333	0.5	0	0	0	0	0	0
K01401	0	0	0	0	0	0	0	0	0	0	1	0	0	0	0	0	0	0	0	0	0	0	0	0	0	0	0	0	0	0	0	0	0	0	0	0	0	0	0	0	0	0	0	0	0	0	0	0	0
K01402	0	0	0	0	0	0	0	0	0	0	0	0	0	0	0	0	0	0	0	0	0	0	0	0	0	0	0	0	0	0	0	0	0	0	0	0	0	0	0	0	0	0	0	0	0	0	0	0	0
K01405	0	0	0	0	0	0	0	0	0	0	0	0.0227273	0	0	0	0	0	0	0	0	0	0	0	0.285714	0	0	0	0	0	0	0	0	0	0	0	0	0	0	0	0	0	0	0	0	0	0	0	0	0
K01406	0.333333	0	0	0.285714	0	0.266667	0	0.632075	0.5	0	0	0.0681818	0	0	0	0	1	0.275362	0	0	0.5	1	1	0.428571	0.75	0.23622	0.307692	0	0.285714	0	0	1	1	0	0	0.125	0	1	0.272727	0.5	0	0.666667	0.5	0.0909091	0.25	0	0	0	0
K01407	0	0	0	0	0	0	0	0	0	0	0	0	0	0	0	0	0	0	0	0	0	0	0	0	0	0.0629921	0	0	0	0	0	0	0	0	0	0	0	0	0.0909091	0	0	0	0	0	0	0.75	0	0	0
K01408	0	0	0	0	0	0	0	0	0	0	0	0	0	0	0	0	0	0	0	0	0	0	0	0	0	0	0	0	0	0	0	0	0	0	0	0	0	0	0.181818	0	0	0	0	0	0	0.75	0	0	0
K01409	1	1	1	0.928571	1	0.866667	1	0.943396	0.5	1	1	0.954545	1	1	1	1	1	0.681159	1	1	1	1	1	1	1	0.929134	1	1	0.857143	1	1	0	1	1	1	0.625	1	1	0.909091	0.5	1	0.666667	0.5	0.727273	0.75	0.75	1	1	1
K01413	0	0	0	0	0	0	0	0	0	0	0	0	0	0	0	0	0	0	0	0	0	0	0	0	0	0	0	0	0	0	0	0	0	0	0	0	0	0	0	0	0	0	0	0	0	0	0	0	0
K01414	0	0	0	0	0.25	0	0	0.0471698	0	0	0	0.113636	0	0	0	0	0	0	1	0	0	0	0	0.142857	0	0.850394	0.846154	0	0	0	0	0	0	0	0	0	0	1	0	0	0	0	0	0	0	0	0	0	0
K01415	0	0	0	0	0	0.2	0	0.0283019	0	0	0	0.0454545	0	0	0	0	0	0	0	0	0	0	0	0	0	0.0314961	0	0	0	0	0	0	0	0	0	0	0	0	0	0	0	0	0	0	0	0	0	0	0
K01417	0	0	0	0	0.25	0.266667	0	0.0188679	0	0	0	0.204545	0	0	0	0	0	0.0289855	0	0	0	0	0	0	0	0.0314961	0	0	0	0	0	0	0	0	0	0	0	0	0	0	0	0	1	0	0	0	0	0	0
K01419	0.333333	1	0	0.0714286	1	0	1	0.849057	0	0.333333	0	0.113636	1	1	0	0	0	0.0144928	0	1	0.25	0	0	0	0.5	0.779528	0.692308	0	0.857143	0	1	0	0	1	0	0	1	0	0.727273	0.5	0	0.666667	1	0	0	1	0.5	1	1
K01420	0	0	0	0	0	0	0	0.556604	0	0	0	0.863636	0	0	0	1	0	0.130435	0	0	0	0	0	0.571429	0.25	0.606299	0	0	0	0	1	0	0	0	0	0	0	0	0.181818	0	0	0	0.5	0	0	0	0	0	0
K01421	0	0	0	0	0	0.6	0	0.0188679	0	0.333333	0	0	0	0	0	0	0	0	1	0	0	0	0	0.285714	0	0.023622	0	0	0	0	0	0	0	0	0	0	0	0	0	0	0	0	0.5	0	0	0	0.5	0	0
K01423	0	0	0	0	1	0	0	0.103774	0	0	0	0	1	0	0	0	0	0	0	1	0	0	0	0.142857	0	0.826772	0	0	0	0	0	0	0	0	0	0	0	0	0	0.5	0	0.333333	0.5	0	0	0	0	0	0
K01424	0	0	0	0	0.25	0.533333	0	0.207547	0.5	0.666667	0	0.863636	0	0	1	0	1	0.275362	1	1	0	0	1	0.285714	0.25	0.669291	0.153846	0	0	1	1	0	0	0	0	0	0	1	0.272727	0	0	0.333333	1	0	0	0.25	0	0	0
K01425	0	0	0	0.0714286	0	0.466667	0	0.169811	0	0.333333	0	0.272727	0	0	0	0	0.5	0	0	0	0	0	0	0	0	0.275591	0	0	0	0	0	0	0	0	0	0	0	0	0	0	0	0	0.5	0	0	0	0	0	0
K01426	0	0	0	0.857143	1	1	0	0.877358	1	0.666667	1	0.522727	1	0	0	0	0.5	0.811594	1	1	0	0	1	0	0.5	0.850394	0.923077	0	1	0	0	0	0	0	0	0	0	0	0.272727	0	0	0.666667	1	0.0909091	0	0	0	0	0
K01427	0	0	0	0	0	0	0	0	0	0	0	0	0	0	0	0	0	0	0	0	0	0	0	0	0	0	0	0	0	0	0	0	0	0	0	0	0	0	0	0	0	0	0	0	0	0	0	0	0
K01428	0	0	0	0.0714286	0	0.466667	0	0.320755	0	0	0	0.0909091	1	0	0	0	1	0.0289855	1	0	0	0	0	0.142857	0	0.354331	0	0	0	0	0	0	0	0	0	0	0	0	0	0	0	0	0.5	0	0.75	0.25	0.5	0	0
K01429	0	0	0	0	0	0.4	0	0.283019	0	0	0	0.0909091	1	0	0	0	0.5	0.0289855	0	0	0	0	0	0.142857	0	0.314961	0	0	0	0	0	0	0	0	0	0	0	0	0	0	0	0	0	0	0.5	0	0.5	0	0
K01430	0	0	0	0.0714286	0	0.4	0	0.301887	0	0	0	0.0909091	1	0	0	0	1	0.0434783	0	0	0	0	0	0.285714	0	0.314961	0	0	0	0	0	0	0	0	0	0	0	0	0	0	0	0	0.5	0	0.75	0	0.5	0	0
K01431	0.333333	0	0	0.785714	0.25	0.2	0	0.0849057	0	0	1	0.136364	0	0	1	1	0	0.101449	0	0	0	0	1	0.857143	0.25	0.11811	0.230769	0	0	0	1	0	0	0	0.5	0	0	0	0.545455	1	0	0	0.5	0	0	0	0	0	0
K01432	0	0	0	0.142857	0.25	0	0	0.556604	0	0	0	0.0227273	1	0	0	0	0	0.057971	0	0	0	0	0	0.142857	0	0.346457	0	0	0.285714	0	0	0	0	0	0	0	0	0	0	0	0	0	0	0	0	0	0	0	0
K01433	0	0	0	0.214286	0	0.8	0	0.301887	0	0	0	0.363636	0	0	0	0	0.5	0.0869565	1	0	0	0	0	0	0	0.606299	0	0	0.571429	0	0.5	0	0	0	0	0.375	0	1	0.363636	0	0	0	0	0	0.75	0	0	0	0
K01434	0	0	0	0.285714	0.75	0.466667	0	0.59434	0.5	0	0	0.590909	0	0	1	0	0	0.57971	1	0	0	0	0	0	0.75	0.488189	0.923077	0	0.714286	0	0.5	0	1	0	0	0	0	0	0.818182	0	0	0.666667	0.5	0	0	0	0	0	0
K01436	0.666667	1	0	0.142857	0.25	0.666667	0	0.273585	0.5	0	1	0.75	0	0	0	0	0.5	0.565217	1	1	0.25	0	1	0.142857	0	0.354331	0.461538	0	0.857143	0	1	0	0	0	0	0	0	0	0.636364	0	0	0.666667	1	0	0	0	0	0	0
K01437	0	0	0	0	0	0	0	0	0	0	0	0	0	0	0	0	0	0	0	0	0	0	0	0	0	0.015748	0	0	0	0	0	0	0	0	0	0	0	0	0	0	0	0	0	0	0	0	0	0	0
K01438	0	0	0	0.142857	1	0.4	1	0.698113	0.5	0	1	0.75	0	1	1	0	0	0.333333	0	0	0.5	0	1	0.285714	0	0.582677	0.923077	0	0	0	1	1	0	0	0	0	1	0	0.272727	0	0	1	1	0	0	0	0	0	0
K01439	0	0	0	0.857143	0.75	0.866667	1	0.90566	0.5	1	1	0	0	1	0	0	0	0.362319	0	1	0.75	0	1	0.714286	0.5	0.937008	0.538462	0	0	0	1	0	0	1	0	0.125	1	1	0.181818	0.5	0	1	1	0.0909091	0	0	0	0	1
K01442	0	0	0	0	0	0.2	0	0.0188679	0	0.666667	0	0.113636	0	0	0	0	0	0	0	0	0	0	0	0	0	0.0629921	0	0	0	0	0	0	0	0	0	0	0	0	0	0	0	0	0.5	0	0	0	0	0	0
K01443	0.333333	0	0	0.5	0.5	0.6	1	0.264151	0	1	1	0.386364	0	1	0	0	1	0.057971	1	0	0.25	0	1	0	1	0.220472	0.384615	0	0.857143	0	0	1	1	0	0	0.125	1	1	0.545455	0	0	0.666667	0.5	0	0	0	0	1	0
K01444	0	0	0	0	0.5	0	1	0.0660377	0	0	0	0.659091	0	0	0	0	0	0	0	0	0	0	0	0	1	0.0708661	0.923077	0	0.142857	0	0	0	0	0	0	0	0	0	0.272727	0	0	0	0	0	0	0	0	0	0
K01446	0	0	0	0	0	0	0	0	0	0	0	0	0	0	1	0	0	0.0144928	0	0	0	0	0	0.285714	0	0.00787402	0	0	0	0	0	0	0	0	0	0	0	0	0	0	0	0	0.5	0	0	0	0	0	0
K01447	0	1	0	0	0	0	0	0.915094	0	0	0	0.545455	0	0	1	0	0	0.0144928	0.5	0	0.25	0	0	0.428571	0.25	0.204724	0.230769	0	0	0	0	0	0	0	0	0.125	0	1	0.0909091	0	0.5	0.333333	0.5	0.181818	0	0.75	0.5	1	0
K01448	0.666667	1	0	1	1	0.6	1	0.886792	1	0.666667	1	0.954545	1	0	1	1	1	0.15942	1	1	0.75	0	1	1	0.75	0.874016	1	0	1	0	1	1	1	1	0	0.75	1	0	1	1	0.5	0.666667	1	0	0.5	0.75	0.5	0	0
K01449	0	0	0	0.0714286	0.25	0	0	0.707547	0	0	0	0.0909091	0	0	0	0	0	0.0144928	0	0	0	0	0	0	0	0.0944882	0	0	0	0	0	0	1	0	0	0	0	0	0	0	0	0	0	0	0	0.5	1	0	0
K01450	0	0	0	0	0	0	0	0.0188679	0	0	0	0	0	0	0	0	0	0	0	0	0	0	0	0	0	0	0	0	0	0	0	0	0	0	0	0	0	0	0	0	0	0	0	0	0	0	0	0	0
K01451	0	0	0	0	0	0	0	0.396226	0	0	0	0.113636	0	0	0	0	0	0	0	0	0	0	0	0	0	0.330709	0	0	0	0	0	0	0	0	0	0	0	1	0	0	0	0	0	0	0	0	0	0	0
K01452	0	0	0	0	0	0	0	0.00943396	0	0	0	0	0	0	0	0	0	0	0	0	0	0	0	0	0	0.0393701	0	0	0	0	0	0	0	0	0	0	0	0	0	0	0	0	0	0	0	0	0	0	0
K01453	0	0	0	0	0	0.133333	0	0	0	0	0	0	0	0	0	0	0	0	0	0	0	0	0	0	0	0.00787402	0	0	0	0	0	0	0	0	0	0	0	0	0	0	0	0	0	0	0	0	0	0	0
K01455	0	0	0	0.0714286	0.25	0.4	0	0.198113	0	0	0	0	0	0	0	0	0	0.492754	1	0	0	0	1	0	0	0.259843	0.230769	0	0	0	0	0	1	0	0	0	0	0	0	0	0	0	0	0	0	0	0	0	0
K01457	0.333333	0	0	0	0	0.333333	0	0.245283	0	0	0	0	0	0	0	0	0.5	0	0	0	0	0	1	0	0.25	0.393701	0	0	0	0	0	0	0	0	0	0	0	0	0	0	0	0	0	0	0	0	0	0	0
K01458	0	0	0	0	0	0.0666667	0	0.90566	0	0	0	0.0909091	1	0	0	0	0	0	1	0	0	0	1	0	0	0.354331	0	1	0	1	0	0	0	0	0	0.125	0	0	0	0	0	0	0	0.181818	0	0	0	0	0
K01459	0	0	0	0.428571	0	0	0	0.216981	0	0	0	0	0	0	0	0	0	0.0289855	0	0	0	0	0	0	0	0.0551181	0	0	0	0	0	0	0	0	0	0	0	1	0	0	0	0	0	0	0	0	0	0	0
K01460	0	0	0	0	0	0	0	0.00943396	0	0	0	0	0	0	0	0	0	0	0	0	0	0	0	0	0	0.0314961	0	0	0	0	0	0	0	0	0	0	0	0	0	0	0	0	0	0	0	0	0	0	0
K01461	0	0	0	0	0	0.0666667	0	0.0283019	0	0	0	0	0	0	0	0	0	0	0	0	0	0	0	0	0	0.023622	0	0	0	0	0	0	0	0	0	0	0	0	0	0	0	0	0	0	0	0	0	0	0
K01462	0.666667	1	1	1	1	1	1	0.962264	0.5	0.666667	1	0.977273	1	1	1	1	1	0.869565	1	1	1	1	1	1	0.75	0.92126	1	1	0.714286	0	1	1	1	1	0.5	0.5	1	1	0.909091	1	0.5	0.666667	1	0.0909091	0	1	1	1	1
K01463	0.666667	0	0	0.714286	0.75	0.2	0	0.0943396	0.5	0	0	0.818182	0	0	1	1	0	0.855072	1	1	0.75	0	0	0.714286	0	0.0551181	0.923077	0	1	0	1	1	1	0	0	0	0	1	0	0	0	1	0	0.363636	0	0	0	1	0
K01464	0.333333	0	0	0.571429	0.25	0.133333	0	0.386792	1	0	1	0.113636	0	0	1	1	0	0.57971	1	0	0	0	1	0.571429	0.25	0.275591	0.307692	0	0	0	1	0	0	0	0	0	0	0	0.545455	0.5	0	0	0.5	0	0.75	0	0	0	0
K01465	0.666667	1	0	1	1	0.933333	1	0.962264	0	1	1	1	1	1	1	1	0.5	0.811594	1	1	0.75	0	1	0.857143	1	0.976378	1	1	0.428571	1	1	1	0	0	0	0.875	0	1	0.909091	1	0	0.333333	1	0.272727	0	0.75	1	1	1
K01466	0	0	0	0.357143	0	0.4	0	0.0754717	0	0	0	0.0909091	0	0	1	0	0	0.057971	1	0	0	0	0	0.428571	0	0.149606	0.307692	0	0	0	0	0	0	1	0	0	0	0	0.272727	0	0	0	0.5	0	0	0	0	0	0
K01467	0	0	0	0	0	0	0	0.0849057	0	0	0	0.136364	0	0	0	0	0	0	0	0	0	0	0	0	0	0.244094	0.153846	0	0	0	0	0	0	0	0	0	0	0	0	0	0	0	0.5	0	0	0	0	0	0
K01468	0	1	0	0.714286	0.5	0.666667	0	0.433962	0.5	0	1	0.795455	0	0	1	0	0	0	0.5	0	0	0	0	0.571429	0.75	0.480315	0.692308	0	0	0	1	0	0	0	0	0	0	0	0.454545	1	0	1	1	0	0	0.5	0	0	1
K01469	0	0	0	0	0	0	0	0.669811	0.5	0	0	0.0454545	0	0	0	0	0.5	0.130435	0	0	0	0	0	0	0.5	0.259843	0	0	0.428571	0	0	0	1	0	0	0	0	1	0.0909091	0	0	0	0	0	0	0.75	0.5	0	0
K01470	0.333333	0	0	0.214286	0.5	0.266667	0	0.566038	0	0	1	0.295455	0	1	1	0	0.5	0.101449	1	1	0.5	0	1	0	1	0.417323	0.923077	0	0	0	0	0	1	1	0	0	0	0	0.272727	0	0	0.666667	0.5	0	0.75	0	0	0	0
K01473	0	1	0	0.785714	0.75	0.333333	0	0.443396	0.5	0	0	0	1	0	0	0	0	0.652174	0.5	0	0	0	1	0	0.5	0.393701	0.923077	0	0.142857	0	0	0	1	0	0	0	0	0	0.0909091	0.5	0	0.333333	0.5	0	0	0	0.5	0	0
K01474	0	0	0	0.785714	1	0.4	0	0.45283	0	0	0	0	1	0	0	0	0	0.550725	0	0	0	0	1	0	0	0.362205	0.846154	0	0	0	0	0	1	0	0	0	0	0	0.0909091	1	0	0.333333	0.5	0	0	0	0.5	0	0
K01475	0	0	0	0	0	0	0	0.0660377	0	0	0	0	0	0	0	0	0	0.0724638	0	0	0	0	0	0	0	0.0551181	0.538462	0	0	0	0	0	0	0	0	0	0	0	0	0	0	0	0	0	0	0	0	0	0
K01476	0	0	0	0.0714286	0.5	0.2	0	0.245283	0	0	1	0.431818	0	0	1	0	0	0.0289855	1	0	0	0	0	0.571429	1	0.204724	0.538462	0	0	0	1	0	0	0	0	0	0	0	0	0	0	0.333333	0	0.0909091	0	0	0	0	0
K01477	0	0	0	0.142857	0	0.2	0	0.103774	0	0	0	0.0909091	0	0	1	0	0	0	0	0	0	0	1	0.428571	0	0.259843	0.153846	0	0	0	0	0	0	0	0	0	0	0	0.272727	0	0	0	0	0	0	0	0	0	0
K01478	0	0	0	0.5	0	0.533333	0	0.0660377	0	0.666667	0	0.272727	0	0	1	0	0.5	0	0	1	0	0	0	0	0.25	0.0944882	0.692308	0	0	0	0	0	0	0	0	0	0	0	0.272727	0	0	0.666667	0	0	0	0	0	0	0
K01479	0	0	0	0.142857	0	0.133333	0	0.0566038	0	0	1	0.931818	0	0	0	0	0	0	0	0	0	0	0	0	0	0.212598	0	0	0	0	0	0	0	0	0	0	0	0	0.0909091	0	0	0	0	0	0	0.5	0	0	0
K01480	0.333333	0	0	0.357143	0.5	0.2	0	0.415094	0.5	0	1	0.636364	0	0	1	0	1	0.608696	0.5	0	0.5	0	1	0.571429	0	0.322835	0.615385	1	0	1	0	0	1	0	0	0	0	0	0.0909091	0.5	0	0.333333	0.5	0.727273	1	0	0	0	1
K01481	0	0	0	0	0	0	0	0.00943396	0	0	0	0	0	0	0	0	0	0.0144928	0	0	0	0	0	0	0	0	0	0	0	0	0	0	0	0	0	0	0	0	0	0	0	0	0	0	0	0	0	0	0
K01482	0	0	0	0.0714286	0	0.333333	0	0.0849057	0	0	0	0.0454545	0	0	0	0	0	0	0	0	0	0	0	0	0	0.0629921	0.307692	0	0	0	0	0	0	0	0	0	0	0	0.272727	0	0	0.333333	0	0	0	1	0.5	0	0
K01483	0	0	0	0	0	0	0	0.349057	0	0	0	0	0	0	0	0	0.5	0.0289855	0.5	0	0	0	1	0.285714	0	0.393701	0	0	0	0	0	0	0	1	0	0	0	0	0	0	0	0	0.5	0	0	0	0	0	0
K01484	0	0	0	0	0	0	0	0.283019	0	0	0	0	0	0	0	0	0	0	0	0	0	0	0	0	0	0.330709	0	0	0	0	0	0	0	0	0	0	0	1	0	0	0	0	0.5	0	0	0	0	0	0
K01485	0	1	0	0.142857	0	0.266667	0	0.349057	0.5	0.333333	0	0.159091	0	0	0	1	0.5	0.217391	0	0	0	0	0	0.285714	0	0.259843	0	0	0	0	0	0	0	0	0	0	0	0	0.181818	0	0	0	0	0.0909091	0.5	0	0	0	0
K01486	0	0	0	0	0	0	0	0.179245	0.5	0.666667	0	0.454545	0	0	0	1	0	0.173913	1	1	0	0	0	0	0	0.015748	0.230769	0	0	0	0	0	0	1	0	0	0	0	0.181818	0.5	0	0	0	0	1	0	0	0	0
K01487	0	0	0	0	0.25	0.533333	0	0.301887	0	0.333333	0	0.409091	0	0	0	0	0.5	0.15942	1	0	0	0	1	0.571429	0	0.503937	0	0	0	0	0	0	0	0	0	0	0	0	0.0909091	0	0	0	0.5	0.0909091	0	0	0.5	0	0
K01488	0	0	0	0.785714	0.75	0.866667	0	0.188679	1	0.333333	1	0.136364	0	0	1	1	0.5	0.0869565	0	0	0	0	1	0.714286	0.5	0.204724	0.538462	0	0	0	1	0	0	0	0	0	0	0	0.636364	0	0	0	1	0.0909091	0	0	0	0	1
K01489	0	0	0.5	0.928571	0.75	0.733333	0	0.424528	1	1	0	0.795455	0	0	0	1	0.5	0.0869565	1	0	0	0	0	0.714286	1	0.283465	0.615385	0	0.285714	0	1	0	0	1	0	0	0	0	0.818182	0.5	0	0	0.5	0.181818	0	0	1	0	1
K01491	1	1	1	0.928571	0.5	0.933333	0	0.867925	1	1	1	0.931818	1	1	1	1	1	0.710145	1	1	0.75	1	1	1	0.5	0.897638	0.846154	1	0.428571	1	0.5	1	1	1	1	0.625	0	1	0.727273	1	0.5	0.666667	0.5	0.181818	0.5	0.75	1	1	1
K01493	0.666667	0	1	0	0.75	0.133333	1	0.0754717	0	0.666667	0	0.772727	1	1	0	0	0	0.188406	0.5	1	0.25	0	0	0.285714	0.75	0.110236	0.846154	0	0.285714	1	0.5	0	1	1	1	0.875	0	1	0.181818	0	0	0.666667	1	0.636364	0.75	0	0	1	0
K01494	0.333333	0	0	0.785714	0.5	0.866667	0	0.820755	1	0	1	0.25	0	1	0	1	0.5	0.666667	0.5	0	0.25	1	1	0.857143	0.25	0.858268	0.769231	1	0.714286	0	0	0	1	0	0.5	0.25	1	0	0.454545	0	1	0.666667	0	0.454545	0	0.75	1	0	1
K01495	0.666667	1	0	0.857143	0.75	0.933333	0	0.754717	1	0.333333	1	0.977273	1	1	1	1	0.5	0.855072	1	0	1	0	1	1	0	0.700787	0.923077	1	0.857143	1	1	1	0	0	0	0.875	1	1	0.818182	0.5	0	0.666667	1	0.0909091	0.75	0.75	1	1	0
K01496	1	0	0	0.357143	0.75	0.866667	1	0.783019	1	0.333333	0	0	1	1	0	1	0	0.217391	0	1	0.25	0	0	0.285714	0	0.622047	0	1	0.857143	0	0	1	0	0	0	0.625	1	1	0.363636	0	0	0	0	0.181818	0.75	1	0	1	0
K01497	0	0	0.5	0.0714286	0.75	0.0666667	0	0.575472	0.5	0	0	0.0909091	0	0	0	0	0.5	0.0289855	0	0	0	0	1	0	0	0.543307	0.153846	0	0	0	0	0	0	0	0.5	0	0	1	0	0	0	0.333333	1	0	0	0	0	0	0
K01498	0	0	0	0	0	0	0	0.00943396	0	0	0	0	0	0	0	0	0	0	0	0	0	0	0	0	0	0.0393701	0.0769231	0	0	0	0	0	0	0	0	0	0	0	0	0	0	0	0	0.0909091	0	0	0	0	0
K01499	0	0	0	0	0	0	0	0.00943396	0	0	0	0	0	0	0	0	0	0	0	0	0	0	0	0	0	0.0629921	0	0	0	0	0	0	0	0	0	0	0	0	0	0	0	0	0	0	0	0	0	0	0
K01500	0	0	0	0	0	0	1	0	0	0	0	0.0454545	0	1	0	1	0	0	0	0	0.5	0	0	0	0	0.0472441	0	0	0	0	0.5	0	0	1	0	0	0	0	0.181818	0	0	0.333333	0	0.0909091	0	0	0	1	0
K01501	0	0	0	0	0	0.2	0	0.132075	0	0	0	0.204545	0	1	0	0	0	0.144928	0	1	0.25	0	1	0	0.25	0.259843	0.538462	0	0.142857	0	0	0	0	0	0	0	0	1	0.181818	0	0	0	0.5	0	0	0	0	0	0
K01502	0	0	0	0	0	0	0	0.0283019	0	0	0	0	0	0	0	0	0	0.0144928	0	0	0	0	0	0	0	0.015748	0	0	0	0	0	0	0	0	0	0	0	0	0	0	0	0	0	0	0	0	0	0	0
K01505	0	0	0	0.214286	0.25	0.333333	0	0.169811	0	0	0	0.840909	0	0	0	0	0	0	0	0	0	0	1	0	0.75	0.275591	0.230769	0	0.285714	0	1	1	0	0	0	0	0	0	0	0	0	0	0	0	0	0	0	0	0
K01506	0	0	0	0	0	0.133333	0	0.0283019	0	0	0	0	0	0	0	0	0	0	0	1	0	0	0	0	0	0.015748	0	0	0	0	0	0	0	0	0	0	0	0	0	0	0	0	0	0	0	0	0	0	0
K01507	0	0	0	0.214286	0	0.866667	0	0.433962	0	0.333333	1	0.863636	0	0	0	0	1	0.0289855	0.5	0	0.25	0	1	0	0	0.700787	0.0769231	0	0	0	0	0	0	0	0	0	0	0	0.181818	0	0	0.333333	0.5	0.0909091	0	0	0	0	0
K01509	0	0	0	0	0	0	0	0.00943396	0	0	0	0	0	0	0	0	0	0	0	0	0	0	0	0	0	0	0	0	0	0	0	0	0	0	0	0	0	0	0	0	0	0	0	0	0	0	0	0	0
K01512	1	1	0	0.428571	0.75	0.4	1	0.556604	1	0.333333	1	0.318182	1	1	0	1	0	0.405797	1	1	0.75	1	1	0.857143	1	0.543307	0.846154	1	1	1	1	1	0	1	0	0.875	0	1	0.636364	1	0	0.666667	0.5	0.727273	0.75	1	1	1	1
K01513	0	0	0	0	0	0	0	0.0188679	0	0	0	0	0	0	0	0	0	0	0	0	0	0	0	0	0	0	0	0	0	0	0	0	0	0	0	0	0	0	0	0	0	0	0	0	0	0	0	0	0
K01515	0.666667	0	0	0.714286	0.75	0.133333	0	0.603774	1	0.666667	0	0.0909091	0	0	1	1	1	0.913043	1	1	0.5	0	1	1	0	0.653543	0.461538	0	0.714286	0	1	0	1	1	0	0.5	0	1	0.272727	1	0.5	0	0.5	0.181818	1	0.25	1	1	0
K01517	0	0	0	0	0	0	0	0.00943396	0	0	0	0.0227273	0	0	0	0	0	0	0	0	0	0	0	0	0	0.00787402	0	0	0	0	0	0	0	0	0	0	0	1	0	0	0	0	0	0	0	0	0	0	0
K01518	0	0	0	0	0	0	0	0.0377358	0	0	0	0.0227273	0	0	0	0	0.5	0.0144928	0	0	0.25	0	0	0	0	0.0629921	0	0	0	0	0	0	0	0	0	0	0	0	0	0	0	0	0	0.181818	1	0	0	0	0
K01519	1	0	0	0.714286	0.5	0.8	0	0.867925	1	0	0	0.863636	1	1	1	1	1	0.768116	1	1	0.5	1	1	1	0.5	0.92126	0.846154	0	0.571429	1	1	1	1	1	0	1	0	1	0.545455	1	1	0.666667	1	0.272727	0.75	0.75	0.5	1	0
K01520	0.333333	0	0.5	0.785714	0.5	1	1	0.915094	0	0.333333	1	0.75	1	1	0	1	0.5	0.521739	0	1	0.75	0	0	0.714286	0.5	0.80315	0.923077	1	0.571429	1	0.5	0	0	1	1	0	0	0	0.636364	0	0	0	0.5	0.636364	0	1	0	0	0
K01521	0	0	0	0	0	0	0	0	0	0	0	0	0	0	0	0	0	0	0	0	0	0	0	0	0	0.0551181	0	0	0	0	0	0	0	0	0	0	0	0	0	0	0	0	0	0	0	0	0	0	0
K01523	0	0	0	0	0	0.866667	0	0.839623	0.5	0.333333	0	0	0	0	0	0	0	0	0	0	0	0	0	0	0	0.598425	0	0	0	0	0	0	0	0	0	0	0	1	0	0	0	0	0.5	0	0	0	0	0	0
K01524	0	0	0	0.785714	0	1	0	0.915094	0	0	1	0.886364	0	1	0	0	1	0.0434783	1	0	0	0	1	0	0.75	0.755906	0	0	0.142857	0	1	1	0	0	0	0.125	0	1	0.363636	1	0	0	1	0.0909091	0	0.75	1	0	0
K01525	0	0	0	0	0	0	0	0	0	0	0	0	0	0	0	0	0	0	0	0	0	0	0	0	0	0.92126	0	0	0	0	0	0	0	0	0	0	0	0	0	0	0	0	0.5	0	0	0	0.5	0	0
K01529	0	0	0	0	0	0	0	0	0	0	0	0.136364	0	0	0	1	0	0	1	0	0	1	0	0	0	0.0472441	0	0	0	0	0.5	0	0	0	0	0	0	1	0	0	0.5	0	0	0.272727	0	0	0	0	0
K01531	0	0	0	0.0714286	0	0.0666667	0	0.0660377	0	0.333333	0	0.181818	0	0	0	0	0.5	0	0.5	0	0	0	0	0	0	0.141732	0	0	0	0	0	0	0	0	0	0	0	0	0	0	0	0	0	0	0	0	0	0	0
K01533	0	0	0	0.714286	0.25	0.8	1	0.433962	0.5	0.333333	1	0.727273	0	1	0	0	0.5	0.202899	0.5	1	0	0	1	0.285714	0.25	0.480315	0.0769231	0	0	0	1	0	1	1	0	0	0	1	0.181818	0	1	0	0.5	0.0909091	0	0.25	0	0	0
K01534	0	1	0	0.142857	0	0.466667	0	0.207547	0.5	1	0	0.477273	0	1	0	0	0.5	0.0144928	1	0	0.5	0	0	0	0.25	0.23622	0.307692	0	0.571429	0	0	1	0	1	0	0	0	1	0	1	0	0	0	0	0	0	0	1	0
K01535	0	0	0	0.0714286	0	0.133333	0	0.0283019	0	0	0	0	0	0	0	0	0	0	0	0	0	0	0	0	0	0.015748	0	0	0	0	0	0	0	0	0	0	0	0	0	0	0	0	0	0	0	0	0	0	0
K01537	0	0	0	0.0714286	0	0.266667	0	0.150943	1	0.333333	0	0.25	0	0	0	0	1	0.057971	0.5	0	0	1	1	0	0	0.165354	0	1	0	1	0	0	1	0	0	0	0	0	0	0.5	1	0.333333	0.5	0.818182	0	0	0	0	1
K01539	0	0	0	0	0	0	0	0.0188679	0	0	0	0	0	0	0	0	0	0	0	0	0	0	0	0	0	0	0	0	0	0	0	0	0	0	0	0	0	0	0	0	0	0	0	0.0909091	0	0	0	0	0
K01545	0	0	0	0	0	0	0	0.00943396	0	0	0	0	0	0	0	0	0	0	0	0	0	0	0	0	0	0.0787402	0	0	0	0	0	0	0	0	0	0	0	0	0	0	0	0	0.5	0	0	0	0	0	0
K01546	0	0	0	0.0714286	0	0.466667	0	0.198113	0	0.666667	0	0.340909	0	0	0	0	1	0	1	0	0	0	0	0	0	0.299213	0	0	0	0	0	0	0	0	0	0	0	0	0	0	0	0	0.5	0	0	0	0	0	0
K01547	0	0	0	0.0714286	0	0.533333	0	0.198113	0	0.666667	0	0.340909	0	0	0	0	1	0	1	0	0	0	0	0	0	0.299213	0	0	0	0	0	0	0	0	0	0	0	0	0	0	0	0	0.5	0	0	0	0	0	0
K01548	0	0	0	0.0714286	0	0.533333	0	0.198113	0	0.666667	0	0.318182	0	0	0	0	0.5	0	1	0	0	0	0	0	0	0.291339	0	0	0	0	0	0	0	0	0	0	0	0	0	0	0	0	0.5	0	0	0	0	0	0
K01551	0	0	0	0.785714	0	0.6	0	0.00943396	0	0	1	0.0227273	1	0	0	0	1	0.130435	0.5	0	0	0	0	0	0	0.204724	0.538462	0	0	0	0	0	0	0	0	0	0	0	0	0	0	0	1	0	0	0	0	0	1
K01552	0	0	0	0.142857	0	0.733333	0	0	0.5	0.666667	0	0	0	0	0	0	0	0.0289855	0	0	0	0	0	0	0	0.015748	0	0	0	0	0	0	0	0	0	0	1	0	0	0	0	0	0	0	0	0	0.5	0	0
K01554	0	0	0	0	0	0.8	0	0	0	0	0	0	0	0	0	0	0	0.0144928	0	0	0	0	1	0	0	0	0	0	0	0	0	0	0	0	0	0	0	0	0	0	0	0	0	0	0	0	0	0	0
K01555	0	0	0	0.571429	0	0.4	0	0.150943	0	0	0	0.659091	0	0	0	0	0	0	0	0	0	0	0	0	0.25	0.19685	0	0	0	0	0	0	0	0	0	0	0	0	0.0909091	0	0	0	0	0	0	0	0	0	0
K01556	0	0	0	0.714286	0.5	0.666667	0	0.45283	0.5	0	0	0.772727	0	0	0	0	0	0.115942	1	0	0.25	0	0	0.428571	0.25	0.480315	0.538462	0	0	0	0.5	0	0	0	0	0	0	0	0.363636	0	0	0.333333	1	0	0	0	0.5	0	0
K01557	0	0	0	0	0	0	0	0	0	0	0	0.0681818	0	0	1	0	0	0	0	0	0	0	0	0	0	0.015748	0	0	0	0	0.5	0	0	0	0	0	0	0	0.0909091	0	0	0	0	0	0	0	0	0	0
K01559	0	0	0	0	0	0	0	0.0377358	0	0	0	0.0454545	0	0	0	0	0	0	0	0	0	0	0	0	0	0.0629921	0	0	0	0	0	0	0	0	0	0	0	0	0	0	0	0	0	0	0	0	0	0	0
K01560	0	0	0	0.571429	0.75	0.533333	0	0.858491	0	0.333333	1	0.318182	0	0	0	0	0	0.623188	0	1	0.25	1	1	0.857143	0.25	0.362205	0.769231	0	0	1	0.5	0	0	1	0	0.125	0	0	0.0909091	0	0	0.666667	0	0.272727	0.25	0	0	0	0
K01561	0	0	0	0.0714286	0	0.133333	0	0.367925	0	0	0	0	0	0	0	0	0	0.15942	0.5	0	0	0	0	0	0	0.244094	0	0	0	0	0	0	0	0	0	0	0	0	0	0	0	0	0	0.0909091	0	0	0	0	0
K01562	0	0	0	0	0	0	0	0	0	0	0	0	0	0	1	0	0	0	0	0	0	0	0	0	0	0.00787402	0	0	0	0	0	0	0	0	0	0	0	0	0.0909091	0	0	0.333333	0	0	0	0	0	0	0
K01563	0	0	0	1	0.5	0.333333	0	0.311321	1	0	1	0.0454545	1	0	0	0	1	0.608696	1	0	0	0	0	0	0	0.393701	0.692308	0	0.714286	0	0.5	0	0	0	0	0	0	0	0.0909091	0	0	0.333333	0.5	0	0	0	1	0	0
K01565	0.333333	0	0	0	0.5	0.0666667	0	0.0283019	0	0	0	0.295455	0	1	0	0	0	0.0724638	0	0	0.25	0	0	0	0	0.0472441	0	0	0.714286	0	0	0	0	0	0	0	0	1	0.0909091	0	0	0	0	0	0	0	0	0	0
K01568	0	0	0	0	0	0	0	0.00943396	0	0	0	0.0227273	0	0	0	0	0	0	0	0	0	0	0	0	0	0.00787402	0	0	0	0	0	0	0	0	0	0	0	0	0	0	0	0	0	0	0	0	0	0	0
K01569	0	0	0	0	0	0.133333	0	0.00943396	0	0	0	0	0	0	0	0	0	0	0.5	0	0	0	0	0	0	0.023622	0	0	0	0	0	0	0	0	0	0	0	0	0	0	0	0	0	0	0	0	0	0	0
K01571	0	0	0	0	0.25	0	0	0.0849057	0	0	0	0	0	0	0	0	0	0.130435	0	0	0	0	0	0	1	0.330709	0	0	0	0	0	0	0	1	0	0	0	0	0	0	0	0.333333	0	0	0	0.25	0	0	0
K01572	0	0	0	0	0	0	0	0	0	0	0	0	0	0	0	0	0	0.0289855	0	0	0	0	0	0	0	0.00787402	0	0	0	0	0	0	0	0	0	0	0	0	0	0.5	0	0	0	0	0	0.25	0	0	0
K01573	0	0	0	0	0	0	0	0	0	0	0	0.0227273	0	0	0	0	0	0	0	0	0	0	0	0	0	0.291339	0	0	0	0	0	0	0	0	0	0	0	0	0	0	0	0	0	0	0	0	0	0	0
K01574	0	0	0	0.285714	0.5	0.266667	0	0.0471698	0	0	0	0	1	1	0	0	0	0.101449	0	0	0	0	0	0	0	0.11811	0	0	0	0	0	0	0	0	0	0	0	0	0	0	0	0	0	0	0	0	0	0	0
K01575	0	0	0	0	0	0.0666667	0	0	0	0.333333	0	0.113636	0	0	0	0	0	0	0	0	0	0	0	0	0	0.015748	0	0	0	0	0	0	0	0	0	0	1	0	0.0909091	0	0	0	0	0	0	0	0	0	0
K01576	0	0	0	0.0714286	0.25	0.333333	0	0.358491	0	0	0	0	0	0	0	0	0	0.536232	0.5	1	0	0	0	0	0	0.244094	0.153846	0	0.285714	0	0	0	0	0	0	0	0	0	0	0	0	0	0	0	0	0	0	0	0
K01577	0	0	0	0	0	0.133333	0	0.198113	0	0	0	0	0	0	0	0	0	0.434783	0	0	0	0	0	0.142857	0	0.0629921	0	0	0.142857	0	0	0	0	0	0	0	0	0	0	0	0	0	0	0	0	0	0	0	0
K01578	0	0	0	0	0.25	0	0	0.45283	0	0	0	0	0	0	0	0	0	0	0	0	0	0	0	0	0	0.204724	0.0769231	0	0	0	0	0	0	0	0	0	0	0	0	0	0	0	0	0	0	0	0	0	0
K01579	0.333333	1	0	0.214286	0	0.666667	1	0.141509	0	0	0	0.772727	1	1	0	0	0.5	0.26087	0.5	0	0.25	0	0	0.285714	0.25	0.393701	0	0	0.714286	0	0	1	1	0	0	0.5	0	1	0.272727	0.5	0	0.666667	0.5	0.181818	0	0.75	0.5	1	1
K01580	0	0	0	0.142857	0	0.266667	0	0.00943396	0	0	0	0.0227273	0	0	0	0	0	0.0144928	0	0	0	0	1	0	0	0.0866142	0	0	0	0	0	0	1	0	0	0	0	0	0	0	0	0	0	0	0	0	0	0	0
K01581	0	0	0	0	0	0	0	0.679245	0	0	1	0.0227273	0	0	0	0	0	0.057971	0	0	0	1	0	0	0	0.251969	0	0	0	0	0	0	0	0	0	0	0	0	0	1	0	1	0	0.545455	0	0	0	0	0
K01582	0	0	0	0	0	0	0	0	0	0	0	0	0	0	0	0	0	0	0	0	0	0	0	0	0	0.023622	0	0	0	0	0	0	0	0	0	0	0	0	0	0	0	0	0	0	0	0	0	0	0
K01583	0	0	0	0	0	0	0	0	0	0	0	0	0	0	0	0	0	0	0	0	0	0	0	0	0	0	0	0	0	0	0	0	0	0	0	0	0	0	0	0	0	0	0	0	0	0	0	0	0
K01584	0	0	0	0	0	0.266667	0	0.141509	0	0	0	0	0	0	0	0	0	0	0	0	0	0	0	0	0	0.299213	0	0	0	0	0	0	0	0	0	0	0	0	0	0	0	0	0	0	0	0	0	0	0
K01585	0.333333	0	0	0	0.25	0.2	0	0.0283019	0	0	1	0.818182	0	0	0	1	1	0	1	0	0	0	0	1	0.25	0.362205	0.0769231	0	0	0	0	0	0	0	0	0	0	1	0	0	0	0	1	0	0	0.5	0	0	0
K01586	1	1	0	1	0.75	0.866667	1	0.886792	0	0.666667	1	0.931818	1	1	1	1	0.5	0.724638	1	1	0.75	0	1	1	1	0.811024	0.769231	0	0.571429	0	1	1	1	1	0	0.75	1	1	0.454545	1	0	0.333333	0.5	0.636364	0	0.5	1	1	1
K01587	0	0	0	0	0	0.0666667	0	0	0	0	0	0	0	0	0	0	0	0	0	0	0	0	0	0	0	0	0	0	0	0	1	0	0	0	0	0	0	0	0	0	0	0	0	0	0	0.25	0	0	0
K01588	0.666667	0	0	1	1	0.866667	1	0.820755	0	0.666667	0	0.863636	1	1	1	1	1	0.768116	1	1	1	1	0	0.857143	0.75	0.850394	0.846154	1	0.428571	1	1	1	1	1	0	1	0	1	0.636364	1	0	1	1	0.272727	1	0.75	1	1	1
K01589	0	0	0	0.428571	0	0.866667	0	0.59434	0	0.666667	0	0.795455	0	0	0	0	0.5	0.0724638	1	0	0	0	0	0.285714	0.5	0.740157	0	0	0	0	0	0	0	0	0	0	0	1	0	0	0	0	0.5	0	1	0	0	0	0
K01590	0	0	0	0	0	0	0	0	0	0	0	0.0909091	0	0	0	0	0	0.0144928	0	0	0	0	0	0	0	0.0314961	0.0769231	0	0	0	0	0	0	0	0	0	0	0	0	0	0	0	0	0	0	0	0	0	0
K01591	0.333333	0	0	1	1	0.866667	1	0.858491	0.5	0.333333	1	0.863636	1	1	0	1	0.5	0.782609	1	1	0.75	1	0	1	0.75	0.874016	1	1	0.857143	0	1	1	1	1	0.5	0.625	0	1	0.727273	1	0.5	0.666667	1	0.545455	1	1	1	1	1
K01593	0	0	0	0.857143	0	0.333333	0	0.254717	0	0	0	0.25	0	0	0	0	0	0.0144928	0	0	0	0	1	0	0.5	0.133858	0.769231	0	0	0	0.5	0	0	0	0	0	0	0	0.181818	0	0	0.666667	0	0	0	0	0	0	0
K01594	0	0	0	0	0	0	0	0	0	0	0	0.0227273	0	0	0	0	0	0	0	0	0	0	0	0	0	0	0	0	0	0	0	0	0	0	0	0	0	0	0	0	0	0	0	0	0	0	0	0	0
K01595	0.333333	0	0	0.714286	0	0.466667	0	0.377358	0	0	0	0.727273	0	0	0	0	1	0.0869565	1	0	0	0	1	0.714286	0	0.685039	0	0	0	0	0	0	1	0	0	0.125	0	0	0.272727	0	0	0.333333	0.5	0.0909091	0	0	0	0	0
K01596	0.666667	0	0	0.285714	0	0.733333	0	0.113208	0	0	0	0	1	1	0	1	0	0.057971	0	1	0.75	0	0	0.857143	0	0.401575	0	0	0	0	0	1	0	1	0	0.375	0	0	0	0	0	0	0.5	0.181818	0	0	0	0	0
K01597	0	0	0	0	0	0.0666667	0	0	0.5	0.666667	0	0.545455	0	0	1	0	0	0	0	0	0	0	0	0	0.25	0.141732	0	0	0	1	0	0	0	0	0	0	0	0	0	0	0	0	1	0	0	0	0	0	0
K01598	0	0	0	0.142857	0	0	0	0	0	0.333333	0	0	0	0	0	0	0	0.0144928	0	1	0.75	0	0	0.142857	0.25	0	0	0	0	0	0	1	1	0	0	0.875	1	1	0	1	0	0.333333	0	0	0	0	0	0	0
K01599	0.666667	0	0	0.785714	0.75	0.933333	1	0.867925	1	0.333333	1	0.886364	1	1	0	0	0.5	0.594203	0	1	0.5	0	1	1	1	0.874016	0.769231	0	0.714286	0	1	1	1	1	0	0.375	1	1	0.818182	0.5	0	1	1	0	0	1	1	0	1
K01601	0	0	0.5	0	0	0.0666667	0	0.0754717	0	0	0	0	0	1	0	0	1	0	0	0	0	0	0	0	0	0.110236	0.0769231	0	0	0	0	0	0	0	0	0	0	0	0	0	0	0	0	0.363636	0	0	0	1	0
K01602	0	0	0	0	0	0	0	0.0754717	0	0	0	0	0	0	0	0	0.5	0	0	0	0	0	0	0	0	0.0551181	0	0	0	0	0	0	0	0	0	0	0	0	0	0	0	0	0	0	0	0	0	0	0
K01604	0	0	0	0	0	0	0	0	0	0	0	0.0227273	0	0	0	0	0	0.0144928	0.5	1	0	0	0	0	0	0	0	0	0	0	0	0	0	0	0	0	0	0	0	0	0	0	0	0	0	0	0	0	0
K01607	0	0	0	0.214286	0.25	0.466667	0	0.632075	0	0.333333	0	0.136364	0	0	0	0	0	0.565217	1	1	0	0	0	0.285714	0.5	0.535433	0.615385	0	0.428571	0	1	0	0	0	0	0.125	0	0	0	0	0	1	0.5	0	0	0	0	0	0
K01608	0	0	0	0	0	0.133333	0	0.0377358	0	0	0	0	0	0	0	0	0	0	0	1	0	0	0	0	0	0.125984	0	0	0	0	0	0	0	0	0	0	0	0	0	0	0	0	0	0	0	0	0	0	0
K01609	1	0	0	1	0.5	0.733333	1	0.90566	0.5	0.333333	0	0.795455	1	1	1	0	0.5	0.608696	1	1	0.75	1	0	0.857143	1	0.834646	1	0	0.571429	0	1	1	0	1	0	1	1	1	0.727273	0	0	1	0.5	0	0.75	0.75	1	1	0
K01610	0	1	0	0.714286	0.75	0.0666667	0	0.698113	1	0	0	0.977273	0	0	1	0	0	0.434783	1	0	0	0	0	0	0.75	0.425197	0.846154	0	0.428571	0	1	0	0	0	0	0.375	0	1	1	0	0	0.333333	0.5	0.0909091	1	0.75	0	0	1
K01611	0.333333	0	0	0.142857	0	0	0	0.254717	0	0	1	0.0681818	0	0	1	1	0.5	0.637681	0	1	0	0	0	0.142857	0	0.354331	0.230769	0	0.142857	1	0.5	0	1	0	0.5	0.625	0	0	0.0909091	0	0	0.666667	1	0.0909091	0	0	0	0	0
K01612	0	0	0	0	0.25	0	0	0.0377358	0	0	0	0	0	0	0	0	0	0.0434783	0	0	0	0	0	0	0	0.0314961	0	0	0	0	0	0	0	0	0	0	0	0	0	0	0	0	0	0	0	0	0	0	0
K01613	1	0	0	0.0714286	1	0.266667	0	0.688679	0	0.333333	1	0.954545	1	1	1	1	0	0	1	1	1	0	1	1	0	0.929134	0.923077	0	0.571429	0	1	1	0	0	0	0	1	1	0.909091	1	0	1	0.5	0.181818	0	0.75	0.5	0	1
K01615	0	0	0	0	0	0	0	0	0	0	0	0	0	0	0	0	0	0.057971	0	1	0	0	0	0	0	0.015748	0	0	0	0	0	0	0	0	0	0	0	0	0	1	0	0	0	0	0	0	0	0	0
K01616	0	0	0	0.357143	0	1	0	0	0	0	0	0	0	0	1	0	0	0	0	0	0	0	0	0	0	0	0	0	0	0	0	0	0	0	0	0	0	0	0	0	0	0	0	0	0	0	0	0	0
K01617	0	0	0	0.0714286	0	0.0666667	0	0.207547	0	0	0	0	0	0	0	0	0	0	0	0	0	0	0	0.428571	0	0.0944882	0	0	0	0	0	0	0	0	0	0	0	0	0	0	0	0	0.5	0	0	0	0	0	0
K01619	0.333333	0	0	0.714286	0.5	0.933333	1	0.235849	1	1	1	0.568182	0	0	1	1	0.5	0	1	0	0	0	1	0.714286	0.25	0.283465	0.538462	0	0.571429	0	1	0	1	0	0	0	0	1	0.363636	0.5	0	0.333333	0.5	0.0909091	0	0	0	0	1
K01620	0	1	0	0.928571	1	0.866667	1	0.792453	1	0.333333	1	0.909091	0	1	1	0	0	0.652174	1	1	0.25	0	1	0.285714	1	0.472441	0.692308	0	0.714286	0	1	0	1	1	0	0	0	0	0.727273	0	0	0.666667	1	0	0	1	0.5	0	0
K01621	0	0	0	0	0	0.4	0	0.0754717	0	0	0	0.0909091	0	0	0	0	1	0	1	0	0	0	1	0	0	0.125984	0	0	0	0	0	0	0	0	0	0	0	0	0	0	0	0	0	0	0	0	0	0	0
K01622	0	0	0	0	0	0	0	0	0	0	0	0	0	0	0	0	0	0.304348	0	0	0	0	0	0	0	0	0	0	0	0	0	0	0	0	0	0	0	0	0	1	0	0	0	0	0.75	0	0	0	0
K01623	0	0	0	0.285714	0	0.0666667	0	0.575472	0	0.333333	0	0.0681818	0	0	0	0	0	0.405797	0	0	0	0	0	0	0	0.448819	0.307692	0	0	0	0	0	0	0	0	0	0	0	0.454545	0	0	0	0	0	0	0	0	0	0
K01624	0.666667	0	1	0.571429	0	0.933333	1	0.207547	0	1	0	0.818182	0	1	1	1	0.5	0.217391	1	1	0.75	1	0	0.428571	0	0.559055	0.0769231	0	0.714286	0	0	1	1	1	0	0.25	1	1	0.181818	1	1	0.333333	0	0.0909091	0	0.75	0	1	0
K01625	0	0	0	0.285714	0.25	0.333333	1	0.471698	0	0.333333	0	0.636364	0	1	0	0	0.5	0.115942	1	0	0.25	0	1	0	0	0.519685	0.0769231	0	0.428571	0	0	1	0	1	0	0	1	1	0.181818	0.5	0	0	0	0	0	0.5	0	0	0
K01626	0	0	0	0.5	0	0.866667	0	0.867925	0	0	0	0	1	0	0	0	0.5	0.391304	1	1	0	0	0	0	0	0.944882	0	1	0	0	0	0	1	0	0	0.25	0	1	0.363636	0	0	0	0.5	0.181818	0	0	1	0	0
K01627	0.666667	0	0	0.0714286	0.75	0	0	0.745283	0	0	1	0.909091	1	1	1	1	0	0.0144928	0	1	1	0	0	1	0.25	0.929134	0.846154	0	0.428571	0	1	1	0	0	0	1	1	0	0.818182	1	0	1	1	0	0	0.75	1	1	1
K01628	0.666667	0	0	0.142857	1	0.333333	0	0.207547	0	0.333333	0	0.0227273	0	1	1	1	0	0.521739	0	0	0.5	0	1	0.714286	0.75	0.291339	0.384615	0	0.571429	0	0.5	1	0	1	0	0.375	1	0	0.181818	0.5	0	1	0.5	0	0	1	1	1	0
K01629	0	0	0	0	0	0.266667	0	0	1	0.333333	0	0	0	0	0	0	0	0.0144928	0	0	0	0	1	0	0	0.015748	0	0	0.142857	0	0	0	0	0	0	0	0	0	0.0909091	0	0	0	0	0	0	0	0	0	0
K01630	0	0	0	0	0	0	0	0	0	0	1	0.0227273	0	0	0	0	0	0.0144928	0	0	0	0	0	0.142857	0	0.0314961	0.0769231	0	0	0	0	0	1	0	0	0.125	0	0	0	0	0	0	0	0.0909091	0	0	0	0	0
K01631	0	0	0	0	0	0.0666667	0	0.245283	0	0	0	0	0	0	0	0	0	0	0	0	0	0	0	0	0	0.125984	0	0	0	0	0	0	0	0	0	0	0	0	0	0	0	0	0	0	0	0	0	0	0
K01633	0	0	0	0.857143	0.5	0.733333	0	0.858491	1	0.333333	1	0.886364	0	0	1	0	1	0.550725	1	0	0	0	1	0.857143	1	0.92126	0.461538	1	0.571429	0	1	0	0	0	0	0.125	1	1	0.909091	0	0	1	1	0	0	0	0	0	0
K01634	0	0	0	0.285714	0	0.2	0	0.0660377	0	0	0	0.0454545	1	0	0	0	0	0.0869565	0	0	0	0	0	0	0	0.0393701	0	0	0.142857	0	0	0	0	0	0	0	0	0	0.0909091	0	0	0	1	0	0	0	0	0	0
K01635	0.333333	0	0	0.357143	0.75	0	1	0.0188679	0.5	0.666667	0	0	0	0	0	0	0	0.0724638	0	0	0	0	1	0.142857	0	0.00787402	0	0	0	0	0	0	0	0	0	0	0	0	0	0	0	0	0	0	0	0	0	1	0
K01637	0	0	0	0.428571	0.25	0.533333	0	0.45283	0	0	0	0.25	0	0	1	0	0	0.217391	1	0	0	0	0	0.571429	0	0.818898	0.307692	1	0.571429	0	0.5	0	0	0	0	0	0	1	0.181818	0.5	0	0.333333	1	0.0909091	0	0	0	0	1
K01638	0	0	0	0.428571	0.25	0.6	0	0.641509	0	0	1	0.227273	0	0	1	0	0	0.246377	1	0	0	0	1	0.571429	0	0.84252	0.538462	0	0.142857	0	0.5	0	0	0	0	0	0	0	0.0909091	0	0	0	0.5	0.0909091	0	0	0	0	1
K01639	0	0	0	0	0	0.0666667	0	0.0377358	0	0.333333	0	0.0909091	0	0	0	0	0	0.101449	0	0	0	0	0	0	1	0.00787402	0	0	0.285714	0	0	0	1	0	0	0	0	1	0	0	0	0	0	0	0	0	0	0	0
K01640	0	0	0	0.857143	0	0.666667	0	0.613208	0	0	1	0.909091	0	0	0	0	0	0.26087	0.5	1	0	0	0	0.714286	1	0.748031	0	0	0.142857	1	0	0	0	0	0	0	0	1	0.181818	0	0	0	1	0	0	0	0.5	0	0
K01641	0.333333	0	0	0	0.25	0.0666667	0	0.0188679	1	0.666667	0	0.136364	0	0	1	0	0	0.0434783	0	0	0	0	0	0	0	0.11811	0	0	0	1	0	0	0	0	0	0	1	0	0	0.5	0	0	0	0	1	0	0	0	0
K01643	0	0	0	0	0	0	0	0.0377358	0	0.333333	0	0.0227273	0	0	0	0	0	0	0	0	0	0	0	0	0	0	0	0	0	0	1	0	0	0	0	0	1	0	0.272727	0	0	0	0	0	0	0	0	0	0
K01644	0	0	0	0.428571	0.5	0.866667	0	0.679245	0	0.333333	0	0.0227273	1	0	0	0	0	0.695652	1	1	0	0	1	0	0	0.511811	0.0769231	0	0.428571	0	1	0	0	0	0	0.125	1	0	0.545455	0	0	0	1	0	1	0	0	0	0
K01646	0	0	0	0	0	0	0	0	0	0.333333	0	0	0	0	0	0	0	0	0	0	0	0	0	0	0	0	0	0	0	0	0	0	0	0	0	0	0	0	0	0	0	0	0	0	0	0	0	0	0
K01647	0.333333	0	0.5	0.928571	0.75	1	0	0.95283	0.5	0.333333	0	0.954545	1	0	1	0	0.5	0.623188	1	1	0.5	0	1	1	0	0.897638	0.923077	0	0.714286	1	1	1	1	0	0	0.75	0	1	0.727273	0	0	0.666667	1	0.272727	1	0.75	0.5	0	1
K01649	1	0	0	1	1	0.933333	1	0.933962	1	0.333333	0	0.75	1	1	1	1	1	0.84058	1	1	1	0	1	0.285714	0.25	0.889764	0.923077	0	0.714286	0	0.5	1	0	1	0	0.875	1	1	0.545455	0	0	0.333333	1	0.0909091	1	1	1	1	0
K01652	0.666667	0	0	1	1	0.933333	1	0.943396	1	0.333333	1	0.795455	1	1	1	1	1	0.942029	1	1	1	0	1	0.714286	0.5	0.952756	0.692308	0	0.714286	0	0.5	1	1	1	0	1	1	1	0.818182	0	0	1	1	0.0909091	0.75	1	0.5	1	0
K01653	0.666667	0	0	0.857143	0.5	0.933333	1	0.820755	1	0.333333	0	0.795455	1	1	1	1	0	0.652174	1	1	1	0	1	0.285714	0.25	0.779528	0.307692	0	0.857143	0	0.5	1	0	1	0	0.875	0	1	0.454545	0	0	0	0	0	0.75	0.75	0.5	1	0
K01654	0	0	0	0	0	0.2	0	0.273585	0.5	0	1	0.25	0	0	0	0	0	0.173913	0	0	0.25	0	0	0.285714	0	0.0551181	0.230769	0	0	0	0.5	0	1	0	0	0.25	1	1	0	0	0.5	0.666667	0	0.0909091	0.25	0.25	1	0	0
K01655	0	0	0	0	0	0	0	0	0	0	0	0	0	0	0	0	0	0	1	0	0	0	0	0	0	0	0	0	0	0	0	0	0	0	0	0	0	0	0.181818	0	0	0	0	0.181818	0	0	0	0	0
K01656	0	0	0	0	0	0	0	0	0	0	0	0	0	0	0	0	0	0	0	0	0	0	0	0	0	0	0	0	0	0	0	0	0	0	0	0	0	0	0	0	0	0	0	0	0	0	0	0	0
K01657	1	0	0	0.928571	1	0.8	1	0.773585	0.5	0.333333	0	0.795455	1	1	1	1	0.5	0.695652	1	1	0.75	0	1	1	0.5	0.913386	0.846154	1	1	1	1	1	1	1	0	0.875	1	1	0.636364	0	0	1	1	0	0.5	0.75	1	1	0
K01658	1	0	0	0.5	0.5	0.4	0	0.358491	0	0.333333	0	0.909091	1	0	0	1	0.5	0.521739	1	1	0.75	0	1	0.285714	1	0.527559	0.846154	0	1	1	1	0	1	1	0	0.5	1	0	0.636364	0.5	0	0.333333	0.5	0	0.5	0.75	0.5	1	1
K01659	0	0	0	0	0	0.333333	0	0.188679	0	0	0	0.0454545	0	0	0	0	0	0.15942	0	0	0	0	0	0	0.5	0.724409	0	0	0.428571	0	0	0	0	0	0	0	0	1	0	0	0	0	0	0	0	0	0	0	0
K01661	0	0	0	0.857143	0	0.866667	0	0.0377358	0.5	0.333333	0	0.590909	1	0	1	0	0.5	0.304348	0	1	0	0	1	0	0	0.0551181	0.692308	0	0.714286	0	0.5	0	0	0	0	0.125	0	0	0.636364	0	0	0.333333	1	0	0	0	0	0	0
K01662	0.666667	0	0	0.857143	0	0.933333	0	0.943396	0	0.333333	1	0.863636	1	1	0	1	1	0.115942	1	1	0.25	0	1	0.714286	0.75	0.80315	0.846154	0	0.428571	0	1	1	1	0	0	0.5	1	1	0.818182	1	0	0.666667	0	0	0	0.5	1	0	1
K01663	0	0	0	0	0	0	0	0	0	0	0	0	0	0	0	0	0	0	0	0	0	0	0	0	0	0.0472441	0.0769231	0	0	0	0	0	0	0	0	0	0	0	0	0	0	0	0.5	0	0	0	0	0	0
K01664	0	0	0	0.357143	0	0.466667	1	0.471698	0.5	0	0	0.0909091	0	1	1	0	0	0.217391	0	0	0	0	0	0.714286	0.25	0.472441	0.0769231	0	0	0	0	1	0	0	0	0.375	0	1	0	0	0	0.666667	0.5	0	0	0	0.5	0	1
K01665	0.333333	0	0	0.428571	0	0.466667	0	0.358491	0	0	0	0.931818	1	1	0	0	0.5	0.15942	0	0	1	0	1	0.142857	0.25	0.503937	0.0769231	1	0.142857	0	0	1	0	0	0	0.375	0	0	0.272727	0.5	0	0.333333	1	0	0	0	0	1	0
K01666	0	0	0	0	0	0.266667	1	0.103774	0	0	0	0.0227273	0	1	0	1	0	0.0144928	0	0	0.75	0	0	0.142857	0	0.125984	0.153846	0	0.285714	0	0	1	0	0	0	0.25	1	0	0	0	0	0	0	0.0909091	0	0.5	0	0	0
K01667	0	1	0	0.357143	0.25	0.0666667	0	0.00943396	0	0	0	0.0909091	0	0	1	0	0	0	0	0	0	0	1	0.571429	0	0.0629921	0.461538	0	0	0	1	0	0	0	0	0	0	0	0.363636	0.5	0	0.666667	0.5	0.0909091	0	0.5	0	0	0
K01668	0	0	0	0.214286	0	0	0	0	0	0	0	0.0227273	0	0	0	0	0	0	0	0	0	0	1	0.142857	0.5	0.0551181	0	0	0	0	0	0	0	0	0	0	0	0	0	0	0	0	0	0	0	0	0	0	0
K01669	0	0	0	0.214286	0	0.866667	0	0.566038	0	0.666667	0	0.772727	0	0	0	0	1	0	1	0	0	0	0	0	0	0.677165	0	0	0	0	0	0	0	0	0	0	0	1	0	0	0	0	0.5	0	0	0	0	0	0
K01671	0	0	0	0	0	0.133333	0	0.00943396	0	0	0	0	0	0	0	0	0	0	0	0	0	0	0	0	0	0.00787402	0	0	0	0	0	0	0	0	0	0	0	0	0	0	0	0	0	0	0	0	0	0	0
K01673	0	0	0	0.571429	0.5	0.866667	0	0.707547	0	0	0	0.886364	0	0	0	0	0.5	0.115942	1	0	0	1	0	0.428571	0.25	0.826772	0.461538	0	0.142857	0	1	0	0	0	0	0	0	1	0	0	0	0.333333	0.5	0	0	0	0	0	0
K01674	0	0	0	0	0	0	0	0.0754717	0	0.666667	0	0.0227273	0	0	0	0	0	0.0289855	0	0	0	0	0	0	0	0.110236	0	0	0	0	0	0	0	0	0	0	0	0	0.181818	0	0	0	0.5	0	0	0	0.5	0	0
K01675	0	0	0	0	0	0	0	0	0	0	0	0	0	0	0	0	0	0	0	0	0	0	0	0	0	0.00787402	0	0	0	0	0	0	0	0	0	0	0	0	0	0	0	0	0	0	0	0	0	0	0
K01676	0	0	0	0.214286	0.25	0.2	0	0.433962	0	0	0	0.0909091	0	0	0	0	0	0	0	1	0.5	0	0	0	0	0.724409	0	0	0	0	0	1	0	0	0	0	0	1	0	0	0	0	0.5	0	0	0	0.5	0	0
K01677	0.333333	0	0	0	0	0	1	0.150943	0	0	0	0	0	0	0	1	0	0.15942	0	0	0.5	0	0	0	0	0.015748	0	0	0	0	0	0	0	0	0	0.375	0	0	0	0.5	0	0	0	0	0	0	0	1	0
K01678	0.333333	0	0	0	0	0	1	0.122642	0	0	0	0	0	0	0	1	0	0.173913	0	0	0.5	0	0	0	0	0.015748	0	0	0	0	0	1	0	0	0	0.375	0	0	0	1	0	0	0	0	0	0	0	1	0
K01679	0	1	0	0.857143	0.25	0.866667	0	0.707547	0.5	0.333333	1	0.954545	1	0	1	0	0	0.507246	1	1	0	0	1	0.714286	0	0.811024	1	1	0.571429	0	1	0	0	0	0	0.25	0	1	0.909091	0	0	1	1	0	0	0.75	0	0	0
K01681	0.333333	0	0	1	0.75	0.933333	0	0.943396	1	0.333333	1	0.977273	1	1	1	0	0	0.536232	1	1	0.5	0	1	1	0.5	0.80315	0.923077	0	0.714286	1	1	1	1	1	0	0.25	0	0	0.727273	0	0	1	1	0.181818	1	0.75	1	0	1
K01682	0	0	0	0	0	0	0	0.0471698	0	0	0	0.227273	0	0	0	0	1	0	0	0	0	0	0	0	0	0.629921	0	0	0	0	0	0	0	0	0	0	0	1	0	0	0	0	0	0	0	0	0	0	0
K01683	0	0	0	0	0.25	0	0	0	0	0	0	0	0	0	0	0	0	0.173913	0	0	0	0	0	0	0	0.00787402	0	0	0	0	0	0	0	0	0	0	0	0	0	0	0	0	0	0	0	0	0	0	0
K01684	0	0	0	0.0714286	0.75	0.0666667	0	0.367925	0	0	0	0.0681818	0	1	0	0	0	0.391304	0.5	0	0	0	1	0	0	0.15748	0	0	0.142857	0	0	0	0	0	0	0	0	0	0	0	0	0.333333	0	0	0	0	0	0	0
K01685	0	0	0	0	0.25	0	0	0.301887	0	0	0	0.590909	0	0	0	0	0	0.0144928	0	1	0	0	0	0	0	0.149606	0	0	0.428571	0	0	0	0	0	0	0	1	1	0	0	0	0	0	0	0	0	0	0	0
K01686	0.333333	0	0	0	0.5	0.0666667	0	0.0943396	0	0	0	0.590909	0	1	0	0	0	0.231884	0	0	0.5	0	0	0	0	0.0866142	0	0	0.285714	0	0	1	1	1	0	0	1	1	0.0909091	0	0	0.333333	0	0	0	0	0	1	0
K01687	0.666667	0	0	0.928571	0.5	0.866667	1	0.933962	1	0.333333	0	0.772727	1	1	1	1	1	0.782609	1	1	0.75	0	1	0.285714	0.25	0.897638	0.461538	0	0.428571	0	0.5	1	1	1	0	0.75	0	1	0.363636	0	0	0.333333	0	0	0.75	1	1	1	0
K01689	1	1	1	0.928571	0.75	0.8	1	0.877358	0.5	1	1	0.977273	1	1	1	1	0.5	0.73913	1	1	0.75	0	1	1	0.5	0.905512	1	1	0.857143	1	0.5	1	0	1	0	0.75	1	1	0.909091	1	0	0.666667	1	0.727273	0.75	0.75	0.5	1	1
K01690	0	0	0	0	0	0.133333	0	0.396226	0	0	0	0	0	0	0	0	0	0	0	0	0	0	0	0	0	0.503937	0	0	0	0	0	0	0	0	0	0	0	0	0	0	0	0	0	0	0	0	0	0	0
K01691	0	0	0	0	0	0	0	0	0	0	0	0	0	0	0	0	0	0	0	0	0	0	0	0	0	0	0	0	0	0	0	0	0	0	0	0	0	0	0	0	0	0	0.5	0	0	0	0	0	0
K01692	0	0	0	1	0.5	0.933333	0	0.924528	1	0	1	0.159091	1	0	0	0	0	0.927536	1	1	0	0	1	0.714286	0.5	0.748031	0.538462	0	0.857143	0	1	0	1	0	0	0	0	0	0.363636	0	0	0	1	0.0909091	0	0.25	0	0	0
K01693	1	0	0	0.785714	0.75	0.733333	1	0.820755	1	0.333333	0	0.0681818	1	1	0	1	0.5	0.753623	1	1	0.75	0	1	0.285714	0.75	0.645669	0.230769	0	0.714286	0	0	1	0	1	0	0.875	1	1	0.454545	0.5	0	0	1	0	0.5	0.5	1	1	0
K01695	1	0	0	0.928571	1	0.8	1	0.849057	0.5	0.333333	0	0.840909	1	1	1	1	1	0.855072	1	1	0.5	1	1	0.857143	0.75	0.913386	1	0	0.714286	1	1	1	1	1	0	0.75	1	1	0.727273	0	0	1	0.5	0	0.75	0.5	0.5	1	0
K01696	1	0	0	1	0.5	0.8	1	0.858491	0.5	0.333333	0	0.772727	1	1	1	1	0.5	0.594203	1	1	0.75	1	1	0.857143	1	0.929134	1	0	0.571429	1	1	1	1	1	0	0.75	1	1	0.727273	0	0	1	0.5	0	0.75	0.5	1	1	0
K01697	0	0	0	0.928571	0.5	0.6	0	0.226415	1	0	0	0.886364	0	0	1	0	0	0.0434783	0	0	0	0	1	0.714286	0	0.314961	0.923077	0	0	0	1	0	1	1	0	0.125	0	0	0.636364	0.5	0	1	1	0.0909091	0	0	0	0	1
K01698	0.666667	0	0	0.857143	0.75	0.866667	0	0.933962	1	0	1	0.840909	1	1	1	0	1	0.695652	1	1	0.75	0	0	0.857143	0.75	0.858268	0.846154	0	0.714286	0	1	1	1	0	0	0.75	1	1	0.727273	0.5	0	1	1	0	0.75	0.75	0.5	0	1
K01699	0	0	0	0.0714286	0	0	0	0.00943396	0	0	0	0	0	0	0	0	0	0	0	0	0	0	0	0	0	0.00787402	0	0	0	0	0	0	0	0	0	0	0	0	0	0	0	0	0	0	0	0	0	0	0
K01703	0.666667	0	0	0.928571	1	0.933333	1	0.886792	1	0.333333	0	0.75	1	1	1	1	0.5	0.666667	1	1	1	0	1	0.285714	0.75	0.889764	0.846154	0	0.857143	0	0.5	1	0	1	0	0.875	1	1	0.545455	0.5	0	1	0.5	0.181818	1	0.5	1	1	0
K01704	0.333333	0	0	0.928571	0.5	0.733333	1	0.877358	1	0.333333	0	0.772727	1	1	1	1	1	0.695652	1	1	1	0	1	0.285714	0.25	0.866142	0.769231	0	0.714286	0	0.5	1	0	1	0	0.875	1	1	0.545455	0	0	0	0	0.181818	1	0.5	1	1	0
K01705	0	0	0	0	0	0	0	0	0	0	0	0	0	0	1	0	0	0	0	0	0	0	0	0	0	0.015748	0	0	0	0	1	0	0	0	0	0	0	0	0.454545	0	0	1	0	0.0909091	0	0	0	0	0
K01706	0	0	0	0	0.25	0.0666667	0	0.0283019	0	0	0	0	0	0	0	0	0	0.0144928	0	0	0	0	0	0	0	0.165354	0	0	0	0	0	0	0	0	0	0	0	1	0	0	0	0	0	0	0	0	0	0	0
K01707	0	0	0	0	0.25	0.2	0	0.0660377	0	0	0	0.0227273	0	1	0	0	0	0.130435	0	0	0	0	0	0	0	0.15748	0	0	0	0	0	0	0	0	0	0	0	0	0	0	0	0	0	0	0	0	0	0	0
K01708	0	0	0	0	0	0	0	0.0188679	0	0	0	0	0	0	0	0	0	0	0	0	0	0	0	0	0	0.181102	0	0	0	0	0	0	0	0	0	0	0	0	0	0	0	0	0	0	0	0	0	0	0
K01709	0.666667	0	0	0.142857	0	0	0	0.283019	0	0	1	0.113636	0	0	0	0	0.5	0.188406	0.5	0	0	0	0	0.428571	0.25	0.125984	0.0769231	0	0	0	0	0	0	0	0	0.125	1	0	0	0.5	0	0.333333	0	0.0909091	0.25	0	0	0	0
K01710	1	1	0.5	0.714286	1	0.8	0	0.54717	1	0	1	0.977273	1	0	1	1	1	0.434783	1	1	1	1	1	1	0.75	0.582677	0.538462	0	0.571429	1	0.5	1	1	1	0	0.5	1	1	0.727273	1	1	1	1	0.272727	0.25	1	0.5	1	1
K01711	0	0	0	0.428571	0.75	0.333333	0	0.40566	1	0	1	0.590909	1	1	0	0	1	0.188406	0.5	0	0	0	0	0.714286	0	0.299213	0.384615	1	0.714286	0	1	1	1	0	0.5	0.125	0	1	0.0909091	0	0	0.666667	1	0.0909091	0.25	0.5	0	0	0
K01712	0	0	0	0.642857	0.25	0.733333	0	0.462264	0	0	0	0.840909	0	0	1	0	0	0	0.5	0	0	0	0	0.714286	0.25	0.488189	0.692308	0	0	0	1	0	1	0	0	0	0	0	0.545455	1	0	0.666667	1	0	0	0.5	0	0	1
K01713	0	0	0	0	0	0.0666667	0	0.0566038	0	0	0	0	0	0	0	0	0	0	0	0	0	0	0	0	0	0.133858	0	0	0	0	0	0	0	0	0	0	0	0	0	0	0	0	0	0	0	0	0	0	0
K01714	0.666667	1	0	1	0.75	0.933333	1	0.971698	0.5	0.666667	1	0.954545	1	1	0	1	1	0.898551	0	1	0.5	0	1	1	1	0.929134	0.846154	0	0.714286	0	1	1	0	1	0	0.875	1	1	0.272727	0.5	0	0	0.5	0	0	1	1	1	0
K01715	0	0	0	0.214286	0.75	0.266667	0	0.254717	0	0.333333	0	0.886364	0	0	1	0	0	0.550725	1	1	0	0	0	0.285714	0	0.188976	0.846154	0	0.142857	0	1	0	0	0	0	0.125	0	0	0.454545	1	0	0.666667	0.5	0	0	0	0.5	0	1
K01716	0	0	0	0.0714286	0	0	0	0.575472	0	0	0	0.0227273	0	0	0	0	0	0	0	1	0	0	0	0.714286	0	0.614173	0.846154	0	0.571429	0	0	0	0	0	0	0	0	0	0.272727	0	0	0	0.5	0	0	0	0	0	0
K01719	0	0	0	0.714286	0.5	0.666667	0	0.90566	1	0	0	0.977273	1	0	1	0	1	0.26087	1	1	0.25	0	0	0.142857	0.75	0.84252	0.923077	0	0.428571	0	1	0	0	0	0	0.125	0	1	0.727273	0	0	1	0.5	0	0.75	0	1	0	1
K01720	0	0	0	0	0	0.4	0	0.179245	0	0	0	0.0681818	0	0	0	0	0	0.304348	0.5	0	0	0	0	0.285714	0.75	0.456693	0	0	0.428571	0	1	0	0	1	0	0	0	1	0.363636	0	0	0.333333	0	0.0909091	0	0.25	0.5	0	0
K01721	0	0	0	0	0	0.133333	0	0.433962	0	0	0	0	0	0	0	0	0	0.333333	0	0	0	0	0	0	0	0.125984	0	0	0	0	0	0	0	0	0	0	0	0	0	0	0	0	0	0	0.25	0	0	0	0
K01724	0	0	0	1	1	0.666667	0	0.820755	1	0	1	0.659091	1	0	1	0	0.5	0.623188	1	0	0	1	1	0.857143	0.75	0.858268	1	0	0.571429	1	1	0	0	0	0	0.25	0	1	0.727273	0	1	0.333333	1	0.363636	1	1	0.5	0	0
K01725	0	0	0	0	0	0.0666667	0	0.0943396	0	0	0	0	0	0	0	0	1	0	1	0	0	0	0	0	0	0.283465	0	0	0	0	0	0	0	0	0	0	0	1	0	0	0	0	0	0	0	0	0	0	0
K01726	0.333333	0	0	0.0714286	0.5	0.466667	0	0.754717	0	0.333333	1	0.636364	1	0	0	0	0	0.0289855	0	0	0	0	0	0.571429	0	0.716535	0.461538	0	0	0	0.5	0	0	1	0	0.125	0	1	0.272727	0	0	0	1	0	0	0.75	0.5	0	0
K01727	0	0	0	0	0	0.0666667	0	0.00943396	0	0.333333	0	0.136364	0	0	0	0	0	0	0	0	0	0	0	0	0	0	0	0	0	0	0	0	0	0	0	0	0	1	0.0909091	0	0	0	0	0	0	0	0	0	0
K01728	0	0	0	0	0	0.0666667	0	0.0188679	0.5	0	0	0.113636	0	0	0	0	0	0	0.5	0	0.25	0	0	0	0	0.0393701	0	0	0.142857	0	0	0	0	0	0	0	0	1	0	1	0	0	0.5	0	0	0	0	0	0
K01729	0	0	0	0.214286	0	0	0	0.0566038	0	0	0	0.136364	0	0	0	0	0	0.0289855	0	0	0	0	0	0	0	0.0944882	0.153846	1	0	1	0	0	0	0	0	0	0	1	0.363636	0.5	0	0.666667	0.5	0	0	0	0	0	0
K01730	0	0	0	0	0.25	0	0	0.0471698	0	0	0	0.136364	0	1	0	0	0	0	0.5	0	0.25	0	0	0	0.25	0.00787402	0	0	0.142857	0	0	0	1	0	0	0	0	0	0	0	0	0	0	0	0	0	0	0	0
K01731	0	0	0	0	0	0	0	0	0	0	0	0	0	0	0	0	0	0	0	0	0	0	0	0	0	0	0	0	0	0	0	0	0	0	0	0	0	0	0	0	0	0	0	0	0	0	0	0	0
K01732	0	0	0	0	0	0	0	0	0	0	0	0.0227273	0	0	0	0	0	0	0	0	0	0	0	0	0	0.00787402	0	0	0.142857	0	0	0	0	0	0	0	0	0	0	0	0	0	0	0.0909091	0	0	0	0	0
K01733	1	0	0.5	0.928571	0.75	0.866667	1	0.962264	1	0.666667	0	0.795455	1	1	1	1	1	0.985507	1	1	1	0	1	1	0.5	0.897638	1	0	0.714286	0	1	1	1	1	0	0.875	1	1	0.636364	0	0	1	1	0.363636	0.75	0.75	1	1	0
K01734	0	0	0	0.0714286	0	0	0	0.0660377	0	0.333333	0	0.272727	0	0	0	0	0	0	1	0	0	0	0	0	0	0.204724	0	0	0	0	0.5	0	0	0	0	0	0	0	0	0	0	0	0	0	0	0	0	0	0
K01735	0.666667	0	0	0.714286	0.75	1	0	0.915094	0	0.666667	0	0.954545	1	1	1	1	1	0.376812	1	1	1	0	1	1	0.75	0.850394	0.846154	0	0.714286	1	1	1	0	1	0	0.875	1	1	0.818182	0.5	0	1	0.5	0	0	0.5	1	0	1
K01736	0.666667	0	0	0.928571	1	0.866667	0	0.924528	1	0.666667	0	0.886364	1	1	1	1	1	0.73913	1	1	0.75	0	1	1	0.75	0.92126	0.615385	0	0.571429	1	1	1	0	1	0	0.875	1	1	0.818182	0.5	0	1	1	0	0.5	0.5	1	1	1
K01737	0.666667	1	0	0.142857	0.75	0	1	0.377358	0.5	0	1	1	1	1	1	1	1	0.565217	1	1	1	0	0	0.857143	1	0.716535	0.923077	0	0.428571	0	1	1	1	0	0	0.75	1	1	0.818182	0.5	0	0.666667	1	0	0.75	1	1	1	1
K01738	0.333333	0	0	0.5	0.25	0.6	1	0.933962	0	0.666667	1	0.159091	1	1	0	1	1	0.507246	1	1	1	0	0	0.142857	0.25	0.724409	0.846154	0	0.571429	0	1	1	1	1	0	1	1	1	0.545455	0.5	0	0.333333	1	0.0909091	0.75	0.75	1	0	0
K01739	0	1	0	0.785714	0.5	0.933333	0	0.443396	1	0.333333	0	0.386364	0	0	1	0	0	0.173913	1	0	0	0	1	0.285714	0.75	0.322835	0.461538	0	0.285714	0	0.5	1	1	0	0	0.125	0	0	0.636364	0	0	0.666667	0.5	0	0	0	0	0	0
K01740	0	1	0	0.428571	0.25	0.666667	0	0.660377	0	0	0	0.340909	0	1	1	0	0	0.0144928	1	1	0	0	1	0	0	0.716535	0	0	0.285714	0	0.5	1	0	1	0	0.5	1	0	0	0	0	0	0	0	0	0.25	0	0	0
K01741	0.333333	0	0	0	0	0	0	0	0	0	0	0	0	0	0	0	0	0	0	0	0	0	0	0	0	0	0	0	0	0	0	0	0	0	0	0	0	0	0	0	0	0	0	0	0	0	0	0	0
K01744	0.333333	1	0	0	0.25	0.466667	0	0.0377358	0	0.333333	1	0.0681818	0	1	0	0	0	0.0144928	0	0	0.5	0	0	0.285714	0	0.165354	0	0	0	1	0	0	0	0	0	0.125	0	1	0.0909091	0	0	0.666667	0	0.272727	0.75	0	0	0	1
K01745	0	1	0	0.714286	0.25	0.733333	0	0.481132	0	0	0	0.909091	0	0	1	0	0	0	0.5	0	0	0	1	0.714286	0	0.566929	0.692308	0	0.142857	0	1	0	0	0	0	0	0	1	0.727273	1	0	0.666667	1	0	0	0.5	0	0	1
K01746	0	0	0	0	0	0	0	0	0	0	0	0	0	0	0	0	0	0	0.5	0	0	0	1	0	0	0.015748	0.615385	0	0	0	0	0	0	0	0	0	0	0	0	0.5	0	0	0	0	0	0	0	0	0
K01749	0.666667	0	0	0.785714	1	0.8	0	0.915094	1	0.333333	1	0.886364	1	1	1	0	0.5	0.753623	1	1	0.75	0	0	1	0.75	0.929134	0.846154	0	0.714286	0	1	1	1	0	0	0.625	0	1	0.818182	0.5	0	1	0.5	0	0.75	0.75	0.5	0	1
K01750	0	0	0	0.642857	0.25	0.2	0	0.490566	0	0.333333	0	0.0909091	0	0	0	0	0	0.478261	0	0	0.25	0	0	0	0.25	0.307087	0.538462	0	0	0	0	0	1	0	0	0	1	0	0.0909091	0	0	0.333333	0.5	0	0	0	0	0	0
K01751	0	0	0	0.5	0	0	0	0.207547	0	0	0	0.0227273	0	0	0	0	0	0	0	0	0	0	0	0	0	0.0866142	0.0769231	0	0	0	0	0	0	0	0	0	0	0	0	0	0	0	0	0	0	0	0	0	0
K01752	0	0	0	0.214286	0	0.466667	0	0.386792	0	0.333333	0	0.795455	0	0	0	0	0	0.0289855	1	0	0	0	0	0	0	0.464567	0	0	0.142857	1	0	0	0	0	0	0	0	1	0.0909091	0	0	0	0.5	0	0	0	0	0	0
K01753	0	0	0	0.142857	0	0.266667	0	0.0188679	0	0	0	0	0	0	0	0	0	0	0	0	0	0	1	0	0	0.181102	0	0	0	0	0	0	0	0	0	0	0	0	0	0	0	0	0	0	0	0	0	0	0
K01754	0	0	0.5	0.857143	0.75	0.866667	0	0.915094	0.5	0.333333	1	0.772727	0	0	1	0	1	0.550725	1	0	0	0	1	0.571429	0	0.929134	0.923077	1	0.857143	0	0.5	1	1	1	0	0	0	1	0.363636	0	0	0.666667	0.5	0	1	0.75	1	0	0
K01755	1	0	0	0.857143	1	0.8	1	0.943396	0.5	0.333333	0	0.795455	1	1	1	1	1	0.768116	1	0	0.25	0	1	0.571429	0.5	0.874016	0.923077	0	0.714286	1	0	1	0	0	0	0.625	0	1	0.181818	0	0	0.333333	0	0.0909091	0.75	1	0.5	1	0
K01756	0.666667	1	0	1	0.75	0.933333	1	0.877358	0.5	1	1	0.909091	1	1	1	1	1	0.797101	1	1	0.75	0	1	0.857143	0.5	0.913386	0.923077	1	0.428571	1	1	1	0	1	0	0.875	1	1	0.818182	1	0	1	0.5	0.272727	0.75	1	0.5	1	1
K01757	0	0	0	0	0	0.4	0	0	0	0	0	0	0	0	0	0	0	0	0	0	0	0	0	0	0	0	0	0	0	0	0	0	0	0	0	0	0	0	0	0	0	0.666667	0	0	0	0	0	0	0
K01758	0	0	0	0.214286	0.5	0.2	0	0.216981	1	0	1	0.886364	0	0	1	0	1	0.115942	0	0	0	0	1	0.714286	1	0.267717	0.769231	0	0.142857	0	1	0	1	1	0	0	0	0	0.545455	1	0	0.333333	1	0.181818	0	0	0	0	1
K01759	0	0	0	0.285714	0.5	0	0	0.886792	0	0.666667	1	0.431818	1	0	0	0	0.5	0.681159	1	0	0	0	1	0.142857	0.25	0.897638	0.384615	0	0.285714	0	0.5	0	0	1	0	0	1	1	0.0909091	0	0	0.333333	1	0.181818	0.5	0.75	1	0	0
K01760	0	0	0	0	0.5	0	0	0.811321	0.5	0.333333	0	0.681818	0	0	1	0	0	0.0144928	1	0	0	0	1	0.285714	1	0.377953	0.230769	0	0.142857	0	0.5	0	1	0	0	0	0	0	0.636364	0	0	1	0.5	0	0	0	0	0	0
K01761	0	1	0	0.357143	0.75	0.2	0	0.273585	0.5	0	1	0.522727	0	0	1	0	0	0.0289855	1	0	0	0	1	0.142857	1	0.188976	0.153846	0	0	0	1	0	1	0	0	0	0	0	0.636364	0	0	0.666667	0.5	0.0909091	0	0	0	0	0
K01762	0	0	0	0.214286	0	0	0	0	0	0	0	0	0	0	0	0	0	0	0	0	0	0	0	0	0	0.00787402	0	0	0	0	0	0	0	0	0	0	0	0	0	0	0	0	0	0	0	0	0	0	0
K01766	0	0	0	0	0	0	0	0	0	0	0	0	0	0	0	0	0	0	0	0	0	0	0	0	0	0.0551181	0	0	0	0	0	0	0	0	0	0	0	0	0	0	0	0	0	0	0	0	0	0	0
K01767	0	0	0	0	0	0	0	0	0	0	0	0	0	0	0	0	0	0	0	0	0	0	0	0	0	0.015748	0.230769	0	0	0	0	0	0	0	0	0	0	0	0	0	0	0	0	0	0	0	0	0	0
K01768	0.666667	1	0	0.571429	0.25	0.733333	0	0.650943	1	0	1	0.75	0	0	1	1	1	0.637681	0.5	1	1	0	1	1	1	0.669291	0.923077	0	0.857143	0	1	0	1	1	0	0.125	1	1	1	1	0.5	1	1	0.181818	0.75	1	1	0	1
K01769	0	0	0	0	0	0	0	0.0283019	0	0	0	0	0	0	0	0	0	0.0434783	0	0	0	0	0	0	0	0.00787402	0	0	0	0	0	0	0	0	0	0	0	0	0	0	0	0	0.5	0	0	0	0	0	0
K01770	0.333333	1	0	0.857143	1	0.8	1	0.0754717	0	0.666667	0	0.431818	1	1	0	1	0.5	0.73913	1	1	0.5	0	0	0.285714	0.25	0.732283	0.846154	0	0.857143	0	1	1	0	1	0	0.5	1	1	0.636364	0.5	0	1	0	0	0	0.75	1	1	0
K01771	0	0	0	0	0	0	0	0	0	0	0	0.0909091	0	0	0	0	0	0	0	0	0	0	0	0	0	0.00787402	0	0	0	0	0	0	0	0	0	0	0	0	0.0909091	0	0	0	0	0	0	0	0	0	0
K01772	0.333333	0	0	0.714286	1	0.866667	0	0.915094	1	0.666667	1	0.909091	1	0	0	0	1	0.0289855	0	1	0	0	0	1	0.25	0.913386	0.923077	0	0.714286	0	0.5	0	0	0	0	0.125	0	1	0.818182	0	0	0.666667	0.5	0	0	1	0	0	1
K01775	0.666667	1	0.5	0.928571	1	0.8	1	0.867925	1	0.666667	1	0.613636	1	1	1	1	1	0.057971	1	1	0.75	1	1	1	0.75	0.897638	0.769231	0	1	0	0.5	1	0	1	0.5	0.625	1	1	1	1	1	0.666667	1	0	0	0.5	1	1	0
K01776	0.666667	1	0.5	0.714286	0	0.8	0	0.509434	1	0.333333	0	0.931818	0	0	1	1	0	0.130435	1	1	1	0	1	1	0	0.614173	0	1	0.857143	0	1	1	0	1	0	0.75	0	1	0.454545	0	0	0.666667	0.5	0	0.75	0	0	0	0
K01777	0	0	0	0.285714	0	0.133333	0	0.0943396	0	0	0	0.0454545	0	0	0	0	0	0.0144928	0	1	0	0	1	0	0	0.023622	0.307692	0	0	0	0	0	0	0	0	0	0	0	0	0	0	0	0	0	0	0	0	0	0
K01778	1	1	0	0.928571	0.5	0.866667	1	0.933962	0	0	0	0.954545	1	1	1	1	1	0.608696	0	1	1	0	0	1	1	0.905512	0.923077	0	0.857143	0	1	1	1	1	0	0.875	1	1	0.727273	0.5	0	0.666667	0.5	0.0909091	0	1	0.5	1	1
K01779	0.333333	0	0	0.214286	0	0.466667	0	0.330189	0	0.333333	0	0.227273	0	0	0	0	0	0.0144928	0	0	0	0	0	0.142857	0.25	0.220472	0.0769231	0	0	0	0	0	0	1	0.5	0	1	0	0	0	0	0.333333	0	0.181818	0	0	0	0	0
K01781	0	0	0	0	0.5	0	0	0.188679	0	0	0	0	0	0	0	0	0	0.289855	0	0	0	0	0	0	0	0.0708661	0	0	0	0	0	0	0	0	0	0	0	0	0	0	0	0.333333	0	0	0	0	0	0	0
K01782	0	0	0	0.5	0	0.866667	0	0.584906	0	0	1	0.113636	1	0	1	1	0	0	0	1	0	0	0	0	1	0.637795	0.846154	0	0	0	0	0	0	0	0	0.5	0	0	0.272727	0	0	0	1	0.0909091	0	0	0	0	1
K01783	0.666667	1	0	1	0.5	0.933333	1	0.896226	1	0.666667	0	0.977273	1	1	0	1	0	0.681159	1	1	0.75	1	1	0.857143	0.75	0.897638	0.846154	0	0.714286	1	1	1	1	0	0	0.875	0	1	0.818182	1	1	0.666667	1	0.454545	0	1	1	1	1
K01784	0.666667	1	0	0.928571	0.75	1	1	0.839623	1	0.666667	1	0.931818	1	1	1	1	0.5	0.971014	1	1	1	1	1	0.857143	0.75	0.755906	1	1	0.857143	0	1	1	1	1	0	0.75	1	1	0.636364	1	0.5	1	1	0.636364	0.25	1	1	1	1
K01785	0	0	0	0.142857	0.5	0.666667	0	0.273585	0	0	0	0.636364	0	1	0	0	0	0.057971	1	0	0	0	0	0	0	0.204724	0.0769231	0	0.428571	0	0	0	1	0	0	0	1	1	0.181818	0	0	0	0.5	0.0909091	0	0	0	0	0
K01787	0	0	0	0	0	0	0	0.0754717	0	0	0	0.159091	0	1	0	0	1	0	0	0	0.5	0	0	0	0	0	0	0	0	0	0	1	0	0	0	0	0	1	0	0	0	0	0	0	0	0	0	0	0
K01788	0	0	0	0	0	0.133333	0	0.0283019	0	0.666667	0	0	0	0	0	0	0.5	0	0	0	0	0	0	0	0.25	0.00787402	0	0	0	0	0	0	0	0	0	0	0	0	0	0	0	0	0	0	0	0	0	0	0
K01790	0.666667	1	0	0.285714	1	0.266667	0	0.603774	1	0	0	0.886364	1	0	1	0	1	0.275362	1	1	0.25	1	0	1	0.25	0.614173	0.461538	0	0.857143	0	1	1	1	0	0	0.25	0	1	0.454545	1	0.5	1	0.5	0	0.25	0.5	1	0	1
K01791	0.666667	0	0	0.214286	1	0.266667	0	0.415094	1	0.666667	1	0.454545	0	0	1	1	1	0.188406	1	1	0.25	0	1	1	1	0.314961	0.769231	1	0.142857	0	0	1	1	1	0	0.125	0	1	0.181818	1	0	0.666667	1	0.363636	0.25	0.5	0	0	1
K01792	0	0	0	0	0	0.0666667	0	0	0	0	0	0	0	0	0	0	0.5	0	0	0	0	0	0	0	0	0.362205	0	0	0	0	0	0	0	0	0	0	0	1	0	0	0	0	0.5	0	0	0	0	0	0
K01793	0	0	0	0	0	0	0	0	0	0	0	0.0227273	0	0	1	0	0	0.0144928	0	0	0	0	0	0	0	0.00787402	0	0	0	0	0	0	0	0	0	0	0	0	0	0	0	0	0	0	0	0	0	0	0
K01795	0	0	0	0	0	0	0	0.0188679	0	0	0	0	0	0	0	0	0	0	0	0	0	0	0	0	0	0.0314961	0	0	0	0	0	0	0	0	0	0	0	0	0	0	0	0	0	0	0	0	0	0	0
K01796	0	0	0	0.857143	0	0.6	0	0.650943	0	0	0	0.0454545	1	0	0	0	0	0.521739	0	1	0	0	0	0.285714	0	0.527559	0	0	0.428571	0	0	0	0	0	0	0	0	0	0	0	0	0	1	0	0	0	0	0	0
K01798	0	0	0	0	0	0	0	0	0	0	0	0.568182	0	0	0	0	0	0	0	0	0	0	0	0	0	0	0	0	0	0	0	0	0	0	0	0	0	0	0	0	0	0	0	0	0	0	0	0	0
K01799	0	0	0	0	0	0	0	0.443396	0	0	0	0	0	0	0	0	0	0.405797	0	0	0	0	0	0	0	0.181102	0.0769231	0	0	0	0	0	0	0	0	0	0	0	0	0	0	0.333333	0	0	0	0	0	0	0
K01800	0	0	0	0	0	0	0	0.45283	0	0	1	0	0	0	0	0	0	0	0	0	0	0	0	0	0	0.346457	0	0	0	0	0	0	0	0	0	0	0	1	0	0	0	0	0	0	0	0	0	0	0
K01801	0	0	0	0	0	0	0	0.122642	0	0	0	0	0	0	0	0	0	0	0	0	0	0	0	0	0	0.267717	0	0	0	0	0	0	0	0	0	0	0	0	0	0	0	0	0	0	0	0	0	0	0
K01802	0.333333	0	0	0.928571	0.75	0.866667	0	0.877358	0.5	0	1	0.863636	0	0	1	0	1	0.550725	1	0	0	0	1	0.714286	1	0.622047	0.846154	0	0.571429	1	1	0	1	0	0	0.25	0	1	0.727273	0.5	0	1	1	0.909091	1	1	1	0	0
K01803	1	0	1	0.928571	0.75	0.866667	1	0.886792	1	1	1	0.909091	1	1	1	1	0.5	0.695652	1	1	0.75	1	1	0.857143	0.75	0.905512	0.769231	0	0.857143	1	1	1	1	1	0	0.375	1	1	0.727273	1	1	0.666667	1	0.727273	0.75	0.5	1	1	0
K01804	0	0	0	0	0	0.266667	0	0	0	0	0	0.386364	0	1	0	0	0	0	0.5	0	0	0	1	0	0	0.023622	0	0	0	0	0	0	1	0	0	0	0	0	0	0	0	0	0	0	0	0	0	0	0
K01805	0	0	0	0.785714	0.25	0.133333	1	0.141509	0	0	0	0.5	0	1	0	0	0	0	0.5	1	0.25	0	1	0	0.75	0.0629921	0.0769231	0	0.714286	0	0	1	0	0	0	0.125	0	1	0.0909091	0.5	0	0.333333	0	0	0	0	0	1	0
K01807	0	0	0	0.0714286	0	0.133333	0	0.471698	0.5	0.666667	0	0.0909091	0	0	0	0	0	0.0144928	1	0	0	0	0	0	0	0.889764	0.692308	0	0	1	0.5	0	0	0	0	0	0	0	0	0	0	0	0	0	0.75	0	1	0	0
K01808	0.666667	0	0	0.857143	1	0.866667	1	0.613208	1	0.666667	1	0.840909	1	1	1	1	0	0.753623	0.5	1	1	1	1	0.857143	0.5	0.0551181	0.230769	0	0.571429	1	1	1	1	1	0	0.875	1	1	0.909091	0.5	1	0.666667	1	0.454545	0	0.5	0	1	0
K01809	0	0	0	0.357143	0.75	0.933333	1	0.245283	0	0.666667	1	0.636364	0	0	0	0	1	0	1	1	1	0	1	0.285714	0	0.0629921	0.0769231	0	0.714286	1	0	1	0	1	0	0.125	0	1	0	0	0	0	0	0.0909091	0	0	0	0	0
K01810	0.666667	0	0	0.357143	0.75	1	0	0.858491	0	1	1	0.840909	1	1	0	1	1	0.289855	1	1	1	0	1	0.571429	0	0.818898	0.923077	0	0.714286	0	0	0	0	0	0	0.375	1	1	0	1	0	0.666667	0.5	0.0909091	0	0.75	0.5	0	1
K01811	0	0	0	0.0714286	0	0.133333	0	0.0943396	0	0	0	0.25	0	0	0	0	0	0.0144928	0	0	0	0	0	0.142857	0	0.0866142	0.0769231	0	0.142857	0	0	0	0	0	0	0	0	0	0	0	0	0	1	0	0	0	0	0	0
K01812	0	0	0	0.0714286	0	0.0666667	1	0.169811	0	0	0	0.613636	0	1	0	0	0	0.057971	0	0	0.5	0	0	0.142857	0	0.0629921	0.0769231	0	0.714286	0	0	1	1	0	0	0	0	1	0.181818	0	0	0	0	0	0	0	0	0	0
K01813	0	0	0	0	0	0	0	0.00943396	0	0	0	0.0227273	0	0	0	0	0	0	0	0	0.5	0	0	0	0.5	0.015748	0	0	0.285714	0	0	0	0	0	0	0	0	0	0	0	0	0	0	0	0	0	0	0	0
K01814	1	0	0	0.928571	0.75	0.0666667	1	0.896226	1	0.333333	0	0.75	1	1	1	1	1	0.73913	1	1	0.75	0	1	0.428571	0.25	0.866142	0.230769	0	1	0	1	1	0	1	0	0.5	1	1	0.272727	0	0	0	1	0.0909091	0.75	0.25	0.5	1	0
K01815	0	0	0	0	0.25	0.0666667	0	0.122642	0	0.333333	0	0.5	0	0	0	0	0	0	0	0	0	0	0	0	0	0.0472441	0	0	0	0	0	0	0	0	0	0	1	0	0	0	0	0	0	0	0	0	0	0	0
K01816	0	0	0	0.0714286	0.25	0.2	0	0.377358	0	0	0	0.522727	0	1	0	0	0	0.202899	0	0	0.5	0	0	0	0.75	0.370079	0.538462	0	0.571429	0	0	0	0	0	0	0	0	1	0.0909091	0	0	0	0	0	0	0	0	0	0
K01817	1	0	0	1	0.75	0.2	1	0.858491	1	0.333333	0	0.772727	1	1	1	1	1	0.637681	1	1	0.75	0	0	0.857143	1	0.834646	1	0	0.714286	1	1	1	1	1	0	0.875	1	1	0.909091	0	0	1	0.5	0	0	0.75	1	1	0
K01818	0	0	0	0	0	0.0666667	1	0	0	0.333333	0	0.113636	0	1	0	0	0	0	0.5	0	0.75	0	0	0	0.5	0.023622	0	0	0.428571	0	0	1	0	0	0	0	0	0	0.181818	0.5	0	0.333333	0	0	0	0	0	1	0
K01819	0	0	0	0	0	0	0	0	0	0.666667	0	0	0	0	0	0	0	0.0144928	0	0	0	0	0	0	0	0.015748	0	0	0	0	0	0	0	0	0	0	0	0	0	0	0	0	0	0	0	0	0	0	0
K01820	0	0	0	0	0.25	0.266667	0	0.0377358	0	0	0	0.386364	0	1	0	0	0	0	0.5	0	0	0	1	0	0	0.00787402	0	0	0	0	0	0	0	0	0	0	1	0	0	0	0	0.333333	0	0	0	0	0	0	0
K01821	1	0	0	0.0714286	0.75	0.266667	0	0.349057	0	0.666667	0	0.181818	0	0	0	1	0	0.521739	0	0	0	0	0	0	0	0.362205	0	0	0.142857	0	0	0	0	0	0	0.25	0	1	0	0	0	0	0	0	0.75	0	0	0	0
K01822	0	0	0	0.214286	0	0.333333	0	0.0188679	0	0	0	0.0227273	1	0	0	0	0	0.0144928	0	0	0	0	0	0.142857	0	0.15748	0	0	0	0	0	0	0	0	0	0	0	0	0	0	0	0	0	0	0	0	0	0	0
K01823	0	0	1	0.214286	0	0.666667	0	0.160377	1	0.666667	0	0.75	0	0	1	0	1	0.608696	1	0	0	1	0	0	0	0.291339	0.307692	0	0	1	1	0	0	0	0	0	0	1	0	0	0	0	1	0.181818	0.75	0.75	0	0	0
K01824	0	0	0	0	0	0	0	0	0	0	0	0	0	0	0	0	0	0	0	0	0	0	0	0	0	0	0	0	0	0	0	0	0	0	0	0	0	0	0	0	0	0	0	0	0	0	0	0	0
K01825	0	0	0	0	0	0	0	0.132075	0	0	1	0	0	0	0	0	0	0	0	0	0	0	0	0	0	0.448819	0.153846	0	0	0	0	0	0	0	0	0	0	0	0	0	0	0	0	0	0	0	0	0	0
K01826	0	0	0	0	0	0	0	0.216981	0	0	0	0.0681818	0	0	0	0	0	0	0.5	0	0	0	0	0	0	0.220472	0.0769231	0	0.142857	0	0	0	0	0	0	0	0	0	0	0	0	0	0	0	0	0	0	0	0
K01829	0	0	0	0	0	0	0	0.00943396	0	0	0	0.204545	0	0	0	0	0	0.0144928	1	0	0	0	0	0.142857	0.75	0.0708661	0.0769231	0	0	0	0.5	0	0	0	0	0	0	1	0	0	0	0	0	0.0909091	0	0	0	0	0
K01834	0.333333	0	0	0.928571	0.25	0.933333	0	0.433962	0.5	0.666667	1	0.113636	1	0	0	0	0	0.130435	0.5	0	0.25	0	0	1	0.25	0.480315	0	1	0	1	0.5	0	0	0	0	0.75	0	0	0.0909091	0	1	0	0.5	0.272727	0	0.75	1	0	0
K01835	0.666667	0	0	0.142857	0.25	0.8	1	0.245283	0	0.666667	0	0.909091	0	0	1	0	0.5	0.434783	1	0	0	0	1	1	0	0.299213	0	0	0	0	0	0	1	1	0	0.875	0	1	0.0909091	0	1	0.333333	0.5	0	0	0	1	0	0
K01836	0	0	0	0	0	0	0	0	0	0	0	0	0	0	0	0	0	0	0	0	0	0	0	0	0	0	0	0	0	0	0	0	0	0	0	0	0	0	0	0	0	0	0	0	0	0	0	0	0
K01838	0	0	0	0.0714286	0.5	0.133333	0	0.0566038	0	1	0	0.75	1	1	0	0	1	0.536232	0	0	0	0	0	0.428571	0	0.149606	0	1	0	1	0	0	0	0	0	0.625	0	0	0	1	0	0	0	0.181818	0	0	0.5	1	1
K01839	0.333333	1	0	0	0.25	0	0	0.235849	0	0.666667	1	0	0	0	0	1	0	0	1	0	0	0	0	0	0.75	0.228346	0.153846	0	0	0	1	0	0	0	0	0	0	0	0	0	0	0	0	0	0	0	0	0	1
K01840	0.666667	0	0.5	1	0.25	0.933333	1	0.141509	1	0.666667	1	0.840909	0	1	1	0	0	0.826087	0	0	1	0	1	1	0.5	0.401575	0.769231	0	0.142857	0	1	0	1	1	1	0.75	1	1	0.818182	1	1	0.666667	1	0.454545	0	0	1	1	0
K01841	0	0	0	0.0714286	0	0	0	0.226415	0	0	0	0	0	0	1	0	0	0.405797	0	0	0	0	0	0.142857	0	0.188976	0.153846	0	0	0	0.5	0	0	0	0	0	1	0	0.0909091	0	0	0.333333	0.5	0.272727	0.25	1	0.5	0	0
K01843	0.333333	1	0	0	0	0.2	0	0.150943	0	0	1	0.0227273	0	1	0	0	0	0.057971	1	0	0.25	0	1	0.714286	0	0.0472441	0	0	0	0	1	0	0	1	0	0.25	0	1	0	0	0	0	1	0	0	1	0.5	1	1
K01844	0	0	0	0	0	0	0	0	0	0	1	0	0	0	0	0	0	0	0	0	0	0	0	0	0	0	0	0	0	0	0	0	0	0	0	0	0	0	0	0	0	0	0	0	0	0	0	0	0
K01845	0.666667	0	0	1	1	1	1	0.396226	1	0.333333	1	0.840909	1	1	1	0	0.5	0.971014	1	1	1	0	1	0.857143	0.75	0.88189	0.846154	0	0.857143	0	1	1	1	0	0	0.875	1	1	0.818182	0.5	0	1	0.5	0	1	0.75	0.5	0	1
K01846	0	0	0	0	0	0	0	0.0943396	0	0	0	0	0	0	0	0	0	0.0144928	0	0	0	0	0	0	0	0	0	0	0	0	0	0	0	0	0	0	0	0	0	0	0	0	0	0	0	0	0	0	0
K01847	0	0	0	0.214286	0	0.533333	0	0.764151	0	0	1	0.659091	0	0	1	0	0	0.144928	1	1	0	0	0	0	0	0.188976	0.230769	0	0	0	0	0	0	0	0	0	0	0	0.272727	0.5	0	0	0	0	0	0	0	0	0
K01848	0.333333	1	0	0.928571	1	0.2	0	0.188679	1	0	1	0.227273	1	0	0	1	0	0.710145	1	1	0	0	1	0.714286	0	0.0787402	0.923077	0	0	0	1	0	0	1	0	0	0	0	0.818182	1	0	1	0.5	0	1	0	0.5	0	1
K01849	0.333333	1	0	0.857143	0.5	0.2	0	0.179245	1	0	1	0.227273	1	0	0	1	0	0.637681	1	1	0	0	0	0.714286	0	0.023622	1	0	0	0	1	0	0	1	0	0	0	0	0.727273	1	0	0.666667	0.5	0	0.75	0	0	0	0
K01851	0	0	0	0	0	0	0	0	0	0	0	0	0	0	0	0	0	0.0289855	0	0	0	0	0	0	0	0.015748	0.0769231	0	0	0	0.5	0	0	0	0	0	0	0	0	0	0	0	0.5	0	0	0	0	0	0
K01852	0	0	0	0	0	0	0	0	0	0	0	0.0227273	0	0	0	0	0	0.0724638	0	0	0	0	0	0	0	0	0	0	0	0	0	0	0	0	0	0	0	0	0	0	0	0	0	0	0	0	0	0	0
K01854	0.666667	1	0	0	0	0.666667	0	0.0849057	0	0	0	0.0681818	0	0	0	1	0	0.0144928	0.5	0	0	0	0	1	0	0.102362	0.0769231	0	0	0	0.5	0	0	0	0	0	0	0	0	0	0	0	0.5	0	0	0	0	0	1
K01856	0	0	0	0.0714286	0.5	0.0666667	0	0.160377	0	0	0	0.0454545	0	0	0	0	0	0.0144928	1	0	0	0	0	0	0	0.228346	0.230769	0	0.142857	0	0	0	0	0	0	0	1	0	0	0	0	0	0	0	0	0.25	0	0	0
K01857	0	0	0	0	0	0.333333	0	0.292453	0	0	0	0	0	0	0	0	0	0.057971	0	0	0	0	1	0	0	0.165354	0	0	0	0	0	0	0	0	0	0	0	0	0	0	0	0	0	0	0	0	0	0	0
K01858	0.333333	0	0	0.571429	0.75	0.8	1	0.283019	0	0	0	0.181818	1	0	0	1	0	0.855072	0	0	0	0	1	0.857143	0	0.110236	1	0	0.142857	1	1	1	0	1	0	0	1	0	0.272727	1	0	0.666667	0.5	0.0909091	0.75	0.75	1	1	1
K01860	0	0	0	0	0	0	0	0.00943396	0	0	0	0	0	0	0	0	0	0	0	0	0	0	0	0	0	0.00787402	0	0	0	0	0	0	0	0	0	0	0	0	0	0	0	0	0	0	0	0	0	0	0
K01865	0	0	0	0	0	0	0	0	0	0	0	0	0	0	0	0	0	0	0	0	0	0	0	0	0	0.0393701	0	0	0	0	0	0	0	0	0	0	0	0	0	0	0	0	0	0	0	0	0	0	0
K01866	0.666667	0	0.5	0.857143	0.75	0.666667	1	0.896226	1	1	1	1	1	1	1	1	1	0.797101	1	1	0.5	1	1	1	0.75	0.897638	0.923077	1	0.571429	1	1	1	1	1	1	0.5	1	1	0.909091	1	1	1	1	0.909091	0.5	0.75	0.5	1	1
K01867	1	1	1	0.785714	0.75	0.933333	1	0.962264	1	1	1	0.931818	1	1	1	1	1	0.681159	1	1	0.75	1	1	1	1	0.96063	0.846154	1	0.714286	1	1	1	1	1	1	1	1	1	0.727273	1	1	1	1	1	1	0.75	1	1	1
K01868	1	1	1	0.928571	0.75	1	1	0.971698	1	1	1	0.931818	1	1	1	1	1	0.768116	1	1	1	1	1	1	0.75	0.937008	0.923077	1	0.714286	1	1	1	1	1	0.5	1	1	1	0.909091	1	1	1	1	0.727273	1	1	1	1	1
K01869	1	0	1	1	0.75	0.933333	1	0.933962	1	1	1	0.954545	1	1	1	1	1	0.797101	1	1	0.5	1	1	1	0.75	0.92126	0.846154	1	0.571429	1	1	1	1	1	1	0.75	1	1	0.454545	1	1	0.666667	1	0.909091	0.5	1	1	1	0
K01870	1	1	1	1	0.75	0.933333	1	0.90566	1	1	1	1	1	1	1	1	1	0.73913	1	1	1	1	1	0.857143	0.25	0.984252	1	1	0.857143	1	1	1	1	1	1	0.875	1	1	0.818182	1	1	1	1	1	0.75	0.75	1	1	1
K01872	0.666667	1	1	1	0.75	0.8	1	0.962264	1	1	1	0.931818	1	1	1	1	1	0.782609	1	1	1	1	1	0.857143	0.25	0.92126	0.692308	0	0.428571	1	1	1	1	1	1	1	1	1	0.636364	1	1	0.666667	1	1	0.5	0.75	0.5	1	0
K01873	1	1	1	1	0.75	1	1	0.962264	1	1	1	0.931818	1	1	1	1	1	0.811594	1	1	1	1	1	0.857143	0.75	0.937008	1	1	1	1	1	1	0	1	1	0.875	1	1	0.818182	1	1	0.666667	1	0.909091	1	1	1	1	1
K01874	1	1	1	0.928571	1	0.866667	1	0.90566	1	1	1	0.931818	1	1	1	1	1	0.855072	1	1	1	1	1	0.857143	0.5	0.905512	0.923077	1	0.571429	1	1	1	1	1	1	1	1	1	0.818182	1	1	1	1	0.818182	0.75	0.75	1	1	0
K01875	1	1	0.5	0.928571	0.5	0.866667	0	0.849057	1	1	1	0.886364	1	1	1	1	1	0.695652	1	1	1	1	1	0.857143	1	0.897638	1	1	0.857143	1	1	1	0	1	1	0.625	1	1	0.818182	1	1	0.666667	0.5	1	1	1	0.5	1	0
K01876	1	0	1	1	0.75	1	1	0.95283	1	1	1	1	1	1	1	1	1	0.884058	1	1	1	1	1	1	0	0.92126	0.923077	1	0.857143	1	1	1	1	1	0.5	0.875	0	1	0.727273	1	1	1	1	0.818182	0	0.75	1	1	1
K01878	0.666667	0	0	0	1	0	1	0.801887	0	0.666667	0	0	0	1	0	1	0.5	0	0	1	0.5	0	0	1	0.75	0.897638	0	0	0	0	0	0	0	1	0	0.125	0	0	0	1	0	0	0.5	0	0	0.5	0.5	0	0
K01879	0.666667	0	0	0	1	0	1	0.867925	0	0.666667	0	0	0	1	0	1	1	0	0	1	0	0	0	1	0.75	0.913386	0	0	0	0	0	0	0	1	0	0.125	0	0	0	1	0	0	0.5	0	0	1	0.5	0	0
K01880	0.333333	1	1	1	0	0.866667	0	0.0188679	0	0.333333	0	0.909091	1	0	1	0	0	0.724638	1	0	0.25	1	1	0.142857	0	0.0393701	0.769231	1	0.714286	1	0.5	1	1	0	1	0.625	1	1	0.818182	0	0.5	1	0	1	0.75	0	0	1	0
K01881	1	1	1	1	1	0.933333	1	0.924528	1	0.666667	1	0.818182	1	1	1	1	1	0.724638	1	1	1	1	1	1	0	0.944882	1	1	0.714286	1	1	1	0	1	1	0.875	1	1	0.727273	1	1	0.666667	1	0.909091	1	1	1	1	1
K01883	0.666667	1	0.5	1	0.5	0.866667	1	0.896226	1	1	0	0.977273	1	1	1	1	1	0.913043	1	1	1	1	1	1	0.25	0.937008	0.846154	0	0.857143	1	1	1	1	1	1	0.875	1	1	0.909091	0.5	1	0.666667	1	1	0.75	1	1	1	0
K01884	0	1	0	0	0	0	1	0.103774	0	0	0	0.0681818	0	0	0	0	0	0.115942	0.5	0	0	0	0	0	0	0.023622	0	0	0	0	0.5	0	0	0	0	0	0	0	0	0	0	0	0.5	0	0	0.25	0	0	0
K01885	0.666667	0	0.5	0.785714	0.75	1	0	0.981132	1	0.333333	1	0.840909	1	1	0	1	1	0.855072	1	1	0.75	1	1	0.714286	0.75	0.787402	0.923077	1	0.714286	1	0.5	1	1	0	0.5	1	0	1	0.727273	1	1	1	1	1	1	0.25	0.5	0	0
K01886	0	0	0	0.214286	0.25	0.0666667	1	0.292453	0	0	1	0.863636	0	1	1	0	0	0.304348	1	1	1	0	1	0.428571	0	0.818898	0.846154	0	0.428571	0	1	1	0	1	0	0.125	0	0	0.454545	0	0	0	1	0	0	0.75	1	1	0
K01887	0.666667	1	0.5	1	1	0.866667	1	0.924528	1	1	1	0.909091	1	1	1	1	1	0.826087	1	1	1	1	1	1	1	0.944882	0.923077	1	0.714286	1	1	1	1	1	0.5	1	1	1	0.909091	1	1	0.666667	1	0.818182	1	0.75	1	1	1
K01889	1	1	1	1	1	0.866667	1	0.943396	1	1	1	0.931818	1	1	0	1	1	0.710145	1	1	1	1	1	1	0.5	0.905512	0.846154	1	0.857143	1	1	1	1	1	0.5	0.875	0	1	0.818182	1	1	0.666667	0.5	0.909091	1	0.75	1	1	1
K01890	1	1	1	1	1	0.866667	1	0.933962	1	1	1	0.954545	1	1	1	1	1	0.84058	1	1	1	1	1	1	0.5	0.929134	0.846154	1	0.857143	1	1	1	1	1	0.5	0.875	0	1	0.818182	1	1	1	0.5	1	1	1	1	1	0
K01892	0.666667	1	1	1	0.75	1	1	0.933962	1	1	1	0.977273	1	1	0	1	1	0.898551	1	1	1	1	1	1	1	0.929134	1	1	0.714286	1	1	1	1	1	1	0.75	1	1	0.727273	1	1	0.333333	1	0.909091	0.75	0.5	1	1	1
K01893	0	1	0.5	0	0.75	0	0	0	0	1	1	0.954545	0	0	0	0	0	0.15942	1	1	0	0	1	0.571429	1	0.19685	0.923077	0	0	0	1	1	0	1	0.5	0	0	1	0.818182	1	0	0.666667	0.5	0.545455	0	0.75	1	0	0
K01894	0	0	0	0	0	0	0	0.792453	0	0	0	0	0	0	0	0	0	0	0.5	0	0	0	0	0	0.25	0.834646	0.0769231	0	0	0	0	0	0	0	0	0	0	0	0	0	0	0	0.5	0	0	0	0	0	0
K01895	0.666667	0	0	0.928571	0.75	0.866667	1	0.933962	1	0.333333	1	1	1	1	1	0	0.5	0.855072	1	1	1	0	1	0.857143	0.75	0.96063	0.923077	0	0.714286	0	1	1	1	0	0	0.5	1	1	0.545455	1	0	0.333333	1	0.363636	1	0.75	1	1	1
K01896	0	0	0	0	0	0	0	0.00943396	0	0	0	0	0	0	0	0	0	0.0434783	0	0	0	0	0	0	0	0.023622	0	0	0	0	0	0	0	0	0	0	0	0	0	0	0	0	0	0	0	0	0	0	0
K01897	1	1	0	1	1	1	0	0.896226	1	0.666667	1	0.954545	1	1	1	1	1	0.536232	1	1	0.75	0	1	1	1	0.952756	1	0	0.571429	0	1	0	0	1	0	1	1	1	0.636364	0.5	0	0.333333	1	0.0909091	0	0.25	0.5	1	1
K01899	0	0	0	0	0	0	0	0	0	0	0	0	0	0	0	0	0	0	0	0	0	0	0	0	0	0	0	0	0	0	0	0	0	0	0	0	0	0	0	0	0	0	0	0	0	0	0	0	0
K01900	0	0	0	0	0	0	0	0.00943396	0	0	0	0	0	0	0	0	0	0.0144928	0	0	0	0	0	0	0	0	0	0	0	0	0	0	0	0	0	0	0	0	0	0	0	0	0	0	0	0	0	0	0
K01902	0.666667	1	0	0.857143	0.75	0.666667	0	0.915094	1	0	1	0.840909	1	0	1	0	1	0.695652	1	1	0	0	1	1	0.75	0.913386	0.923077	0	0.571429	0	1	0	1	0	0	0.375	0	1	0.909091	0.5	0.5	0.333333	1	0.272727	0.75	0.75	1	0	0
K01903	0.666667	1	0	0.857143	0.75	0.8	0	0.896226	1	0	1	0.931818	1	0	1	0	1	0.652174	1	1	0	0	1	1	1	0.889764	0.923077	0	0.571429	0	1	0	0	0	0	0.375	0	1	0.727273	1	0.5	0.333333	1	0.272727	0.75	0.75	0.5	0	0
K01904	0	0	0	0	0	0	0	0.00943396	0	0	0	0	0	0	0	0	0	0	0	0	0	0	0	0	0	0.0708661	0	0	0	0	0	0	0	0	0	0	0	0	0	0	0	0	0	0	0	0	0	0	0
K01905	0	0	0.5	0.0714286	0	0	1	0.0566038	0	0	0	0	0	0	0	0	0	0.347826	0	1	0	0	0	0.142857	0	0.023622	0	0	0	0	0	0	1	1	0	0	0	1	0	0.5	0	0.333333	0	0.272727	0	0	0	0	0
K01906	0	0	0	0.0714286	0	0.466667	0	0	0	0	0	0.0227273	0	0	0	0	0	0	0	0	0	0	0	0	0	0	0	0	0	0	0	0	0	0	0	0	0	0	0	0	0	0	0	0	0	0	0	0	0
K01907	0	1	0	0.214286	0.25	0.4	0	0.396226	0	0	0	0.0681818	0	0	0	0	0	0.057971	0	1	0	0	0	0	0	0.590551	0.153846	0	0	0	1	0	0	0	0	0	0	0	0.454545	0	0	0.666667	0.5	0	0	0.5	0	0	1
K01908	0	0	0	0.571429	0	0.266667	0	0.613208	0	0	0	0.204545	0	1	0	0	0	0.0144928	0	1	0	0	0	0	0	0.472441	0	0	0	0	0	0	1	0	0	0	0	0	0	0	0	0.333333	0	0	0	0	0	0	0
K01909	0	0	0	0.214286	0	0	0	0	0	0	0	0	0	0	0	0	0	0	0	0	0	0	0	0	0	0	0	0	0	0	0	0	0	0	0	0	0	0	0	0	0	0	0	0	0	0	0	0	0
K01910	0	0	0	0	0	0	0	0	0	0.333333	0	0	0	0	0	0	0	0	0	0	0	0	0	0	0	0	0	0	0	0	0	0	0	0	0	0	0	0	0	0	0	0	0	0	0	0	0	0	0
K01911	0	0	0	0.857143	0	0.8	0	0.0188679	0.5	0.333333	0	0.613636	0	0	0	0	0.5	0.0434783	0	0	0	0	1	0	0	0.0629921	0.615385	0	0.285714	0	1	0	0	0	0	0.25	0	0	0.636364	0	0	0.333333	1	0	0	0	0	0	0
K01912	0	0	0	0.714286	1	0.666667	0	0.575472	0	0	1	0.568182	0	0	0	1	0	0.318841	0.5	1	0.25	0	0	0.285714	0	0.393701	0.307692	0	0.714286	0	0.5	0	1	1	0	0.375	0	1	0.0909091	0	1	0.666667	0.5	0.0909091	0	0	0	0	0
K01914	0	0	0	0	0	0	0	0	0	0	0	0.0454545	0	0	0	0	0	0	0	0	0	0	0	0	0	0.0629921	0	0	0	0	0	0	0	0	0	0	0	0	0	0	0	0	0	0	0	0	0	0	0
K01915	1	1	0	1	0.5	1	1	0.943396	1	0.666667	1	1	1	1	1	1	0.5	0.898551	1	1	0.75	1	1	1	0.5	0.96063	0.923077	0	0.571429	0	1	1	1	1	0	0.625	1	1	0.818182	1	0	1	1	0.0909091	0.75	1	1	1	1
K01916	0.333333	1	0	0.214286	1	0.333333	1	0.726415	0.5	1	0	0.545455	1	1	1	1	0.5	0.144928	1	0	0.5	0	1	0.142857	1	0.377953	1	0	0.142857	1	1	0	0	1	0	0.5	0	0	0.545455	0.5	0	0.666667	0.5	0.363636	0.75	0.25	0	1	0
K01918	1	1	0	0.928571	0.5	0.8	1	0.783019	1	0	1	0.977273	1	1	1	1	0.5	0.73913	1	0	1	0	1	1	0.75	0.834646	0.307692	0	0.714286	0	1	1	0	0	0	0.875	0	1	0.545455	0.5	0	0.666667	1	0	0	0.75	1	1	1
K01919	0.333333	0	0	0.142857	0.25	0.333333	1	0.877358	0.5	0.666667	1	0	1	0	0	0	0	0.217391	0	0	0	0	0	0.571429	0.25	0.866142	0.230769	0	0.285714	0	0	0	0	0	0	0.375	0	1	0.272727	0	0	0.333333	1	0	0	0.25	0	0	0
K01920	0.333333	0	0	0	0	0	1	0.896226	0	0	0	0.295455	1	0	0	0	1	0	0	1	0	0	0	0.428571	0	0.937008	0	0	0	0	0	0	0	0	0	0.375	0	1	0	0	0	0	0	0.0909091	0	0	0	0	0
K01921	0.333333	1	0.5	0.857143	0.75	0.933333	1	0.924528	1	0.666667	1	0.977273	1	1	1	1	1	0.202899	1	1	0.75	1	1	1	0.25	0.929134	1	1	0.857143	0	1	1	1	1	0.5	1	1	1	0.909091	0.5	0.5	0.666667	1	0.0909091	0	1	1	1	1
K01923	1	1	0	0.785714	0.75	0.8	0	0.90566	0	0.666667	1	0.977273	1	1	0	1	0	0.811594	1	1	0.5	1	0	1	1	0.858268	0.923077	1	0.714286	1	1	1	1	1	0	0.625	1	1	0.727273	1	0.5	0.666667	0.5	0.363636	1	1	0.5	1	0
K01924	0.666667	1	0.5	0.928571	1	0.933333	1	0.933962	1	0.333333	1	0.954545	1	1	1	1	1	0.15942	1	1	1	1	1	0.857143	0.75	0.913386	0.923077	1	0.714286	0	1	1	0	1	1	0.75	1	1	1	0.5	1	0.666667	1	0	0	1	1	1	1
K01925	1	1	0.5	0.928571	1	0.866667	1	0.915094	1	0.666667	1	0.931818	1	1	1	1	1	0.188406	1	1	1	1	1	1	0.75	0.874016	0.923077	0	1	0	1	1	1	1	1	0.75	1	1	1	1	1	0.666667	1	0	0	1	0.5	1	1
K01926	0.666667	1	0	1	0	0.733333	0	0	1	0.666667	0	0.0227273	0	0	1	0	0	0.855072	1	0	0	0	0	0	0	0	0.846154	0	0	0	0	1	0	1	0	0.5	0	1	0	1	0	0.666667	0	0	0	0	0	0	0
K01928	0.666667	1	1	1	0.75	0.933333	1	0.90566	1	0.666667	1	0.977273	1	1	1	1	1	0.15942	1	1	1	1	1	0.857143	1	0.88189	0.846154	0	0.857143	0	1	1	0	1	1	1	1	1	1	1	1	1	1	0.0909091	0	1	1	1	1
K01929	1	1	1	1	1	0.866667	1	0.877358	1	0.666667	1	0.977273	1	1	1	1	1	0.202899	1	1	1	1	1	1	0.75	0.905512	0.846154	0	0.857143	0	1	1	1	1	1	0.875	1	1	1	1	1	1	1	0	0	1	1	1	1
K01930	0	0	0	0	0	0	0	0	0	0	0	0	0	0	0	0	0	0	0	0	0	0	0	0	0	0.00787402	0	0	0	0	0	0	0	0	0	0	0	0	0	0	0	0	0	0	0	0	0	0	0
K01932	0	0	0	0	0	0	0	0.0188679	0	0	0	0	0	0	0	0	0	0	0	0	0	0	0	0	0	0.0629921	0	0	0	0	0	0	0	0	0	0	0	0	0.0909091	0	0	0	0.5	0	0	0	0	0	0
K01933	0.666667	1	0	0.928571	0.75	1	1	0.915094	0	0.666667	1	0.977273	1	1	0	1	0.5	0.826087	1	1	1	1	0	1	0.75	0.944882	0.923077	0	0.714286	1	1	1	1	1	0	0.875	1	1	0.454545	1	1	0.666667	1	0.363636	0.5	0.5	1	1	1
K01934	0.666667	0	0	0.642857	0	0.8	1	0.896226	0	0.666667	1	0.681818	1	0	0	1	0.5	0.144928	1	1	0.75	0	0	0.285714	0	0.889764	0	1	0.428571	1	0	1	0	1	0	0.875	1	1	0	0	0	0	1	0	0.5	1	0	1	1
K01935	0.333333	0	0	0.0714286	0.75	0.6	0	0.424528	0	0	0	0.477273	1	0	0	0	1	0.0289855	0.5	1	0.5	0	0	0.428571	0	0.692913	0.0769231	0	0.571429	0	0	1	1	0	0	0.75	0	1	0.0909091	0	0	0	0.5	0	0.75	0.75	1	0	0
K01937	1	1	1	1	0.75	0.866667	1	0.886792	1	1	1	0.931818	1	1	1	1	1	0.942029	1	1	0.75	1	1	1	0.25	0.905512	0.846154	1	0.857143	1	1	1	1	1	0.5	0.875	1	1	1	1	1	1	1	0.636364	0.5	0.75	1	0	1
K01938	0.333333	0	0	0.571429	0	0.333333	0	0.584906	1	0.666667	0	0.227273	0	1	0	1	0	0.565217	0	1	0.75	0	1	0	0	0.283465	0.461538	0	0	0	0	1	0	1	0	0.25	1	0	0	1	0	0	0	0.0909091	0	0.75	0.5	1	0
K01939	0.333333	1	0	1	0.75	0.866667	1	0.896226	0.5	1	1	1	1	1	1	1	1	0.84058	1	1	0.75	0	1	0.857143	0.75	0.905512	0.846154	0	0.857143	1	1	1	1	1	0	1	1	1	0.727273	1	0.5	1	1	0.454545	1	0.25	0.5	1	0
K01940	1	0	0	0.857143	1	0.866667	1	0.915094	0.5	0.333333	0	0.727273	1	1	1	1	1	0.826087	1	0	1	0	1	0.571429	0.75	0.866142	0.846154	0	0.714286	1	0	1	0	1	0	0.625	0	1	0.272727	1	0	0.333333	1	0.0909091	0.75	0.75	0.5	1	0
K01941	0	0	0	0.0714286	0	0.2	0	0.141509	0	0	0	0	0	0	0	0	0.5	0	0	0	0	0	0	0	0.5	0.291339	0	0	0	0	0	0	1	0	0	0	0	0	0	0	0	0	0.5	0	0	0.25	0	0	0
K01945	0.333333	1	0	1	1	0.933333	1	0.90566	0	0.666667	1	0.954545	1	1	1	1	1	0.826087	1	1	0.75	1	0	1	0.5	0.897638	0.846154	1	0.714286	1	1	1	1	1	0.5	1	1	1	0.818182	1	1	0.666667	1	0.363636	0.5	0.75	1	1	1
K01947	0	0	0	0	0	0	0	0	0	0	0	0	0	0	0	0	0	0	0	0	0	0	0	0	0.25	0.023622	0	0	0	0	0	0	0	0	0	0	0	0	0	0	0	0	0	0	0	0	0	0	0
K01948	0	0	0	0	0	0	0	0	0	0	0	0	0	0	0	0	0	0	0	0	0	0	0	0	0	0	0	0	0	0	0	0	0	0	0	0	0	0	0	0	0	0	0	0	0	0	0	0	0
K01949	0	0	0	0	0	0	0	0.264151	0	0	0	0	0	0	0	0	0.5	0	0	0	0	0	0	0	0	0.0708661	0	0	0	0	0	0	0	0	0	0	0	0	0	0	0	0	0	0	0	0	0	0	0
K01950	0.333333	0	0	0.928571	1	0.666667	0	0.283019	1	0	1	0.409091	0	0	0	0	1	0.73913	0	1	0.5	0	0	0.857143	0.25	0.80315	0	0	0.857143	0	1	1	0	0	0.5	0.625	1	1	0.818182	0.5	0	0.666667	1	0.0909091	0	0.75	1	0	1
K01951	0.666667	1	0	1	0.75	0.933333	1	0.943396	1	0.666667	1	0.977273	1	1	1	1	1	0.724638	1	1	0.75	0	1	1	0.5	0.952756	0.846154	1	0.857143	1	1	1	1	1	0	0.75	1	1	1	1	1	1	1	0.545455	1	1	1	0	1
K01952	0.666667	0	0	0	0	0.2	0	0.283019	0	0	1	0.818182	1	0	1	0	0.5	0.333333	0	0	0.25	0	0	0.428571	0.5	0.92126	0.230769	0	0.285714	1	0	0	1	0	0	0.375	1	1	0.636364	0	0.5	0.333333	0.5	0.181818	0.25	0	0.5	0	0
K01953	1	0	0	0.357143	0.5	0.333333	0	0.726415	0	0.666667	0	0.954545	0	1	0	0	0	0.347826	0.5	1	0.75	0	1	1	0	0.480315	0.769231	0	0.857143	1	0.5	0	1	0	0	0.25	0	1	0.272727	1	0	0.333333	1	0.272727	0.75	0.75	0.5	0	0
K01954	0	0	0	0	0	0	0	0	0	0	0	0	0	0	0	0	0	0	0	0	0	0	0	0	0	0	0	0	0	0	0	0	0	0	0	0	0	0	0	0	0	0	0	0	0	0	0	0	0
K01955	0.666667	1	0	0.928571	1	1	1	0.924528	0.5	0.666667	1	0.977273	1	1	1	1	1	0.724638	1	1	1	0	1	1	1	0.968504	0.923077	1	0.857143	1	1	1	1	1	0	0.875	1	1	0.636364	1	0	0.333333	1	0.272727	1	0.75	1	1	1
K01956	0.666667	1	0	0.928571	0.75	0.933333	1	0.886792	0	0.666667	1	0.931818	1	1	1	1	0.5	0.652174	1	1	0.75	0	1	1	0.25	0.913386	1	0	0.714286	1	1	1	0	1	0	0.625	0	1	0.909091	1	0	0.333333	0.5	0.181818	0.75	0.75	1	0	1
K01958	0	0	0	0	0.25	0.866667	0	0.386792	0	0.666667	0	0.159091	0	0	0	0	0	0	0	0	0	0	0	0	0	0.102362	0.461538	0	0	0	0	0	0	0	0	0	0	1	0	0	0	0	0.5	0	0	0	0	0	0
K01959	0	1	0	0.142857	0	0.466667	0	0.0188679	0	0	0	0	0	0	0	0	0	0.0144928	0	0	0	0	0	0	0	0.165354	0	0	0	0	0	0	0	0	0	0	0	0	0.0909091	0	0	0	0.5	0	0	0	1	0	0
K01960	0	1	0	0	0.25	0	0	0.0188679	0	0	0	0.590909	0	0	1	0	0	0.405797	0	1	0	0	1	0	0.5	0.173228	0	0	0.142857	0	1	0	1	1	0	0	0	0	0.454545	1	0	0.666667	0	0	0	1	1	0	0
K01961	1	0	0	0	0.75	0.133333	1	0.886792	1	0.666667	1	0.977273	0	1	1	1	0.5	0.42029	1	0	0.75	0	1	1	1	0.929134	0.923077	0	1	0	1	1	1	0	0	0.875	0	1	0.909091	0.5	0	1	1	0.0909091	0	0	1	1	1
K01962	0.666667	0	0	0	1	0.2	1	0.867925	0	0.666667	1	0.909091	0	1	1	1	1	0.0434783	1	0	0.75	0	1	0.285714	0.75	0.905512	0.923077	0	0.857143	0	0.5	1	1	0	0	1	0	1	0.909091	1	0	0.666667	1	0	0	1	0.5	1	0
K01963	1	0	0	0	1	0.2	1	0.896226	0	0.666667	1	0.977273	0	1	1	1	0.5	0.057971	1	0	1	0	1	0.142857	0.75	0.889764	1	0	0.857143	0	1	1	0	0	0	1	0	1	1	1	0	0.666667	1	0	0	0.75	1	1	1
K01965	0	1	0	0.285714	0	0.466667	0	0.783019	1	0	1	0.25	1	0	0	0	0	0.144928	0	0	0	0	1	0	0.5	0.149606	0.153846	0	0	0	0	0	1	0	0	0	0	1	0.272727	0	0	0.666667	0	0	0	0	0	0	0
K01966	0	0	0	0.928571	1	0.866667	0	0.745283	1	0	1	0.613636	1	0	1	0	0	0.811594	0	0	0	0	1	0.571429	0	0.15748	0.923077	0	0	0	1	0	0	1	0	0	1	0	0.545455	1	0	1	1	0	0	0	0	0	1
K01968	0	1	0	0.5	0	0.466667	0	0.735849	0	0	1	0.0909091	0	0	0	0	0	0.173913	0	0	0	0	1	0.142857	0.5	0.645669	0	0	0.428571	0	0.5	0	1	0	0	0	0	1	0.0909091	0	0	0.666667	0.5	0	0	0	0	0	0
K01969	0	0	0	0	0	0.666667	0	0.801887	0	0	1	0.772727	1	0	0	0	0	0.15942	0	0	0	0	0	0.714286	0.5	0.724409	0	0	0	0	1	0	0	0	0	0	0	1	0.272727	0	0	0.666667	0.5	0	0	0	0.5	0	0
K01970	0	0	0	0.571429	0	0.4	0	0.00943396	0	0	0	0	0	0	0	0	0	0.0289855	0	0	0	0	0	0	0	0.0551181	0	0	0.142857	0	0	0	0	0	0	0	0	0	0	0	0	0	0	0	0	0	0	0	0
K01971	0	0	0	0.714286	0	0.866667	0	0.377358	0	0	0	0.5	0	0	0	0	0	0.15942	0	1	0	0	1	0	0	0.259843	0.461538	0	0	0	0	1	1	0	0	0	0	0	0	0	0	0	0.5	0.181818	0	0	0	0	0
K01972	0.666667	1	0.5	0.785714	1	0.933333	1	0.877358	1	1	1	1	1	1	1	1	1	0.826087	1	1	1	1	1	1	0.75	0.92126	0.923077	1	0.857143	0	1	1	1	1	0.5	1	1	1	0.818182	1	0	0.666667	1	0	0	1	1	1	1
K01974	0	0	0	0	0	0	0	0.0188679	0	0	0	0	0	1	0	0	0	0.0289855	0	0	0	0	0	0	0.75	0.0944882	0	0	0	0	0	0	1	0	0	0	0	1	0	0	0	0	0.5	0.454545	0.75	0	0	0	0
K01975	0.666667	1	0.5	0.785714	0.75	0.0666667	1	0.773585	1	0	0	0.0454545	0	1	1	1	0	0.753623	1	1	0.75	1	1	1	1	0.464567	0.923077	1	0.285714	1	1	1	1	1	0	0.625	1	0	0.909091	0	0	0.333333	1	0.818182	1	0.75	1	1	0
K01989	0	0	0	0	0	0.133333	0	0.0566038	0	0.333333	1	0.0681818	1	0	0	0	0	0.0289855	0	0	0	0	1	0.142857	0	0.212598	0	0	0	0	0	0	1	1	0	0	0	1	0	0	0	1	0	0	0	0	0.5	0	0
K01990	1	1	0	1	1	1	1	0.933962	1	1	1	0.977273	1	1	1	1	1	0.913043	1	1	1	1	1	1	1	0.968504	1	0	1	1	1	1	1	0	0	0.375	1	1	1	1	1	1	1	0.636364	1	1	1	1	0
K01991	0.666667	1	0	0	0.75	0	0	0.669811	0	0	0	0.909091	1	1	1	0	1	0.0289855	0	1	0.5	0	0	0.714286	1	0.535433	0.923077	0	0.857143	0	1	1	1	0	0	0.375	0	0	0.636364	0.5	0	1	1	0.0909091	0	0.25	0.5	0	0
K01992	0.666667	1	0	0.928571	0.75	1	1	0.896226	1	0.666667	1	0.977273	1	1	1	1	0.5	0.927536	1	1	1	1	1	1	1	0.984252	0.923077	0	0.857143	1	1	1	1	0	0	0.25	1	1	1	1	1	1	1	0.545455	1	0.75	1	1	0
K01993	0	0	0	0	0.25	0	0	0.292453	0.5	0	0	0.272727	0	0	0	0	1	0.0289855	0	0	0	0	0	0.142857	0	0.393701	0	0	0	0	0	0	0	0	0	0	0	0	0	0	0	0.333333	0.5	0	0	0	0	0	0
K01995	0	1	0	0.928571	0	0.8	0	0.669811	1	0.333333	0	0	0	0	0	0	1	0.405797	1	1	0.25	0	1	0.285714	0.75	0.535433	0.384615	1	0	0	0.5	0	0	0	0	0	1	0	0.0909091	0	0	0.333333	1	0.181818	0.25	0	0	0	0
K01996	0	1	0	0.928571	0	0.8	0	0.660377	1	0.333333	0	0	0	0	0	0	0	0.434783	1	1	0.25	0	1	0.285714	1	0.551181	0.307692	0	0	0	0.5	0	1	0	0	0	1	0	0.0909091	0	0	0.333333	0.5	0.0909091	0.25	0	0	0	0
K01997	0	0	0	1	0	0.733333	0	0.679245	1	0.333333	0	0	0	0	0	0	0.5	0.434783	1	1	0.25	0	1	0.285714	1	0.551181	0.461538	1	0	0	0.5	0	1	0	0	0	0	0	0.181818	0	0	0.333333	1	0.0909091	0.25	0	0	0	0
K01998	0	0	0	1	0	0.8	0	0.660377	1	0.333333	0	0	0	0	0	0	1	0.391304	1	1	0.25	0	1	0.428571	0.75	0.559055	0.461538	1	0	0	0.5	0	0	0	0	0	0	0	0.181818	0	0	0.333333	1	0.181818	0.5	0	0	0	0
K01999	0	0	0	0.928571	0.25	0.733333	0	0.679245	1	0.333333	0	0.113636	0	0	1	0	0.5	0.623188	1	1	0	0	1	0.714286	1	0.590551	0.692308	1	0	0	1	0	0	0	0	0	1	0	0.454545	0	0	0.666667	0.5	0.272727	0.25	0.75	0	0	0
K02000	0	0	0	0.0714286	0	0.466667	0	0.367925	0	0.666667	0	0	0	0	0	0	0	0.130435	0	0	0	0	0	0	0	0.204724	0	0	0	0	0	0	0	0	0	0	0	0	0	0	0	0	0.5	0	0	0	0.5	0	0
K02001	0	0	0	0	0	0.466667	0	0.386792	0	0.666667	0	0.0227273	0	0	0	0	0	0.101449	0.5	0	0	0	0	0	0	0.19685	0	0	0	0	0	0	0	0	0	0	0	0	0	0	0	0	0	0	0	0	1	0	0
K02002	0	0	0	0	0	0.466667	0	0.367925	0	0.666667	0	0.0454545	0	0	0	0	0	0.130435	0.5	0	0	0	0	0	0	0.212598	0	0	0	0	0	0	0	0	0	0	0	0	0	0	0	0	0	0	0	0	1	0	0
K02003	1	1	1	1	1	0.866667	1	0.877358	1	1	1	0.977273	0	1	1	1	1	0.898551	1	1	0.75	0	1	1	1	0.937008	1	1	1	1	1	1	1	1	0	0.375	1	1	0.909091	1	0.5	1	1	0.909091	1	1	1	0	0
K02004	0.666667	1	1	1	1	0.866667	0	0.877358	1	1	0	0.954545	0	1	1	0	1	0.913043	1	1	0.75	0	1	1	1	0.937008	1	1	1	1	1	1	1	1	0	0	1	1	0.909091	1	0.5	1	1	0.909091	0.25	1	1	0	1
K02005	0	1	1	0	0.75	0.0666667	0	0.481132	1	0.333333	0	0.954545	1	1	1	0	1	0.695652	1	1	0.75	0	1	0.857143	1	0.496063	1	1	0.857143	0	1	1	1	1	0	0	1	1	0.818182	0.5	0.5	1	0.5	0	0	0.75	1	1	0
K02006	0.333333	0	0	0.142857	0.25	0.266667	0	0.0188679	0	0	0	0	0	0	0	0	0.5	0.0144928	0	0	0	0	1	0	0	0.015748	0.0769231	0	0.285714	0	0	0	1	0	0	0.125	0	0	0	0	0	0	0	0	0	0	0	1	0
K02007	0	0	0	0.142857	0.25	0.266667	0	0.0188679	0	0	0	0	0	0	0	0	0.5	0.0144928	0	0	0.25	0	0	0	0	0.015748	0	0	0.285714	0	0	0	0	0	0	0	0	0	0	0	0	0	0	0	0	0	0	1	0
K02008	0	0	0	0.142857	0.25	0.333333	0	0.0188679	0	0	0	0	0	0	0	0	0.5	0.0144928	0	0	0.5	0	0	0	0	0.00787402	0	0	0.285714	0	0	0	1	0	0	0.125	0	0	0	0	0	0	0	0	0	0	0	0	0
K02009	0	0	0	0.142857	0	0.2	0	0	0	0	0	0	0	0	0	0	0.5	0.0144928	0	0	0.25	0	0	0	0	0	0	0	0	0	0	0	1	0	0	0	0	0	0	0	0	0	0	0	0	0	0	0	0
K02010	0	0	0	0.928571	0.5	0.666667	1	0.660377	0	0.666667	1	0.75	0	0	0	0	0	0.724638	1	1	0.5	0	1	0.142857	0	0.582677	0.615385	0	0.714286	0	0	1	0	0	0	0	1	1	0.0909091	0	0	0	0	0	0	0	0.5	0	1
K02011	0	0	0	0.857143	0.5	0.666667	1	0.698113	0.5	0.666667	1	0.0454545	0	1	0	0	0	0.782609	1	1	0.25	0	1	0	0	0.614173	0.923077	0	0.857143	0	0	0	0	1	0	0.125	0	1	0	0	0	0.333333	0.5	0.0909091	0	0	1	0	1
K02012	0	0	0	0.857143	0.5	0.733333	1	0.698113	0.5	0.666667	1	0.0454545	0	0	0	0	0	0.753623	1	1	0	0	1	0	0	0.645669	0.923077	0	0.428571	0	0	0	0	1	0	0	0	1	0	0	0	0.333333	0.5	0	0	0	1	0	1
K02013	0.666667	0	0	1	1	0.8	1	0.575472	0.5	0.666667	1	0.659091	1	1	0	0	0	0.376812	1	1	0.25	0	1	0.142857	0.5	0.692913	0.923077	0	0.714286	0	0	0	0	1	0	0	0	1	0.181818	0.5	0	0.666667	0.5	0.0909091	0	1	0.5	1	0
K02014	0.666667	1	0	0.0714286	1	0	0	0.584906	0	0	1	1	1	0	1	0	0	0.0144928	0	1	0.5	0	0	0.714286	0.75	0.976378	1	0	0.714286	0	1	0	1	0	0	0.25	1	1	0.909091	1	0	1	1	0	0	0.75	0.5	1	1
K02015	0.333333	0	0	0.428571	0.25	0.6	1	0.566038	0	0.666667	1	0.659091	1	1	1	0	0	0.115942	0.5	1	0	0	1	0.142857	0.5	0.622047	0.923077	0	0.571429	0	0	1	0	0	0	0.125	0	1	0	0.5	0	0.666667	1	0	0	0.75	0.5	1	0
K02016	0.666667	0	0	0.428571	1	0.666667	0	0.669811	0	0.666667	1	0.772727	1	1	1	0	0.5	0.521739	1	1	0.75	0	1	0.857143	0.75	0.692913	1	0	0.571429	0	0	0	0	0	0	0.25	0	1	0	1	0	0.666667	1	0.181818	0.75	0.75	1	0	0
K02017	0	1	0	0.714286	0.5	0.733333	1	0.632075	0.5	0	0	0.272727	1	1	0	0	1	0.594203	0	0	0.25	0	1	0	0	0.732283	0.769231	0	0.571429	0	0	0	0	0	0	0	0	1	0	0	0	0	1	0	0	1	1	0	1
K02018	0	0	0	0.428571	0.5	0.866667	0	0.688679	0.5	0	0	0.227273	1	0	0	0	1	0.521739	1	0	0.25	0	1	0	0	0.748031	0.692308	0	0.571429	0	0	0	0	0	0	0	0	1	0	0	0	0	0.5	0	0	1	1	0	0
K02019	0	0	0	0	0	0.133333	0	0.301887	0	0	0	0.181818	0	0	0	0	0	0.144928	0	1	0.25	0	0	0	0	0.307087	0	0	0	0	0	0	0	0	0	0.125	0	0	0	0.5	0	0	0	0	0	1	0	0	0
K02020	0	1	0	0.357143	0.5	0.8	0	0.726415	1	0	0	0.204545	1	0	0	0	1	0.565217	1	0	0.25	0	1	0	0	0.732283	0.0769231	0	0.571429	0	0	0	0	0	0	0	0	1	0	0	0	0.333333	0.5	0	0	1	1	0	0
K02021	0	0	0	0.642857	0	0.466667	0	0.490566	0	0	0	0.0227273	0	0	1	0	0.5	0	0	0	1	0	0	0.142857	0	0.173228	0	0	0.142857	0	0	0	0	0	0	0.25	0	1	0.727273	0	0	1	0.5	0	0	0.5	0	0	0
K02022	0	0	0	0	0.25	0	0	0.141509	0	0	1	0.136364	0	0	0	0	0.5	0	0	0	0	0	0	0	0.25	0.133858	0	0	0	0	0	0	0	0	0	0	0	1	0	0	0	0	0	0	0	0	0	0	0
K02024	0	0	0	0	0	0	0	0.00943396	0	0	0	0	0	0	0	0	0	0	0	0	0	0	0	0	0	0.149606	0	0	0	0	0	0	0	0	0	0	0	0	0	0	0	0	0.5	0	0	0	0	0	0
K02025	0.333333	0	0	0.357143	0.25	0.733333	1	0.415094	0.5	0.666667	1	0.0681818	0	1	1	0	0	0.057971	1	1	0.75	0	1	0.714286	0.75	0.220472	0.230769	0	1	0	0	0	0	1	0	0.5	0	1	0.272727	0	0	1	0.5	0	0	0	1	1	0
K02026	0	0	0	0.214286	0.25	0.666667	1	0.377358	1	0.666667	1	0.0681818	0	1	1	0	0	0.0289855	1	0	0.75	0	1	0.571429	1	0.188976	0.307692	0	0.571429	0	0	0	0	1	0	0	0	1	0.272727	0	0	1	0.5	0	0	0	1	1	0
K02027	0.333333	1	0.5	0.357143	0.25	0.666667	1	0.358491	0.5	0.666667	1	0.136364	0	1	1	0	1	0.101449	1	0	0.75	1	1	1	0.75	0.23622	0.307692	0	0.571429	0	0	0	0	1	1	0	0	0	0.363636	0	0	1	0.5	0	0	0	1	0	1
K02028	0	0	0.5	0.857143	0	0.866667	1	0.471698	1	0.666667	0	0	0	0	0	1	0	0.318841	1	1	0	0	1	0	0	0.417323	0.0769231	0	0	0	0	0	0	1	0	0	0	0	0	0	0	0	0.5	0.181818	0	0.5	0	0	0
K02029	0	0	0.5	0.785714	0	0.866667	1	0.481132	0.5	0.666667	0	0	0	0	0	0	0.5	0.0289855	1	1	0	0	1	0	0	0.401575	0.0769231	0	0	0	0	0	0	1	0	0	0	0	0	0	0	0	0.5	0.0909091	0	0.5	0	0	0
K02030	0	0	0.5	0.785714	0.75	0.933333	1	0.54717	0.5	0.333333	0	0.159091	0	0	0	1	0	0.144928	1	1	0	0	1	0.142857	0.5	0.685039	0.769231	0	0.285714	0	0	0	1	1	0	0.5	0	1	0.0909091	0	0	0.333333	0.5	0.0909091	0	1	0	1	0
K02031	1	1	0	1	0.25	1	1	0.735849	1	0.666667	1	0.25	1	0	0	0	1	0.84058	0.5	1	0.75	0	1	1	0.75	0.755906	0.846154	0	0.571429	0	1	1	1	1	0	0.25	0	1	0.454545	0.5	0	0.333333	0.5	0	0.75	0.75	0.5	1	1
K02032	0.666667	1	0	1	0.25	1	1	0.660377	1	0.666667	1	0.272727	1	0	0	1	0.5	0.869565	1	1	0.5	0	1	1	0.75	0.645669	0.846154	0	1	0	1	1	1	1	0	0.5	0	1	0.545455	0.5	0	0.333333	1	0	0.75	1	0	1	1
K02033	1	1	0	0.928571	0.25	0.933333	1	0.641509	1	0.666667	1	0.477273	1	0	0	1	1	0.942029	1	1	0.25	0	1	1	1	0.661417	1	0	0.714286	0	1	1	0	1	0	0.375	1	1	0.454545	0.5	0	0.333333	1	0	1	0.75	1	1	1
K02034	0.666667	1	0	1	0.25	0.933333	1	0.679245	1	0.666667	1	0.409091	1	0	0	1	1	0.927536	1	1	0.75	0	1	1	1	0.661417	0.846154	0	0.571429	0	1	1	0	1	0	0.375	1	1	0.454545	0.5	0	0.333333	1	0	1	1	1	1	1
K02035	1	1	1	1	0.25	1	1	0.820755	1	0.666667	1	0.454545	1	0	0	1	1	0.956522	1	1	0.25	1	1	1	0.75	0.582677	0.923077	0	0.714286	0	1	1	1	1	0.5	0.5	1	0	0.454545	0	0.5	0.333333	1	0	1	0.75	1	1	1
K02036	0	0	0	0.357143	0	0.866667	0	0.575472	1	1	0	0.136364	1	0	0	0	1	0.405797	1	0	0	0	1	0	0	0.669291	0	0	0	0	0	0	0	0	0	0	0	1	0	0.5	0	0.333333	0	0	0	0.75	0	0	0
K02037	0	0	0	0.285714	0	0.866667	0	0.603774	1	1	0	0.136364	1	0	0	0	1	0.391304	1	0	0	0	1	0	0	0.685039	0	0	0	0	0	0	0	0	0	0	0	1	0	0	0	0.333333	0	0	0	0.75	0	0	0
K02038	0	0	0	0.285714	0	0.866667	0	0.584906	1	1	0	0.136364	1	0	0	0	0.5	0.376812	1	0	0	0	1	0	0	0.669291	0	0	0	0	0	0	0	0	0	0	0	1	0	0	0	0.333333	0	0	0	0	0	0	0
K02039	0	0	0	0.285714	0	1	0	0.54717	1	0.666667	0	0.0909091	1	1	0	0	0.5	0.362319	1	0	0	0	1	0	0	0.700787	0	0	0	0	0	0	0	1	0	0	0	1	0	0	0	0.333333	0.5	0	0	0	0	0	0
K02040	0	0	0	0.285714	0.25	0.866667	0	0.59434	1	1	0	0.477273	1	1	0	0	1	0.405797	1	0	0.25	0	1	0.428571	0	0.700787	0	0	0	0	0	0	0	0	0	0	0	1	0	0	0	0.333333	0.5	0	0.25	1	1	0	0
K02041	0	0	0	0.571429	0.5	0.4	0	0.59434	0.5	0.333333	0	0	0	0	0	0	1	0.391304	0	0	0	0	1	0	0	0.370079	0.153846	0	0.285714	0	0.5	0	0	0	0	0.125	1	1	0	0	0	0.333333	0	0.181818	0.5	1	0	0	0
K02042	0	0	0	0.571429	0.5	0.4	0	0.603774	0.5	0.333333	0	0	0	0	0	0	1	0.391304	0	0	0	0	1	0	0	0.370079	0.230769	0	0.571429	0	0.5	0	0	0	0	0.125	1	1	0	0	0	0.333333	0	0.181818	1	1	0	0	0
K02043	0	0	0	0	0	0	0	0.179245	0	0	0	0	0	0	0	0	0	0	0	0	0	0	0	0	0	0.110236	0	0	0	0	0	0	0	0	0	0	0	0	0	0	0	0	0	0	0	0	0	0	0
K02044	0	1	0	0.642857	0.5	0.4	0	0.59434	1	0.333333	0	0.0227273	1	1	0	1	1	0.449275	0	1	0.25	0	1	0	0	0.440945	0.230769	0	0.285714	0	0.5	0	0	0	0	0	1	1	0	0.5	0	0.333333	0.5	0.181818	0.75	0.75	0	0	0
K02045	0	0	0	0	0	0.266667	0	0.141509	0	0	0	0	0	0	0	0	1	0.0289855	0.5	0	0	0	1	0	0	0.456693	0	0	0.142857	0	0	1	0	0	0	0	0	0	0	0	0	0	0.5	0	0	0	0	0	0
K02046	0	0	0	0	0	0.266667	0	0.122642	0	0	0	0	0	0	0	0	1	0.0869565	0.5	0	0	0	0	0	0	0.433071	0	0	0	0	0	0	0	0	0	0	0	0	0	0	0	0	0.5	0	0	0	0	0	0
K02047	0	0	0	0	0	0.266667	0	0.132075	0	0	0	0	0	0	0	0	1	0.0289855	0.5	0	0	0	0	0	0	0.440945	0	0	0	0	0	0	0	0	0	0	0	0	0	0	0	0	0.5	0	0	0	0	0	0
K02048	0	0	0	0	0	0.333333	0	0.0754717	0	0	0	0	0	0	0	0	0.5	0.0434783	0.5	0	0	0	0	0	0	0.354331	0	0	0	0	0	0	0	0	0	0	0	0	0	0	0	0	0.5	0	0	0	0	0	0
K02049	0	0	0	0.5	0.25	0.6	0	0.650943	0.5	0.333333	0	0	0	0	0	0	0.5	0.304348	1	0	0.25	0	1	0.285714	0	0.511811	0.153846	0	0	0	0.5	1	1	1	0.5	0.125	1	1	0	0	0	0.666667	0.5	0	0.75	0	0	0	0
K02050	0	0	0	0.5	0.25	0.466667	0	0.679245	0.5	0.333333	0	0	0	0	0	0	1	0.492754	1	0	0	0	1	0.428571	0	0.496063	0	0	0	0	0.5	0	0	0	0.5	0.125	0	1	0.0909091	0	0	0.333333	1	0.0909091	0.25	0	0	0	0
K02051	0.333333	0	0	0.642857	0.75	0.466667	0	0.735849	0.5	0.333333	0	0.0227273	0	0	0	0	0.5	0.652174	1	1	0	0	1	0.142857	0	0.574803	0.230769	0	0	0	0	1	0	1	0.5	0	0	1	0.0909091	1	0	0.333333	1	0.0909091	1	0.25	0	0	1
K02052	0	0	0	0.857143	0	0.466667	0	0.54717	0.5	0.333333	0	0	0	1	0	0	0	0.202899	1	1	0	0	1	0.142857	0	0.244094	0.0769231	0	0.142857	1	0	0	0	0	0	0	0	0	0.0909091	0	0	0.333333	0.5	0	0	0	0	0	0
K02053	0	0	0	0.285714	0	0.533333	0	0.5	0	0.666667	0	0.0227273	0	0	0	0	0	0.0144928	0.5	0	0	0	1	0	0	0.19685	0	0	0	0	0	0	0	0	0	0	0	0	0	0	0	0	0.5	0	0	0	0	0	0
K02054	0	0	0	0.285714	0	0.533333	0	0.462264	0	0.666667	0	0.0227273	0	0	0	0	0	0.0144928	1	0	0	0	1	0	0	0.173228	0	0	0	0	0	0	0	0	0	0	0	0	0	0	0	0	0.5	0	0	0	0	0	0
K02055	0	0	0	0.285714	0	0.533333	0	0.5	0	0.666667	0	0.0227273	0	0	0	0	0.5	0.0144928	1	1	0	0	1	0	0	0.314961	0	0	0	0	0	0	0	0	0	0	0	1	0	0	0	0	0.5	0	0	0	0	0	0
K02056	0	0	0	0.571429	0	0.4	1	0.367925	0	0.666667	0	0	0	0	0	0	0.5	0.0434783	0.5	0	0	0	1	0	0.25	0.133858	0.461538	0	0.142857	0	0	0	0	1	0	0	0	0	0	0	0	0	0	0	0	0	0	0	0
K02057	0	0	0	0.571429	0.25	0.6	1	0.301887	0	0.333333	0	0.0227273	0	0	0	0	0.5	0.0144928	0.5	0	0	0	1	0.142857	0.75	0.149606	0.461538	0	0.285714	0	0	0	0	1	0	0	0	0	0.0909091	0	0	0.666667	0	0.0909091	0.25	0	0	0	0
K02058	0	0	0	0.571429	0	0.2	1	0.216981	0.5	0	0	0	0	0	0	0	0	0.0144928	0.5	0	0	0	1	0.142857	0	0.11811	0.307692	0	0	0	0	0	0	1	0	0	1	0	0	0	0	0.333333	0	0	0	0	0	0	0
K02062	0	0	0	0.928571	0	0.2	0	0.141509	0	0	0	0	0	0	0	0	0	0.0869565	0	0	0	0	1	0	0	0.0472441	0	0	0	0	0	0	0	0	0	0	0	0	0	0	0	0	0	0	0	0	0	0	1
K02063	0	0	0	0.857143	0	0.2	0	0.169811	0	0	1	0	0	0	0	0	0	0.101449	1	0	0	0	1	0	0	0.0629921	0	0	0	1	0	0	0	0	0	0	0	0	0	0	0	0	0	0	0	0	0	0	0
K02064	0	0	0	0.857143	0	0.266667	0	0.160377	0	0	1	0	0	0	0	0	0	0.115942	1	0	0	0	1	0	0	0.0629921	0	0	0	1	0	0	0	0	0	0	0	0	0	0	0	0	0	0	0	0	0	0	0
K02065	0.666667	1	0	0.142857	0.5	0.4	0	0.877358	0	0	1	0.954545	1	1	0	1	0.5	0	0	1	0.75	0	0	0.285714	1	0.748031	1	0	0.428571	0	1	1	0	0	0	0.75	1	1	0.181818	0.5	0	1	1	0	0	0.75	0.5	1	0
K02066	0.666667	1	0	0.142857	0.5	0.533333	0	0.896226	0	0	1	0.977273	1	1	1	1	1	0	0	1	0.5	0	0	0.571429	0.5	0.771654	1	0	0.428571	0	1	1	0	0	0	0.75	1	1	0.181818	0.5	0	1	1	0	0	0.75	0	1	0
K02067	1	1	0	0.142857	0.5	0.533333	0	0.886792	0	0	1	0.977273	1	1	0	1	1	0	0	1	0.75	0	0	0.571429	0.5	0.779528	1	0	0.428571	0	1	1	0	0	0	0.75	1	1	0.181818	1	0	1	1	0	0	0.75	0	1	0
K02068	0	0	0	0.214286	0	0.0666667	0	0.198113	0	0.333333	0	0	0	0	0	0	0	0	0.5	0	0.25	0	0	0	0	0.0472441	0.307692	0	0.142857	0	0	1	0	0	0	0	1	1	0.272727	0	0	0	0.5	0	0	0.25	0	0	0
K02069	0	0	0	0.714286	0	0.4	0	0.386792	0	0.333333	1	0.0227273	0	0	0	0	1	0	0.5	0	0	0	0	0.142857	0	0.259843	0.538462	0	0.142857	0	0	0	0	0	0	0	0	1	0.363636	0	0	0	0.5	0	0	0.25	0	0	0
K02071	0	0	0	0	0	0.4	0	0.113208	0	0.666667	0	0.0681818	1	0	0	0	1	0.130435	0.5	0	0.25	0	0	0	0.25	0.322835	0	0	0.142857	0	0	1	0	0	0	0.125	1	0	0	0	0	0	0.5	0	0	0	0	0	0
K02072	0	0	0	0	0	0.333333	0	0.113208	0	0.666667	0	0.0681818	0	0	0	0	0	0	0.5	0	0	0	0	0	0	0.346457	0	0	0	0	0	0	0	0	0	0	0	0	0	0	0	0	0.5	0	0	0	0	0	0
K02073	0	0	0	0	0	0.333333	0	0.113208	0	0.666667	0	0.0681818	0	0	0	0	0	0	0.5	0	0	0	0	0	0	0.322835	0	0	0	0	0	0	0	0	0	0	0	0	0	0	0	0	0.5	0	0	0	0	0	0
K02074	0	0	0	0	0	0.666667	0	0.0943396	0	0	0	0.0227273	0	0	0	0	0	0.0289855	0	0	0	0	0	0	0	0.0944882	0	0	0	0	0	0	0	0	0	0	0	0	0	0	0	0.333333	0	0	0	0	0	0	0
K02075	0.333333	0	0	0.928571	0.5	0.733333	0	0.113208	0	0	0	0	0	0	0	0	1	0.0144928	1	0	0	0	0	0.571429	0.25	0.259843	0.846154	0	0.285714	0	0	0	1	0	0	0	0	1	0.272727	0	0	0.333333	0.5	0	0	0	0	0	0
K02076	0	0	0	0	0	0	0	0	0	0.666667	0	0	0	0	0	0	0	0.0289855	0	0	0	0	0	0	0	0	0	0	0	0	0	0	0	0	0	0	0	0	0	0	0	0	0	0	0	0	0	0	0
K02077	0.333333	0	0	0.857143	0.5	0.866667	0	0.122642	0	0	0	0	0	0	0	0	0	0.275362	1	0	0	0	1	0.571429	0.5	0.283465	0.923077	0	0.142857	0	0	0	1	0	0	0	0	1	0.272727	0	0	0.333333	1	0	0	0	0	0	0
K02078	1	0	0	1	0.75	0.733333	1	0.95283	1	1	1	0.977273	1	1	1	1	1	0.884058	1	1	1	0	1	1	0.5	0.976378	1	0	0.571429	0	1	1	0	1	0	0.75	1	1	1	1	1	1	1	0	0	0.75	1	1	0
K02080	0	0	0	0.0714286	0	0	0	0	0	0	1	0.0454545	0	0	0	0	0	0	0	0	0	0	0	0	0	0	0	0	0	0	0	0	0	0	0	0	0	0	0	0	0	0	0	0	0	0	0	0	0
K02081	0	0	0	0.0714286	0	0.2	1	0.0377358	0	0.333333	0	0.363636	0	0	0	0	0	0	1	0	0	0	0	0	0.25	0.0787402	0	0	0	0	0	0	0	0	0	0	0	0	0	0	0	0.333333	0	0	0	0	0	0	0
K02082	0	0	0	0	0	0	0	0.00943396	0	0.333333	0	0.0227273	0	0	0	0	0	0	0	0	0.25	0	1	0	0	0.0551181	0	0	0	0	0	0	0	0	0	0	0	0	0	0	0	0	0	0	0	0	0	0	0
K02083	0	0	0	0	0	0.533333	0	0.198113	0	0.333333	0	0	0	0	0	0	0	0.130435	1	0	0	0	0	0	0	0.19685	0.0769231	0	0	0	0	0	0	0	0	0	0	0	0	0	0	0	0	0	0	0	0	0	0
K02084	0	0	0	0	0	0	0	0	0	0	0	0	0	0	0	0	0	0	0	0	0	0	0	0	0	0	0	0	0	0	0	0	0	0	0	0	0	0	0.0909091	0	0	0	0	0	0	0	0	0	0
K02086	0	0	0	0	0	0	0	0	1	0.666667	0	0	0	0	0	0	0	0.42029	0	0	0	0	0	0	0	0	0	0	0	0	0	0	0	0	0	0	0	0	0	0	0	0	0	0	0	0	0	0	0
K02092	0	0	0	0	0	0	0	0	0	0	0	0	0	0	0	0	1	0	0	0	0	0	0	0	0	0	0	0	0	0	0	0	0	0	0	0	0	0	0	0	0	0	0	0	0	0	0	0	0
K02093	0	0	0	0	0	0	0	0	0	0	0	0	0	0	0	0	1	0	0	0	0	0	0	0	0	0	0	0	0	0	0	0	0	0	0	0	0	0	0	0	0	0	0	0	0	0	0	0	0
K02094	0	0	0	0	0	0	0	0	0	0	0	0	0	0	0	0	1	0	0	0	0	0	0	0	0	0	0	0	0	0	0	0	0	0	0	0	0	0	0	0	0	0	0	0	0	0	0	0	0
K02095	0	0	0	0	0	0	0	0	0	0	0	0	0	0	0	0	1	0	0	0	0	0	0	0	0	0	0	0	0	0	0	0	0	0	0	0	0	0	0	0	0	0	0	0	0	0	0	0	0
K02096	0	0	0	0	0	0	0	0	0	0	0	0	0	0	0	0	1	0	0	0	0	0	0	0	0	0	0	0	0	0	0	0	0	0	0	0	0	0	0	0	0	0	0	0	0	0	0	0	0
K02097	0	0	0	0	0	0	0	0	0	0	0	0	0	0	0	0	1	0	0	0	0	0	0	0	0	0	0	0	0	0	0	0	0	0	0	0	0	0	0	0	0	0	0	0	0	0	0	0	0
K02099	0	0	0	0	0	0.0666667	0	0	0	0	0	0.0454545	0	0	0	0	0	0	0	0	0	0	0	0	0	0.15748	0	0	0	0	0	0	0	0	0	0	0	1	0	0	0	0	0	0	0	0	0	0	0
K02100	0	0	0	0	0	0	0	0	0	0	0	0.386364	0	0	0	0	0	0	0	0	0	0	0	0	0	0.0393701	0	0	0.142857	0	0	0	0	0	0	0	1	0	0	0	0	0	0	0	0	0	0	0	0
K02101	0	0	0	0	0	0	0	0	0	0	0	0	0	0	0	0	0	0	0	0	0	0	0	0	0.5	0	0	0	0	0	0	0	0	0	0	0	0	0	0	0	0	0	0	0	0	0	0	0	0
K02103	0	0	0	0	0	0	0	0	0	0.666667	0	0	0	0	0	0	0	0.057971	0.5	0	0	0	0	0	0	0	0	0	0	0	0	0	1	0	0	0.125	0	1	0.272727	0	0	0	0	0	0	0	0	0	0
K02106	0	0	0	0	0.5	0.133333	0	0.0566038	0	0	0	0.181818	0	0	0	0	0	0	0	0	0	0	0	0.142857	0	0.259843	0.384615	0	0	0	0	0	0	0	0	0	0	0	0	0	0	0	0.5	0	0	0	0	0	0
K02107	0	0	0	0	0	0	0	0	0	0	0	0	0	0	0	0	0	0	0	0	0	0	0	0	0	0	0	0	0	0	1	0	0	1	0	0	0	0	0	0	0	0	0	0	0.75	0	0	0	0
K02108	0.333333	1	0	0.928571	0.75	0.933333	0	0.858491	1	1	0	0.886364	1	1	1	0	0.5	0.811594	0	1	0.25	1	1	1	0.75	0.858268	0.692308	0	0.571429	0	1	1	0	1	0	0.25	1	1	0.818182	1	1	0.666667	1	0	0	0.75	1	0	1
K02109	0.333333	1	0	0.785714	0.75	0.933333	0	0.886792	1	0.666667	1	0.886364	1	1	1	0	0.5	0.797101	0	1	0.25	1	1	1	0.5	0.811024	0.692308	0	0.571429	0	1	1	0	1	0	0.25	1	1	0.909091	1	1	1	0.5	0	0	0.75	0.5	0	1
K02110	0.333333	1	0	0.857143	0.75	0.933333	0	0.726415	1	1	0	0.840909	1	1	1	0	0.5	0.782609	0	1	0.25	1	1	1	0.5	0.826772	0.692308	0	0.857143	0	1	1	0	1	0	0.375	1	1	0.454545	1	1	0.666667	0.5	0	0	0.75	0.5	0	1
K02111	0	1	0	0.785714	1	0.933333	0	0.858491	1	1	1	0.863636	1	1	0	0	1	0.884058	0	1	0.5	1	1	1	0.5	0.834646	0.769231	0	0.714286	0	1	1	1	1	0	0.5	1	1	0.909091	1	1	0.666667	0	0	0	0.75	1	0	1
K02112	0.333333	1	0	0.785714	1	0.866667	0	0.575472	1	1	1	0.977273	1	1	0	0	1	0.927536	0	1	0.75	1	1	1	0.5	0.834646	0.769231	0	0.857143	0	1	1	1	1	0	0.5	1	1	0.818182	1	1	1	1	0	0	0.75	1	0	1
K02113	0.333333	0	0	0.785714	1	0.933333	0	0.867925	0	1	0	0.840909	1	0	1	0	0.5	0.84058	0	1	0.5	1	1	1	0.5	0.795276	0.615385	0	0.714286	0	1	1	0	0	0	0.5	1	1	0.909091	1	1	0.666667	0.5	0	0	0.75	1	0	1
K02114	0.333333	1	0	0.714286	1	0.8	0	0.877358	1	1	1	0.863636	1	1	1	0	0.5	0.884058	0	1	0.25	1	1	0.857143	0.5	0.818898	0.769231	0	0.857143	0	1	1	0	1	0	0.375	1	1	0.727273	1	1	1	0.5	0	0	0.75	0.5	0	1
K02115	0.333333	1	0	0.785714	1	0.866667	0	0.858491	1	1	1	0.886364	1	1	0	0	1	0.884058	0	1	0.5	1	1	1	0.25	0.787402	0.769231	0	0.714286	0	1	1	1	1	0	0.375	1	1	0.909091	1	1	0.666667	0.5	0	0	0.75	1	0	1
K02116	0	1	0	0.785714	0.5	0.266667	0	0.811321	0	0	0	0	1	1	0	0	0.5	0.057971	0	1	0	0	0	0.571429	0.25	0.811024	0.230769	0	0	0	0	0	0	1	0	0.125	0	0	0.272727	1	0	0.666667	0.5	0	0	0.75	1	0	1
K02117	0.666667	0	0	0	0	0	1	0	0	0.333333	0	0.0454545	0	1	0	1	0	0	1	0	0.75	0	0	0	0	0.00787402	0	0	0.571429	1	0	1	0	1	0	0.625	1	1	0	0	0	0	0	0.0909091	0.75	0	0	1	0
K02118	0.666667	0	0	0	0	0	1	0	0	0.333333	0	0.0454545	0	1	0	1	0	0	1	0	0.75	0	0	0	0	0	0	0	0.571429	1	0	1	0	1	0	0.625	1	1	0	0	0	0	0	0.0909091	0.75	0	0	1	0
K02119	0.333333	0	0	0	0	0	1	0	0	0.333333	0	0	0	1	0	0	0	0	1	0	0.25	0	0	0	0	0	0	0	0.571429	1	0	1	1	1	0	0	1	0	0	0	0	0	0	0.0909091	0.75	0	0	1	0
K02120	0.666667	0	0	0	0	0	1	0	0	0.333333	0	0.0454545	0	1	0	1	0	0	1	0	0.75	0	0	0	0	0	0	0	0.428571	1	0	1	0	1	0	0.625	1	1	0	0	0	0	0	0.0909091	0.75	0	0	1	0
K02121	0.666667	0	0	0	0	0	1	0	0	0.333333	0	0.0454545	0	1	0	0	0	0	1	0	0.75	0	0	0	0	0	0	0	0.142857	1	0	1	1	1	0	0.625	0	1	0	0	0	0	0	0	0.75	0	0	1	0
K02122	0.333333	0	0	0	0	0	1	0	0	0.333333	0	0	0	1	0	0	0	0	1	0	0.5	0	0	0	0	0	0	0	0.285714	1	0	1	0	1	0	0	1	0	0	0	0	0	0	0.0909091	1	0	0	1	0
K02123	0.666667	0	0	0	0	0	1	0	0	0.333333	0	0.0454545	0	1	0	1	0	0	1	0	0.75	0	0	0	0	0	0	1	0.428571	1	0	1	1	1	0	0.625	0	1	0	0	0	0	0	0	0.75	0	0	1	0
K02124	0.333333	0	0	0	0	0	1	0.00943396	0	0.333333	0	0.0454545	0	1	0	1	0	0	1	0	0.75	0	0	0	0	0.00787402	0	1	0.571429	1	0	1	1	1	0	0.5	0	1	0	0	0	0	0	0	1	0.75	0	1	0
K02126	0	0	0	0	0	0	0	0	0	0	0	0	0	0	0	0	0	0	0	0	0	0	0	0	0	0	0	0	0	0	0	0	0	0	0	0	0	0	0	0	0	0	0	0	0	0	0	0	0
K02128	0	0	0	0	0	0	0	0.122642	0	0	0	0	0	0	0	0	0	0	0	0	0	0	0	0	0	0.00787402	0	0	0	0	0	0	0	0	0	0	0	0	0	0	0	0	0	0	0	0	0	0	0
K02132	0	0	0	0	0	0	0	0.0566038	0	0	0	0	0	0	0	0	0	0	0	0	0	0	0	0	0	0	0	0	0	0	0	0	0	0	0	0	0	0	0	0	0	0	0	0	0	0	0	0	0
K02133	0	0	0	0	0	0	0	0.367925	0	0	0	0	0	0	0	0	0	0	0	0	0	0	0	0	0	0	0	0	0	0	0	0	0	0	0	0	0	0	0	0	0	0	0	0	0	0	0	0	0
K02136	0	0	0	0	0	0	0	0	0	0	0	0	0	0	0	0	0	0	0	0	0	0	0	0	0	0	0	0	0	0	0	0	0	0	0	0	0	0	0	0	0	0	0	0	0	0	0	0	0
K02160	1	0	0	0	1	0.466667	1	0.886792	1	0.666667	1	0.931818	0	1	1	1	0.5	0.0869565	1	0	0.5	0	1	1	1	0.913386	0.923077	0	1	0	1	1	1	0	0	0.875	0	1	0.818182	0.5	0	1	1	0	0	0.25	1	1	0
K02164	0	0	0	0	0	0	0	0.0377358	0	0	0	0.0227273	0	0	0	0	0	0	0	0	0	0	0	0	0	0.0866142	0	0	0	0	0	0	0	0	0	0	0	0	0	0	0	0	0	0	0	0	0	0	0
K02167	0	0	0	0	0	0	0	0.292453	0	0	0	0	0	0	0	0	0	0.0144928	1	0	0	0	0	0	0	0.314961	0	0	0.142857	0	0	0	0	0	0	0	0	0	0	0	0	0.333333	1	0	0	0	0	0	0
K02168	0	0	0	0	0	0.6	0	0.150943	0	0	0	0.454545	0	0	0	0	0	0	0	0	0	0	0	0	0	0.401575	0	0	0	0	0	0	0	0	0	0	0	0	0	0	0	0	0	0	0	0	0	0	0
K02169	0	0	0	0.142857	0.5	0	0	0.160377	0.5	0	0	0.0454545	0	0	0	0	0	0.15942	0.5	0	0.5	0	0	0	0	0.771654	0	0	0.285714	1	1	1	0	0	0	0.75	1	1	0	0	0	0	0.5	0	0	0.75	0.5	0	0
K02170	0	0	0	0.0714286	0	0	0	0.0660377	0	0	0	0.0227273	0	0	0	0	0	0.0289855	0	0	0.25	0	0	0	0	0.377953	0	0	0	0	0	0	0	0	0	0.75	0	1	0	0	0	0	0.5	0	0	0	0	0	0
K02171	0.333333	0	0.5	0.214286	0.75	0.666667	0	0.207547	0	0.333333	0	0.931818	0	1	0	0	0	0.115942	0	0	0.25	0	1	0	0.25	0.204724	0.615385	0	0.571429	0	0	0	0	0	0	0	0	0	0	0	0	0.666667	1	0	0	0	0	0	0
K02172	0	0	0	0	0.25	0	0	0.198113	0	0	0	0.840909	0	1	0	0	0	0	0	0	0.25	0	1	0.428571	0.75	0.133858	0	0	0.571429	0	0	0	0	0	0	0	0	0	0	0	0	0.666667	0.5	0	0	0	0	1	0
K02173	0	0	0	0	0	0	0	0.00943396	0	0	0	0	0	1	0	0	0	0.0144928	0	0	0	0	0	0	0	0	0	0	0	0	0	0	0	0	0	0	0	0	0	0	0	0	0	0	0	0	0	0	0
K02182	0	0	0	0.0714286	0	0.2	0	0.443396	0	0	0	0	0	0	0	0	0	0.217391	0	0	0	0	0	0	0	0.228346	0.230769	0	0	0	0	0	0	0	0	0	0	0	0	0.5	0	0	0	0	0	0	0	1	0
K02183	0	0	0	0	0	0	0	0	0	0	0	0	0	0	0	0	0	0	0	0	0	0	0	0	0	0	0	0	0.142857	0	0	0	0	0	0	0	0	0	0	0	0	0	0	0	0	0	0	0	0
K02188	0	0	0	0	0	0.0666667	0	0.339623	0	0	0	0	0	0	0	0	1	0.15942	1	0	0.25	0	0	0	0	0.0393701	0	0	0	0	0	0	0	0	0	0	0	0	0	0	0	0	0	0	1	0	0.5	0	0
K02189	0	0	0	0	0	0.0666667	0	0.198113	0	0	0	0	0	0	0	0	1	0.188406	1	0	0.25	0	0	0	0	0.0787402	0	0	0	0	0	0	0	0	0	0	0	0	0	0	0	0	0	0	0.75	0	0	0	0
K02190	0	0	0	0	0	0	0	0	0	0	0	0	0	0	0	0	0	0	0	0	0.25	0	0	0	0	0	0	0	0	0	0	0	0	0	0	0	0	0	0	0	0	0	0	0	0	0	0	0	0
K02191	0	0	0	0	0	0	0	0	0	0	0	0	0	0	0	0	0.5	0	0	0	0	0	0	0	0	0	0	0	0	0	0	0	0	0	0	0	0	0	0	0	0	0	0	0	0.75	0	0	0	0
K02192	0	0	0	0.142857	0	0.0666667	0	0.207547	0	0	0	0	0	0	0	0	0	0	0	0	0	0	0	0	0	0.629921	0	0	0	0	0	0	0	0	0	0	0	0	0	0	0	0	0	0	0	0	1	0	0
K02193	0.333333	0	0	0.714286	0.5	0.0666667	0	0.849057	1	0	0	0.386364	1	0	0	0	0	0.550725	1	1	0	0	0	0	1	0.661417	0.846154	0	0	0	1	0	0	0	0	0	1	0	0.636364	0	0	0.333333	0.5	0	0	0.5	0.5	0	0
K02194	0.333333	0	0	0.785714	0.75	0.0666667	0	0.867925	0.5	0	0	0.340909	1	0	1	0	0	0.623188	0.5	1	0	0	0	0	1	0.653543	0.923077	0	0	0	1	0	0	0	0	0	0	0	0.636364	0	0	0.666667	0.5	0	0	1	0.5	0	0
K02195	0	0	0	0.857143	1	0.0666667	0	0.896226	0.5	0	0	0.386364	1	0	1	0	0	0.623188	1	1	0	0	0	0	0.75	0.645669	0.923077	0	0	0	1	0	0	0	0	0	0	0	0.636364	0	0	0.333333	1	0	0	1	1	0	0
K02196	0	0	0	0	0	0	0	0.613208	0	0	0	0	0	0	0	0	0	0	0	0	0	0	0	0	0	0.614173	0	0	0	0	0	0	0	0	0	0	0	0	0	0	0	0	0	0	0	0	0	0	0
K02197	0.333333	0	0	0.857143	0.5	0.0666667	0	0.858491	1	0	0	0.363636	1	0	1	0	0	0.710145	1	1	0	0	0	0	1	0.653543	0.923077	0	0	0	1	0	0	0	0	0	0	0	0.727273	0	0	0.666667	1	0	0	1	1	0	0
K02198	0.666667	0	0	0.928571	0.75	0.0666667	0	0.886792	1	0	1	0.409091	1	0	1	0	0	0.681159	1	1	0	0	0	0.428571	1	0.669291	1	0	0	0	1	0	0	0	0	0	0	0	0.818182	0	0	1	1	0	0	1	1	0	0
K02199	1	0	0	1	1	0.666667	1	0.90566	1	0	1	0.113636	0	1	1	1	0	0.927536	1	1	0.25	1	1	1	0	0.889764	1	0	1	0	1	1	0	0	0	0.375	0	0	0.727273	0.5	0.5	0.333333	1	0	0	1	1	0	1
K02200	0.666667	0	0	0.857143	0.75	0.0666667	0	0.933962	1	0	1	0.0227273	1	1	1	0	0	0.666667	1	1	0.25	0	0	1	0	0.685039	0.923077	0	0	0	1	0	0	0	0	0	0	0	0.727273	0	0	1	1	0	0	0.75	1	0	0
K02201	0	0	0	0	0	0	0	0	0	0	0	0	0	0	0	0	0	0	0	0	0	0	0	0	0	0	0	0	0	0	0	0	0	0	0	0	0	0	0	0	0	0	0	0	0.25	0	0	0	0
K02203	0	0	0	0.214286	0	0	0	0.113208	0	0	0	0.0227273	0	0	0	0	0	0	0	1	0	0	0	0	0	0.275591	0	0	0	0	0	0	0	0	0	0	0	0	0	0	0	0	0	0.181818	0	0.75	0.5	0	0
K02204	0	0	0.5	0.0714286	0	0.0666667	0	0.698113	0	0	0	0.136364	1	0	0	0	0	0.057971	1	1	0	1	0	0.571429	0.25	0.606299	0	0	0.285714	0	0.5	0	0	0	1	0	0	1	0.0909091	0	0	0	1	0.0909091	0	0	0	0	0
K02205	0	0	0	0	0	0	0	0	0	0	0	0	0	0	0	0	0	0	0	0	0	0	0	0	0	0.00787402	0	0	0	0	0	0	0	0	0	0	0	0	0	0	0	0	0	0	0	0	0	0	0
K02210	0	0	0	0	0	0	0	0	0	0	0	0	0	0	0	0	0	0	0	0	0	0	0	0	0	0	0	0	0	0	0	0	0	0	0	0	0	0	0	0	0	0	0	0.0909091	0	0	0	0	0
K02217	0	1	0	0	0	0.266667	0	0.00943396	0	0	1	0.659091	0	0	1	0	0	0	0	0	0	0	0	0	0.5	0.015748	0.692308	0	0.857143	0	1	1	0	1	0	0.125	0	1	0.0909091	0	0	0.666667	0	0.0909091	0.5	0	0	0	0
K02221	0	1	0	0.928571	0	0.866667	0	0.811321	1	0.666667	0	0	0	1	0	0	1	0.73913	0	1	0	0	1	0	0	0.897638	0.307692	0	0.714286	0	0	0	1	1	0	0.625	0	0	0.363636	0	0	0	0.5	0	0	0.75	0.5	0	0
K02224	0.333333	0	0	0.142857	0	0.533333	0	0.566038	0	0	0	0.0227273	0	0	0	0	0.5	0.231884	1	1	0	0	0	0	0	0.299213	0	0	0	0	0	0	0	0	0	0	0	0	0	0	0	0	0	0.181818	0.75	0	0.5	0	0
K02225	0	0	0	0	0	0	0	0.349057	0	0	0	0	0	0	0	0	0	0	0	0	0	0	0	0	0	0.204724	0	0	0	0	0	0	0	0	0	0	0	0	0	0	0	0	0	0	0	0	0	0	0
K02226	0.666667	0	0	0.857143	0.25	0.533333	0	0.5	0.5	0	0	0.159091	1	0	0	0	1	0.478261	1	0	0.5	0	1	0.285714	0.5	0.488189	0	0	0	0	0	0	1	0	0.5	0.375	0	1	0	0.5	0	0	0	0.181818	0	0.75	0	0	0
K02227	0	0	0	0.285714	0.25	0.533333	1	0.660377	0	0	0	0.0227273	0	0	0	0	1	0.304348	1	0	0.25	0	0	0	0	0.409449	0	0	0	0	0	0	0	1	0	0.125	0	0	0	0	0	0	0	0	1	0.25	0.5	0	0
K02228	0	0	0	0.0714286	0	0.466667	0	0.132075	0	0	0	0	0	0	0	0	0	0	0	0	0	0	0	0	0	0.0314961	0	0	0	0	0	0	0	0	0	0	0	0	0	0	0	0	0	0	0	0	0	0	0
K02229	0	0	0	0.0714286	0	0.333333	0	0.169811	0	0	0	0	0	0	0	0	0	0	0	0	0	0	0	0	0	0.0472441	0	0	0	0	0	0	0	0	0	0	0	0	0	0	0	0	0	0	0	0	0	0	0
K02230	0	0	0	0.214286	0.25	0.533333	0	0.54717	0	0	0	0.0227273	0	0	0	0	1	0.333333	1	0	0	0	0	0	0	0.165354	0	0	0	0	0	0	0	0	0	0	0	0	0	0	0	0	0	0	0	0	0.5	0	0
K02231	0.333333	0	0	0.285714	0.5	0.466667	1	0.566038	0.5	0	0	0.0909091	0	0	0	0	1	0.507246	1	1	0.5	0	0	0	0	0.377953	0	0	0	0	0	0	1	1	0	0.25	0	1	0	0.5	0	0.333333	0	0	0	0.25	0.5	1	0
K02232	0	0	0	0.214286	0.5	0.6	1	0.632075	0	0	0	0.0227273	0	0	0	0	0.5	0.565217	1	0	0.25	0	0	0	0	0.393701	0	0	0	0	0	0	0	1	0	0.125	0	1	0	0	0	0.333333	0	0.0909091	1	0.75	1	0	0
K02233	0.333333	0	0	0.285714	0.5	0.466667	1	0.59434	0.5	0	0	0.0909091	0	0	0	0	1	0.449275	1	1	0.75	0	0	0	0	0.440945	0	0	0	0	0	0	1	1	0	0.125	0	1	0	1	0	0	0	0	1	0.25	0.5	1	0
K02234	0	0	0	0	0	0.266667	0	0.556604	0	0	0	0.113636	0	0	0	0	1	0	1	0	0	0	0	0	0	0.11811	0	0	0	0	0	0	0	0	0	0	0	1	0	0	0	0	0	0	0	0	0.5	0	0
K02236	0	1	0	0	0	0	0	0	0.5	0.333333	0	0	0	0	0	0	0	0.0144928	0	0	0	0	0	0.142857	0	0	0	0	0	0	0	0	0	0	0	0	0	0	0.0909091	0	0	0.333333	0	0	0	0	0	0	0
K02237	0.666667	1	0	0.928571	0.75	0.866667	1	0.0471698	1	0.333333	0	0.0227273	0	1	1	1	0	0.608696	1	1	1	0	1	0	1	0.84252	0.615385	0	0.714286	0	1	1	0	1	1	0.75	1	1	1	0.5	0.5	1	1	0.0909091	0	0	1	1	0
K02238	0.666667	0	1	1	0.75	0.733333	0	0.90566	1	1	1	1	1	1	1	1	1	0.811594	1	1	0.75	1	1	1	1	0.874016	1	1	0.714286	0	1	1	1	1	1	0.75	0	1	0.727273	1	0.5	1	1	0.181818	0	0.75	0.5	1	0
K02240	0	0	0	0	0	0	0	0	0	0.666667	0	0	0	0	0	0	0	0	0	0	0	0	0	0	0	0	0	0	0	0	0	0	0	0	0	0	0	0	0	0	0	0	0	0	0	0	0	0	0
K02241	0	0	0	0	0	0	0	0	0	0	0	0	0	0	0	0	0	0	0	0	0	0	0	0	0	0.0314961	0	0	0	0	0	0	0	0	0	0	0	0	0	0	0	0	0	0	0	0	0	0	0
K02242	0.666667	1	1	0.428571	0.5	0.533333	1	0.849057	1	0.666667	1	0.931818	0	1	1	1	0.5	0.666667	1	1	0.75	1	1	0.857143	0.75	0.889764	0.846154	1	0.285714	0	1	1	0	1	1	0.75	1	1	0.636364	1	1	0.666667	0	0.0909091	0	0.75	1	1	1
K02243	0	1	0	0	0	0	0	0	0	0.666667	1	0	0	0	0	0	0	0	0	0	0	0	0	0	0.25	0	0	0	0.714286	0	0	1	1	0	0	0.125	0	0	0	0	0.5	0	0	0	0	0	0	0	0
K02244	0	0	0	0	0	0	0	0	0	0.666667	0	0	0	0	0	0	0	0	0	0	0	0	0	0	0	0	0	0	0	0	0	0	0	0	0	0	0	0	0	0	0	0	0	0	0	0	0	0	0
K02245	0	0	0	0	0	0	0	0	0	0.666667	0	0	0	0	0	0	0	0	0	0	0.5	0	0	0	0.75	0	0	0	0	0	0	0	0	0	0	0	0	1	0	0	0	0	0	0	0	0	0	0	0
K02246	0	0	0	0	0	0	1	0.00943396	0	0.666667	0	0	0	0	0	0	0	0	0	0	0	0	0	0	0	0.00787402	0	0	0.428571	0	0	0	0	0	0	0.25	0	0	0	0.5	0.5	0	0.5	0	0	0.5	0	0	0
K02247	0	0	0	0	0	0	0	0.0188679	0	0	0	0	0	0	0	0	0	0	0	0	0	0	0	0	0	0	0	0	0	0	0	0	0	0	0	0	0	0	0	0	0	0	0	0	0	0	0	0	0
K02248	0	0	0	0	0	0	0	0	0	0.333333	0	0	0	0	0	0	0	0	0	0	0	0	0	0	0	0	0	0	0	0	0	0	0	0	0	0	0	0	0	0	0	0	0	0	0	0	0	0	0
K02250	0	0	0	0	0	0	0	0	0	0.333333	0	0	0	0	0	0	0	0	0	0	0	0	0	0	0	0	0	0	0	0	0	0	0	0	0	0	0	0	0	0	0	0	0	0	0	0	0	0	0
K02251	0	0	0	0	0	0	0	0	0	0	0	0	0	0	0	0	0	0.0289855	0	0	0	0	0	0	0	0	0	0	0	0	0	0	0	0	0	0	0	0	0	0	0	0	0	0	0	0	0	0	0
K02255	0	0	0	0	0	0	0	0	0	0	0	0	0	0	0	0	0	0	0	0	0	0	0	0	0	0.00787402	0	0	0	0	0	0	0	0	0	0	0	0	0	0	0	0	0	0	0	0	0	0	0
K02256	0	0	0	0	0	0	0	0.00943396	0	0	0	0	0	0	0	0	0	0	0	0	0	0	0	0	0	0.00787402	0	0	0	0	0	0	0	0	0	0	0	0	0	0	0	0	0	0	0	0	0	0	0
K02257	0	1	0	0.857143	0.75	0.8	0	0.915094	1	0	1	0.863636	1	0	1	0	1	0.608696	1	0	0	0	1	0.285714	1	0.858268	0.846154	0	0.571429	0	1	0	0	0	0	0.375	0	1	0.727273	0	0	1	1	0	1	0	0	0	0
K02258	0	0	0	0	0	0	0	0.820755	0	0	0	0	0	0	0	0	0	0	0	0	0	0	0	0	0	0.661417	0	0	0	0	0	0	0	0	0	0	0	0	0	0	0	0	0	0	0	0	0	0	0
K02259	0	1	0	1	1	0.8	0	0.90566	1	0	1	0.840909	1	0	1	0	1	0.594203	1	0	0	0	0	0.142857	0	0.779528	1	0	0.571429	0	0	0	1	0	0	0.375	0	1	0.818182	0	0	1	0.5	0	0.5	0	0	0	0
K02261	0	0	0	0	0	0	0	0	0	0	0	0	0	0	0	0	0	0	0	0	0	0	0	0	0	0.00787402	0	0	0	0	0	0	0	0	0	0	0	0	0	0	0	0	0	0	0	0	0	0	0
K02262	0	0	0	0	0	0	0	0	0	0	0	0	0	0	0	0	0	0	0	0	0	0	0	0	0	0.00787402	0	0	0	0	0	0	0	0	0	0	0	0	0	0	0	0	0	0	0	0	0	0	0
K02267	0	0	0	0.0714286	0	0	0	0.0377358	0	0	0	0	0	0	0	0	0	0.188406	0	0	0	0	0	0	0	0.0393701	0	0	0	0	0	0	0	0	0	0	0	0	0	0	0	0	0	0	0	0	0	0	0
K02274	0	0	0	0.785714	1	0.866667	0	0.933962	1	0	1	0.840909	1	0	1	0	0.5	0.652174	1	0	0	0	1	0.142857	0.75	0.80315	0.846154	0	0.714286	0	1	0	1	0	0	0.125	0	1	0.636364	0	0	0.666667	0.5	0	0.5	0	0	0	0
K02275	0.333333	0	1	0.857143	1	0.933333	1	0.915094	1	0	1	0.772727	1	1	1	0	0.5	0.782609	1	1	0	0	1	0.428571	0.75	0.818898	0.846154	0	0.571429	1	1	1	1	0	0	0.5	1	1	0.727273	1	0	0.666667	0.5	0.818182	0.5	1	1	1	1
K02276	0	0	0	0.785714	0.75	0.866667	0	0.924528	1	0	1	0.863636	1	0	1	0	0.5	0.710145	0	0	0	0	1	0.142857	0.75	0.779528	1	0	0.571429	0	1	0	0	0	0	0.25	0	1	0.727273	0	0	0.333333	0.5	0	0	0	0	0	0
K02277	0	0	0	0.642857	0.75	0	0	0.273585	0.5	0	1	0.772727	1	0	1	0	0	0.608696	0	0	0	0	0	0.142857	0.75	0.385827	0.769231	0	0.571429	0	1	0	0	0	0	0.25	0	1	0.636364	0	0	0.333333	0.5	0	0	0	0	0	0
K02278	0	0	0	0.0714286	0	0	0	0.754717	0	0	1	0	0	1	0	0	0	0.0144928	0	0	0.25	0	0	0.142857	0	0.220472	0	0	0	0	0	0	0	0	0	0	0	0	0.0909091	0	0	0	0.5	0	0	0	0.5	0	0
K02279	0	0	0	0.928571	0.5	0.866667	0	0.811321	1	0	1	0	0	1	0	0	0	0.15942	0	0	0.75	0	1	0.857143	0	0.354331	0	0	0	0	0	0	0	0	0	0.5	0	0	0	0	0	0	1	0	0	0	0.5	0	0
K02280	0	0	0	0	0	0	0	0.792453	0	0	1	0	0	0	0	0	0	0.0289855	0	0	0	0	0	0.857143	0	0.370079	0	0	0.285714	0	0	0	0	0	0	0.625	0	0	0	0	0	0	1	0	0	0	0.5	0	1
K02281	0	0	0	0	0	0	0	0.650943	0	0	0	0	0	0	0	0	0	0	0	0	0	0	0	0	0	0.00787402	0	0	0	0	0	0	0	0	0	0	0	0	0	0	0	0	0	0	0	0	0	0	0
K02282	0.333333	0	0.5	0.857143	0.5	0.4	0	0.811321	1	0	1	0.0227273	0	1	0	0	0	0.231884	0	0	0.25	0	1	0.142857	0	0.299213	0.153846	0	0	0	0.5	1	0	0	0	0	0	1	0.272727	0	0	0.333333	0	0	0	1	0.5	0	0
K02283	0	0	0	1	0.5	1	0	0.849057	1	0	1	0	0	1	0	0	0	0.15942	0	0	0.75	0	1	1	0	0.338583	0	0	0.142857	0	0	0	0	0	0	0.75	0	0	0	0	0	0.333333	1	0	0	0	0.5	0	1
K02284	0	0	0	0	0	0	0	0	0	0	0	0	0	0	0	0	0.5	0	0	0	0	0	0	0	0	0	0	0	0	0	0	0	0	0	0	0	0	0	0	0	0	0	0	0	0	0	0	0	0
K02285	0	0	0	0	0	0	0	0	0	0	0	0	0	0	0	0	0.5	0	0	0	0	0	0	0	0	0	0	0	0	0	0	0	0	0	0	0	0	0	0	0	0	0	0	0	0	0	0	0	0
K02286	0	0	0	0	0	0	0	0	0	0	0	0	0	0	0	0	0.5	0	0	0	0	0	0	0	0	0	0	0	0	0	0	0	0	0	0	0	0	0	0	0	0	0	0	0	0	0	0	0	0
K02287	0	0	0	0	0	0	0	0	0	0	0	0.0227273	0	0	0	0	0.5	0	0	0	0	0	0	0	0	0.023622	0	0	0	0	0	0	0	0	0	0	0	0	0	0	0	0	0	0	0	0	0	0	0
K02288	0	0	0	0	0	0	0	0	0	0	0	0	0	0	0	0	1	0	0.5	0	0	0	0	0.285714	0	0.00787402	0	0	0	0	0	0	0	0	0	0	0	0	0	0	0	0	0	0	0	0	0	0	0
K02289	0	0	0	0	0	0	0	0	0	0	0	0	0	0	0	0	0.5	0.0144928	0	0	0	0	0	0	0	0	0	0	0	0	0	0	0	0	0	0.125	0	0	0	0	0	0	0	0	0	0	0	0	0
K02290	0	0	0	0	0	0	0	0	0	0	0	0	0	0	0	0	1	0	0	0	0	0	0	0	0	0	0	0	0	0	0	0	0	0	0	0	0	0	0	0	0	0	0	0	0	0	0	0	0
K02291	0.333333	0	0	0.214286	0.75	0.6	0	0.650943	0	0	0	0.704545	0	0	0	0	1	0.492754	1	0	0	0	0	0.714286	0	0.283465	0	0	0	0	1	0	0	0	0	0	0	0	0	0	0	0.666667	0.5	0	0	0	1	0	0
K02292	0	0	0	0	0	0	0	0	0	0	0	0	0	0	0	0	0.5	0	0	0	0	0	0	0	0	0	0	0	0	0	0	0	0	0	0	0	0	0	0	0	0	0	0	0	0	0	0	0	0
K02293	0	0	0	0	0	0	0	0	0	0	0	0	0	0	0	1	1	0	0	0	0	0	0	0	0	0.023622	0	0	0.142857	0	0	0	0	0	0	0	0	0	0	0	0	0	0	0.0909091	0	0	0	0	0
K02294	0	0	0	0	0	0.0666667	0	0.132075	0	0	0	0	0	0	0	0	0.5	0	0	0	0	0	0	0.285714	0	0.11811	0.0769231	0	0	0	0	0	0	0	0	0	0	0	0	0	0	0	0.5	0	0	0	0	0	0
K02295	0	0	0	0	0	0	0	0	0	0	0	0	0	0	0	0	0	0	0.5	0	0	0	0	0	0	0	0	0	0	0	0	0	0	0	0	0	0	0	0	0	0	0	0	0	0	0	0	0	0
K02297	0	0	0	0	0	0	0	0.226415	0	0	0	0	0	0	0	0	0	0.0144928	0	0	0	0	0	0	0	0.346457	0	0	0	0	0	0	0	0	0	0	0	0	0	0	0	0	0	0	0	0	0	0	0
K02298	0	0	0	0.214286	0	0	0	0.216981	0	0	0	0	0	0	0	0	0	0	0	0	0	0	0	0	0	0.425197	0	0	0	0	0	0	0	0	0	0	0	0	0	0	0	0	0.5	0	0	0	0	0	0
K02299	0	0	0	0.214286	0	0.2	0	0.254717	0.5	0	0	0	0	0	0	0	0	0.173913	0	0	0	0	0	0	0	0.354331	0	0	0	0	0	0	0	0	0	0	0	0	0	0	0	0	0	0	0	0	0	0	0
K02300	0	0	0	0.142857	0	0	0	0.207547	0	0	0	0	0	0	0	0	0	0	0	0	0	0	0	0	0	0.354331	0	0	0	0	0	0	0	0	0	0	0	0	0	0	0	0	0	0	0	0	0	0	0
K02302	0	0	0	0	0	0.533333	0	0.603774	0	0	0	0.0227273	0	0	0	0	0	0.0434783	0	0	0	0	0	0	0	0.472441	0.0769231	0	0	0	0	0	0	0	0	0	0	0	0.363636	0	0	0	0	0	0	0	0	0	0
K02303	0	0	0	0.142857	0	0.333333	0	0.650943	0	0	0	0.568182	0	0	1	0	1	0.0869565	0.5	1	0	0	0	0	0	0.425197	0.0769231	0	0.285714	0	0	0	0	0	0	0	0	1	0.181818	0	0	0	0.5	0	0.75	0	0.5	0	0
K02304	0	0	0	0	0	0.0666667	0	0.122642	0	0	0	0.0454545	0	0	0	0	0	0.0434783	0.5	0	0.25	0	0	0.142857	0	0	0	0	0	0	0	0	0	0	0	0	0	0	0.0909091	0	0	0	0	0	1	0.25	0	0	0
K02305	0	0	0	0	0.5	0	0	0.0849057	1	0	0	0.159091	0	0	1	0	0	0.0724638	0	0	0	0	0	0.285714	0	0.125984	0.692308	0	0.571429	0	0	0	0	0	0	0	0	1	0.0909091	0	0	0	0	0	0	0.75	1	0	0
K02313	0.666667	1	1	0.928571	0.75	0.866667	1	0.933962	1	1	1	0.931818	1	1	1	1	0	0.84058	1	1	0.75	1	1	1	1	0.866142	1	1	1	0	1	1	0	1	1	0.375	1	1	0.636364	1	1	1	1	0	0	1	1	1	1
K02314	1	1	1	1	1	1	1	0.933962	1	1	1	0.977273	1	1	1	1	0.5	0.84058	1	1	0.75	1	1	1	0.75	0.952756	1	1	1	0	1	1	1	1	1	1	1	1	0.818182	1	1	0.666667	1	0.0909091	0.25	0.75	0.5	1	0
K02315	0	0	0	0	0.75	0.0666667	0	0	1	0	0	0	0	0	0	0	0	0.826087	0.5	0	0	0	0	0	0	0.0866142	0.0769231	0	0	0	0	0	1	0	0	0	0	0	0	0	0	0.333333	0.5	0	0	0.75	0	0	0
K02316	0.333333	1	1	0.857143	0.75	0.933333	1	0.924528	1	0.666667	1	0.931818	1	1	1	1	1	0.869565	1	1	1	1	1	0.857143	1	0.874016	0.923077	1	0.714286	1	1	1	0	1	1	0.75	1	1	0.727273	1	1	0.666667	0.5	1	0.75	1	0.5	1	1
K02317	0	0	0	0	0	0	0	0	0	0	0	0	0	0	0	0	0	0	0	0	0	0	0	0	0	0.015748	0	0	0	0	0	0	0	0	0	0	0	0	0	0	0	0	0	0	0	0	0	0	0
K02318	0	0	0	0	0	0	0	0	0	0	0	0	0	0	0	0	0	0.0144928	0	0	0	0	0	0	0	0	0	0	0	0	0	0	0	0	0	0	0	0	0	0	0	0	0	0	0	0	0	0	0
K02319	0.333333	0	0	0	0	0	0	0	0	0	0	0	0	0	0	0	0	0	0	0	0	0	0	0.285714	0	0	0	0	0	1	0	0	0	0	0	0	0	0	0	0	0	0	0	0.818182	1	0	0	0	0
K02322	0	0	0	0	0	0	0	0	0	0	0	0	0	0	0	0	0	0	0	0	0	0	0	0	0	0	0	0	0	1	0	0	0	0	0	0	0	0	0	0	0	0	0	0.818182	0.75	0	0	0	0
K02323	0	0	0	0	0	0	0	0	0	0	0	0	0	0	0	0	0	0	0	0	0	0	0	0	0	0	0	0	0	1	0	0	0	0	0	0	0	0	0	0	0	0	0	0.818182	0.75	0	0	0	0
K02334	0	0	0	0	0	0	0	0.00943396	0	0	0	0.0227273	0	0	0	0	0	0	0	0	0	0	0	0	0	0	0	0	0	0	0	0	1	0	0	0	0	0	0	0	0	0	0	0	0	0	0	0	0
K02335	1	0	1	1	1	1	1	0.933962	1	1	1	0.931818	1	1	1	1	1	0.753623	1	1	0.75	1	1	1	1	0.92126	1	0	0.714286	0	1	1	1	1	1	0.875	1	1	0.818182	1	1	1	1	0.181818	0	0.75	1	1	1
K02336	0	1	0	0.142857	0.25	0	0	0.00943396	1	0	0	0	0	0	0	0	0	0	0.5	0	0	0	0	0.142857	0	0.204724	0	0	0.428571	0	0.5	0	0	0	0	0	0	1	0	0	0	0	0.5	0.272727	0	0	0	0	0
K02337	1	1	1	0.928571	1	0.933333	1	0.981132	1	1	1	0.954545	1	1	1	1	1	0.913043	1	1	1	1	1	1	1	0.929134	0.846154	1	0.714286	0	1	1	1	1	1	0.75	1	1	0.909091	1	0	1	1	0.0909091	0	1	1	1	1
K02338	0.666667	0	1	0.928571	0.5	0.933333	1	0.90566	1	1	1	0.931818	1	1	1	1	1	0.637681	1	1	0.5	1	1	0.857143	1	0.858268	0.923077	1	0.285714	0	1	1	1	1	1	0.5	1	1	0.727273	1	1	1	1	0.0909091	0	0.75	1	1	1
K02339	0	0	0	0	0	0	0	0.811321	0	0	0	0	0	1	1	0	0	0	0	0	0	0	0	0	0	0.897638	0	0	0	0	0	0	0	0	0	0	0	0	0	0	0	0	0	0	0	0	0	0	0
K02340	1	1	1	1	1	0.866667	1	0.886792	1	1	1	0.909091	1	1	1	1	0.5	0.753623	1	1	0.75	1	1	1	1	0.937008	1	1	0.428571	0	1	1	0	1	1	0.375	0	1	0.909091	1	1	0.666667	0.5	0.0909091	0	1	1	1	1
K02341	0.333333	1	1	0.785714	1	1	1	0.886792	1	0.666667	1	0.977273	1	1	1	1	1	0.768116	1	1	1	1	1	0.857143	1	0.913386	0.923077	1	0.714286	0	1	1	1	1	0	1	1	1	0.818182	1	1	1	0.5	0	0	0.75	0.5	1	0
K02342	0.666667	1	0	0.714286	0.5	0.866667	0	0.962264	0	1	1	0.977273	1	0	1	1	1	0.26087	1	0	0	0	0	1	0	0.897638	1	1	0.285714	0	1	1	1	0	0.5	0.625	1	1	0.363636	0	0	0.666667	0.5	0.181818	0	0.75	1	0	1
K02343	1	1	1	1	1	0.933333	1	0.943396	0.5	1	1	0.954545	1	1	1	1	1	0.855072	1	1	1	1	1	1	1	0.929134	1	1	0.571429	0	1	1	1	1	1	0.625	1	1	0.909091	0.5	1	1	1	0.181818	0	1	1	1	1
K02344	0	0	0	0	0	0	0	0	0	0	0	0	0	0	0	0	0	0	0	0	0	0	0	0	0	0.015748	0	0	0	0	0	0	0	0	0	0	0	0	0	0	0	0	0	0	0	0	0	0	0
K02345	0	0	0	0	0	0	0	0	0	0	0	0	0	0	0	0	0	0	0	0	0	0	0	0	0	0.00787402	0	0	0	0	0	0	0	0	0	0	0	0	0	0	0	0	0	0	0	0	0	0	0
K02346	0.333333	1	0	0.928571	1	1	0	0.773585	1	1	1	0.954545	1	1	0	1	0	0.797101	0.5	1	0.25	1	1	0.428571	0.5	0.889764	1	0	0.428571	0	0.5	1	0	0	0	0.5	1	1	0.454545	0.5	1	0.333333	1	0	0	0.75	1	1	1
K02347	0.333333	0	0.5	0.571429	0.75	0.0666667	1	0	1	0	1	0.363636	0	1	0	1	0	0.623188	1	0	0.25	0	1	0.285714	0	0.023622	0.923077	1	0.857143	0	0	0	1	1	0	0.375	1	0	0	0	1	0	1	0.363636	0	0	1	1	0
K02348	0	0	0	0.142857	0	0.733333	0	0.103774	0	0.333333	0	0.659091	0	0	0	0	0	0.130435	0	0	0	0	0	0	0	0.622047	0	0	0.142857	0	0	0	0	0	0	0	0	1	0	0	0	0	0.5	0	0	0	0.5	0	0
K02351	0	0	0	0.142857	0	0.933333	0	0.226415	0	0	0	0	0	0	0	0	0	0.318841	0	0	0	0	1	0	0	0.165354	0	0	0	0	0	0	0	0	0	0	0	0	0	0	0	0	0	0	0	0	0	0	0
K02352	0	0	0	0	0	0	0	0.0283019	0	0	0	0	0	0	0	0	0	0.0289855	0	0	0	0	1	0	0	0.00787402	0.153846	0	0.142857	0	0	0	0	0	0	0	0	0	0	0	0	0	0	0	0	0	0	0	0
K02355	1	1	1	1	1	0.866667	1	0.820755	1	1	1	0.931818	1	1	1	1	1	1	1	1	1	1	1	1	1	0.724409	1	1	0.857143	0	1	1	1	1	0.5	0.875	1	1	0.818182	1	1	1	1	0	0	1	1	1	0
K02356	1	1	1	1	0.75	1	1	0.90566	1	1	1	0.931818	1	1	1	1	0.5	0.710145	1	1	0.75	1	1	1	0.75	0.913386	0.846154	1	0.857143	0	1	1	1	0	1	0.875	1	1	0.727273	1	1	1	1	0	0	1	1	1	0
K02357	0.666667	1	1	0.928571	1	0.866667	1	0.886792	1	1	1	0.977273	1	1	1	1	1	0.869565	1	1	1	1	1	0.857143	0.75	0.92126	0.846154	1	0.857143	0	1	1	1	1	1	0.875	1	1	0.818182	1	1	1	1	0	0	1	0.5	1	1
K02358	1	0	1	1	1	0.866667	1	0.877358	1	0.666667	1	0.818182	1	1	1	1	1	0.869565	1	1	0.5	1	1	1	1	0.818898	1	0	1	0	1	1	1	1	0.5	0.75	1	1	1	0.5	1	1	1	0	0	1	1	1	0
K02361	0	0	0	0.142857	0	0.2	0	0.0471698	0	0	0	0.659091	0	0	0	0	0	0	0.5	1	0	0	0	0	0	0.0551181	0	0	0	0	0	0	0	0	0	0	0	0	0.181818	0	0	0	0.5	0	0	0	0	0	0
K02362	0	0	0	0	0	0.133333	0	0.0943396	0	0	0	0	0	0	0	0	0	0	0.5	0	0	0	0	0	0	0.141732	0	0	0	0	0	0	0	0	0	0	0	0	0	0	0	0	0	0	0	0	0	0	0
K02363	0	0	0	0	0.25	0.133333	0	0.0566038	0	0	0	0	0	0	0	0	0	0.0434783	0.5	1	0	0	0	0	0	0.0787402	0	0	0	0	0	0	0	0	0	0	0	0	0	0	0	0	0	0	0	0	0	0	0
K02364	0	0	0	0	0	0	0	0.0660377	0	0	0	0	0	0	0	0	0	0	0	0	0	0	0	0	0	0.0629921	0	0	0	0	0	0	0	0	0	0	0	0	0	0	0	0	0	0	0	0	0	0	0
K02365	0	0	0	0	0	0	0	0	0	0	0	0	0	0	0	0	0	0	0	0	0	0	0	0	0	0	0	0	0	0	0	0	0	0	0	0	0	0	0	0	0	0	0	0	0	0	0	0	0
K02366	0	0	0	0	0	0	0	0	0	0	0	0	0	0	0	0	0	0	0	0	0	0	0	0	0	0	0.0769231	0	0	0	0	0	0	0	0	0	0	0	0	0	0	0	0	0	0	0	0	0	0
K02367	0	0	0	0	0	0	0	0	0	0	0	0	0	0	0	0	0	0	0	0	0	0	0	0	0	0	0.0769231	0	0	0	0	0	0	0	0	0	0	0	0	0	0	0	0	0	0	0	0	0	0
K02369	0	0	0	0	0	0	0	0	0	0	0	0	0	0	0	0	0	0	0	0	0	0	0	0	0	0	0.0769231	0	0	0	0	0	0	0	0	0	0	0	0	0	0	0	0	0	0	0	0	0	0
K02370	0	0	0	0	0	0	0	0	0	0	0	0	0	0	0	0	0	0	0	0	0	0	0	0	0	0	0.0769231	0	0	0	0	0	0	0	0	0	0	0	0	0	0	0	0	0	0	0	0	0	0
K02371	0	0	0	0	0	0	0	0.283019	0	0.333333	0	0.704545	0	0	0	0	0	0.0724638	0	0	0	0	0	0	0	0.0629921	0.153846	0	0.142857	0	1	0	0	1	0	0	0	0	0	0	0	0	0	0	0	0	0	0	0
K02372	0.666667	0	0	0.285714	0.75	0	0	0.886792	0	0.666667	1	0.477273	0	1	0	0	1	0.057971	1	1	0.25	0	1	1	1	0.889764	0.769231	0	0.285714	0	0	0	1	1	0	0.125	1	1	0.272727	1	0.5	0	0.5	0	0	0.75	1	0	1
K02377	0	0	0	0.357143	0.5	0.266667	0	0.386792	0.5	0	0	0.545455	0	1	0	0	1	0.144928	0.5	0	0	0	0	0.714286	0.5	0.220472	0.0769231	0	0.428571	0	1	0	1	0	0	0.5	0	1	0.272727	0	0	0.333333	1	0.0909091	0	0.25	0	0	0
K02379	0	0	0	0.857143	0	0.733333	1	0.679245	0.5	0	0	0.227273	0	1	0	1	0	0.173913	1	1	1	0	1	0.142857	0	0.496063	0.769231	0	0.428571	0	0	1	0	1	0	0	1	1	0	0	0	0	0.5	0	0	0	0	1	0
K02380	0	0	0	0	0	0	0	0.0377358	0	0	0	0	0	0	0	0	0	0.0144928	0	0	0	0	0	0	0	0.125984	0.307692	0	0	0	0	0	0	0	0	0	0	0	0	0	0	0	0	0	0	0	0	0	0
K02381	0	0	0	0	0	0.0666667	0	0.0754717	1	0.333333	0	0	0	0	0	1	0	0.115942	0	0	0	0	0	0	0	0.015748	0	0	0	0	0	0	0	1	0	0	0	0	0	0	0	0	0	0	0	0	0	0	0
K02383	0	0	0	0	0	0	0	0.188679	0	0	0	0	0	0	0	0	0	0	0	0	0	0	0	0	0	0.00787402	0	0	0.142857	0	0	0	0	0	0	0	0	0	0	0	0	0.666667	0	0	0	0.5	0	0	0
K02385	0	1	0	0.142857	0.25	0.2	0	0.0188679	0	0	0	0	0	0	0	0	0	0.0434783	0	0	0.25	0	0	0.857143	0	0	0	0	0.428571	0	0	0	0	0	0	0	1	0	0	0	0	0.333333	0	0	0	0	0	0	0
K02386	0	1	0	0	0.25	0	0	0.726415	0	0	1	0	0	0	0	0	0	0	0	0	0.25	0	0	0	0	0.519685	0	0	0.571429	0	0	0	0	0	0	0	1	1	0.363636	0	0	0.666667	0	0	0	0.5	0.5	0	0
K02387	0	0	0	0.0714286	0.5	0.266667	0	0.698113	0	0	1	0	0	0	1	0	0	0.057971	0	0	0.25	0	0	0	0.5	0.503937	0	0	0.428571	0	0	0	0	0	0	0	0	1	0.272727	0	0	0.666667	0	0	0	0.75	0	0	0
K02388	0	0	0	0.0714286	0.5	0.266667	0	0.707547	0	0	1	0	0	0	1	0	0	0.0869565	0	0	0.25	0	0	0	0.5	0.503937	0.0769231	0	0.428571	0	0	0	0	0	0	0	0	1	0.363636	0	0	1	0	0.0909091	0	0.75	1	0	0
K02389	0	0	0	0.0714286	0.25	0.2	0	0.632075	0	0	1	0	0	0	1	0	0	0.0144928	0	0	0.25	0	0	0	0.5	0.496063	0	0	0.571429	0	0	0	0	0	0	0	1	1	0.454545	0	0	0.666667	0	0	0	1	1	0	0
K02390	0	1	0	0.142857	0.25	0.2	0	0.688679	0	0	1	0	0	0	1	0	0	0.0724638	0	0	0.25	0	0	0	0.5	0.496063	0	0	0.714286	0	0	0	0	0	0	0	1	1	0.363636	0	0	0.666667	0	0	0	0.75	0.5	0	0
K02391	0	0	0	0	0.25	0	0	0.716981	0	0	1	0	0	0	0	0	0	0.0144928	0	0	0.25	0	0	0	0	0.480315	0	0	0.428571	0	0	0	0	0	0	0	0	0	0.363636	0	0	1	0	0	0	0.5	0	0	0
K02392	0	1	0	0	0.25	0	0	0.745283	0	0	1	0	0	0	0	0	0	0.057971	0	0	0.25	0	0	0	0.5	0.480315	0	0	0.714286	0	0	0	0	0	0	0	1	1	0.363636	0	0	1	0	0	0	0.75	0.5	0	0
K02393	0	0	0	0	0.25	0	0	0.735849	0	0	1	0	0	0	0	0	0	0	0	0	0.25	0	0	0	0.5	0.511811	0	0	0.571429	0	0	0	0	0	0	0	1	1	0.363636	0	0	0.666667	0	0	0	0.75	0.5	0	0
K02394	0	0	0	0	0.5	0	0	0.669811	0	0	1	0	0	0	0	0	0	0	0	0	0.25	0	0	0	0.5	0.496063	0	0	0.714286	0	0	0	0	0	0	0	1	1	0.363636	0	0	0.666667	0	0	0	0.75	0.5	0	0
K02395	0	1	0	0.0714286	0.75	0	0	0.641509	0	0.666667	1	0.795455	0	0	0	0	0.5	0	0.5	0	0.25	0	0	0	0.5	0.480315	0	0	0.714286	0	0	0	0	0	0.5	0	1	1	0.363636	0	0	0.333333	0	0	0	0.75	0.5	0	0
K02396	0	1	0	0.0714286	0.5	0.266667	0	0.660377	0	0	1	0.0454545	0	0	0	0	0	0.0724638	0	0	0.25	0	0	0	0.5	0.488189	0.0769231	0	0.857143	0	0	0	0	0	0	0	0	1	0.363636	0	0	1	1	0.0909091	0	0.5	0.5	0	0
K02397	0	0	0	0.0714286	0.5	0.266667	0	0.566038	0	0	1	0.0454545	0	0	0	0	0	0.0434783	0	0	0.25	0	0	0	0.5	0.488189	0	0	0.857143	0	0	0	0	0	0	0	1	1	0.363636	0	0	0.666667	0	0	0	0.5	0.5	0	0
K02398	0	1	0	0	0.5	0	0	0.132075	0	0	1	0	0	0	0	0	0	0.057971	0	0	0.5	0	0	0	0.25	0.527559	0	0	1	0	0	0	0	0	0	0	0	0	0	0	0	0	0	0	0	1	1	0	1
K02399	0	1	0	0	0	0	0	0	0	0	1	0	0	0	0	0	0	0.0434783	0	0	0	0	0	0	0	0.377953	0	0	0	0	0	0	0	0	0	0	0	0	0	0	0	0.333333	0	0	0	0.5	0.5	0	0
K02400	0	1	0	0.0714286	0.75	0.2	0	0.745283	0	0	1	0	0	0	1	0	0	0.0724638	0	0	0.25	0	0	0	0.75	0.503937	0	0	0.571429	0	0	0	0	0	0	0	1	1	0.363636	0	0	0.666667	0	0	0	0.75	0.5	0	0
K02401	0	1	0	0.142857	0.75	0.133333	0	0.726415	0	0	1	0	0	0	1	0	0	0.0869565	0	0	0.25	0	0	0	0.75	0.488189	0	0	0.571429	0	0	0	1	0	0	0	1	1	0.363636	0	0	0.666667	1	0	0	0.75	0.5	0	0
K02402	0	0	0	0	0	0	0	0	0	0	0	0	0	0	0	0	0	0	0	0	0	0	0	0	0	0.220472	0	0	0	0	0	0	0	0	0	0	0	0	0	0	0	0	0	0	0	0	0	0	0
K02403	0	0	0	0	0	0	0	0	0	0	0	0	0	0	0	0	0	0	0	0	0	0	0	0	0	0.204724	0	0	0	0	0	0	0	0	0	0	0	0	0	0	0	0	0	0	0	0	0	0	0
K02404	0	1	0	0	0.5	0	0	0.292453	0	0	1	0	0	0	1	0	0	0.0724638	0	0	0.25	0	0	0	0	0.511811	0	0	0.428571	0	0	0	0	0	0	0	1	1	0.363636	0	0	0.666667	0	0	0	0.75	0.5	0	0
K02405	0	1	0	1	0.75	0.333333	0	0.160377	0	0	1	0	0	0	1	0	0	0.15942	0	0	0.75	1	0	0.142857	1	0.535433	0.153846	0	0.714286	0	0	1	1	0	0	0	1	1	0.363636	0.5	0	0.666667	0.5	0.0909091	0	0.75	1	0	0
K02406	0.333333	1	0	0.142857	0.5	0.2	0	0.669811	0	0	1	0.0454545	0	1	1	0	0	0.101449	0	0	0	0	0	0.285714	1	0.511811	0	0	1	0	0.5	0	0	0	0	0	1	1	0.363636	0	0	1	0	0	0	0.75	0.5	0	0
K02407	0	1	0	0	0.75	0.2	0	0.254717	0	0	1	0	0	0	1	0	0	0.0724638	0	0	0.25	0	0	0	0.25	0.511811	0.153846	0	0.714286	0	0	0	1	0	0	0	1	1	0.0909091	0	0	0.666667	0	0	0	0.5	0.5	0	0
K02408	0	0	0	0.0714286	0.5	0.266667	0	0.650943	0	0	1	0	0	0	1	0	0	0.057971	0	0	0.25	0	0	0	0.25	0.488189	0	0	0.428571	0	0	0	0	0	0	0	1	1	0.272727	0	0	0.666667	0	0	0	0.75	0.5	0	0
K02409	0	1	0	0.0714286	0.75	0.266667	0	0.669811	0	0	1	0	0	0	1	0	0	0.057971	0	0	0.25	0	0	0.142857	0.25	0.496063	0	0	0.428571	0	0	0	1	0	0	0	1	1	0.363636	0	0	1	0.5	0	0	0.75	0.5	0	0
K02410	0.333333	0	0	0.0714286	1	0.2	0	0.783019	0	0	1	0	0	0	1	1	0	0.057971	0	0	0.25	0	0	1	0.25	0.496063	0	0	0.428571	0	0	0	1	0	0	0	1	1	0.636364	0	0	1	0.5	0	0	0.75	0.5	0	0
K02411	0	1	0	0.0714286	0.75	0.2	0	0.603774	0	0	0	0	0	0	1	0	0	0.057971	0	0	0.25	0	0	0	0.25	0.511811	0	0	0.285714	0	0	0	1	0	0	0	1	1	0.272727	0	0	1	0	0	0	0.75	0.5	0	0
K02412	0	1	0	0.0714286	0.5	0.2	0	0.679245	0	0	1	0	0	0	1	0	0	0.057971	0	0	0.25	0	0	0	0.25	0.503937	0	0	0.428571	0	0	0	1	0	0	0	1	1	0.272727	0	0	1	1	0	0	0.75	0.5	0	0
K02413	0	1	0	0	0.25	0.2	0	0.311321	0	0	1	0	0	0	1	0	0	0.0434783	0	0	0	0	0	0	0.25	0.488189	0	0	0.285714	0	0	0	0	0	0	0	1	1	0.272727	0	0	1	0.5	0	0	0.75	0	0	0
K02414	0	0	0	0.0714286	0.25	0.133333	0	0.415094	0	0	1	0	0	0	1	0	0	0.0144928	0	0	0.25	0	0	0.142857	0.5	0.472441	0	0	0.285714	0	0	0	0	0	0	0	1	0	0	0.5	0	0.666667	0	0	0	0.5	0	0	0
K02415	0	1	0	0.0714286	0.25	0.133333	0	0.801887	0	0	1	0	0	0	1	0	0	0.057971	0	0	0	0	0	0	0.25	0.519685	0.0769231	0	0.285714	0	0	0	0	0	0	0	1	1	0.363636	0	0	0.666667	0	0	0	0.75	0.5	0	0
K02416	0	1	0	0.0714286	0.75	0.2	0	0.716981	0	0	1	0	0	0	1	0	0	0.057971	0	0	0.25	0	0	0	0.5	0.464567	0	0	0.857143	0	0	0	1	0	0	0	1	1	0.363636	0	0	0.666667	0	0	0	0.75	0.5	0	0
K02417	0	1	0	0.0714286	0.75	0.2	0	0.754717	0	0	1	0	0	0	1	0	0	0.188406	0	0	0.25	0	0	0	0.5	0.472441	0	0	0.714286	0	0	0	1	0	0	0	1	1	0.272727	0	0	0.666667	0	0	0	0.75	0	0	0
K02418	0	0	0	0.0714286	0.25	0.2	0	0.59434	0	0	1	0	0	0	1	0	0	0.057971	0	0	0.25	0	0	0	0.5	0.456693	0	0	0.571429	0	0	0	1	0	0	0	1	1	0.272727	0	0	0.666667	0.5	0	0	0.75	0.5	0	0
K02419	0	0	0	0.0714286	0.25	0.133333	0	0.716981	0	0	1	0	0	0	1	0	0	0.057971	0	0	0.25	0	0	0	0.5	0.472441	0	0	0.857143	0	0	0	1	0	0	0	1	1	0.272727	0	0	0.666667	0	0	0	0.75	0.5	0	0
K02420	0	0	0	0.0714286	0.5	0.133333	0	0.669811	0	0	1	0	0	0	1	0	0	0.057971	0	0	0.25	0	0	0	0.5	0.472441	0	0	0.571429	0	0	0	1	0	0	0	1	1	0.272727	0	0	0.666667	0.5	0	0	0.75	0.5	0	0
K02421	0	0	0	0.0714286	0.5	0.133333	0	0.707547	0	0	1	0	0	0	1	0	0	0.057971	0	0	0	0	0	0	0.5	0.464567	0	0	0.571429	0	0	0	1	0	0	0	1	1	0.272727	0	0	0.666667	0	0	0	0.75	0.5	0	0
K02422	0	0	0	0	0.5	0.2	0	0.254717	0	0	1	0	0	0	1	0	0	0.0724638	0	0	0.25	0	0	0	0.5	0.480315	0	0	0.714286	0	0	0	0	0	0	0	1	1	0.0909091	0	0	0.666667	0	0	0	0.5	0.5	0	0
K02423	0	0	0	0	0	0	0	0	0	0	0	0	0	0	0	0	0	0.0289855	0	0	0	0	0	0	0	0.338583	0	0	0	0	0	0	0	0	0	0	0	0	0	0	0	0	0	0	0	0	0	0	0
K02424	0	0	0	0.0714286	0	0.266667	0	0.00943396	0	0.333333	0	0	0	0	0	0	0	0	1	0	0	0	0	0	0	0.0708661	0	0	0	0	0	0	0	0	0	0	0	0	0	0	0	0	0	0	0	0	0	0	0
K02425	0	0	0	0	0	0	0	0	0	0	0	0	0	0	0	0	0	0	0	0	0	0	0	0	0	0.00787402	0	0	0	0	0	0	0	0	0	0	0	0	0	0	0	0	0	0	0	0	0	0	0
K02426	0	0	0	0	0	0.333333	0	0.632075	0	0	1	0.772727	0	0	1	0	0	0.0289855	1	0	0	0	0	0	0	0.496063	0.307692	0	0	0	0.5	0	0	0	0	0	0	0	0.0909091	0	0	0	0	0	0	0	0	0	0
K02427	0	0	0	0	0	0	0	0.849057	0	0	1	0	1	0	0	0	0	0	0	1	0	0	0	0	0	0.905512	0	0	0	0	0	0	0	0	0	0	0	0	0	0	0	0	1	0.181818	0.75	0	0	0	0
K02428	0.333333	1	0	0	0.25	0.933333	0	0.00943396	0.5	0	1	0.772727	1	0	1	0	0.5	0.304348	1	0	0	0	0	0.571429	0	0.023622	0.769231	0	0.857143	0	0	1	0	1	0	0	0	0	0	0	0	0.333333	0.5	0.0909091	0	0.5	0	0	0
K02429	0	0	0	0	0	0.0666667	0	0.198113	0	0	0	0.840909	0	0	0	0	0	0	0	0	0	0	0	0	0	0.15748	0	0	0	0	0	0	0	0	0	0	0	0	0.0909091	0	0	0	0	0	0	0	0	0	0
K02430	0	0	0	0	0	0	0	0	0	0	0	0	0	0	0	0	0	0	0	0	0	0	0	0	0	0.00787402	0	0	0	0	0	0	0	0	0	0	0	0	0	0	0	0	0	0	0	0	0	0	0
K02431	0	0	0	0	0	0.133333	0	0.0660377	0	0.333333	0	0	0	0	0	0	0	0	0	0	0	0	1	0	0	0.0314961	0	0	0.142857	0	0	0	0	0	0	0	1	0	0.0909091	0	0	0	0	0	0	0	0	0	0
K02433	0.666667	0	1	0.928571	1	0.933333	1	0.915094	1	1	0	0.386364	1	1	1	1	1	1	1	1	1	1	1	1	1	0.779528	0.923077	0	0.857143	1	0.5	1	1	1	0.5	0.75	1	1	0.727273	1	1	1	1	0.363636	0.75	0.5	0.5	1	0
K02434	0.666667	1	1	0.928571	0.75	0.933333	1	0.877358	1	1	0	0.363636	1	1	1	1	0.5	0.768116	1	1	1	1	1	0.857143	0.75	0.748031	0.846154	1	1	1	0.5	1	1	1	0.5	0.75	1	1	0.636364	1	1	0.666667	1	0.454545	0.75	0.75	0	1	0
K02435	0.666667	0	1	0.857143	0.75	0.8	1	0.849057	1	1	1	0.386364	1	1	1	1	1	0.797101	0.5	1	1	1	1	1	1	0.740157	0.923077	0	0.857143	1	0.5	1	0	1	0.5	0.75	1	1	0.636364	1	1	0.666667	1	0.545455	0.5	0.5	0.5	1	0
K02436	0	0	0	0	0	0	0	0	0	0	0	0	0	0	0	0	0	0	0	0	0	0	0	0	0	0	0	0	0	0	0	0	0	0	0	0	0	0	0	0	0	0	0	0	0	0	0	0	0
K02437	1	1	0	0.928571	0.75	0.866667	0	0.849057	1	0.666667	1	0.977273	1	1	1	1	0.5	0.652174	0.5	1	0	0	1	1	0.5	0.88189	0.923077	0	0.571429	0	1	0	0	0	0	0.5	1	1	0.818182	1	0	0.666667	1	0.0909091	0	1	1	0	1
K02438	0	0	0	0.0714286	0	0.266667	0	0.160377	0	0	0	0	0	0	0	0	0	0	0	0	0	0	0	0	0	0.0787402	0	0	0	0	0.5	0	0	0	0	0	0	0	0	0	0	0	0	0	0	0	0	0	0
K02439	0	0	0	0	0	0	0	0	0	0	0	0	0	0	0	0	0	0.0144928	0	0	0	0	0	0.142857	0	0.251969	0	0	0	0	0	0	0	0	0	0.25	0	0	0.0909091	0	0	0	0	0.0909091	0	0.75	0	0	0
K02440	0	0	0	0.142857	0.25	0.466667	0	0.0283019	0	1	0	0.590909	0	0	0	0	0	0.15942	0.5	0	0	0	0	0.428571	0	0.102362	0.538462	0	0.571429	0	0	0	0	0	0	0.125	0	0	0	0	0.5	0.333333	0	0.0909091	0	0	0	0	0
K02441	0	0	0	0	0	0	0	0	0	0	0	0	0	1	0	0	0	0	0	0	0.25	0	0	0	0	0.338583	0	0	0	0	0	0	0	0	0	0	0	1	0	0	0	0	0.5	0	0	0	0	0	0
K02442	0	0	0	0	0	0	0	0	0	0	0	0	0	0	0	0	0	0	0	0	0	0	0	0	0	0.0787402	0	0	0	0	0	0	0	0	0	0	0	0	0	0	0	0	0	0	0	0	0	0	0
K02443	0	0	0	0	0	0	0	0	0	0.333333	0	0	0	0	0	0	0	0	0	0	0	0	0	0	0	0.0314961	0	0	0	0	0	0	0	0	0	0	0	0	0	0	0	0	0	0	0	0	0	0	0
K02444	0	0	0	0	0	0.0666667	1	0.40566	0	0	0	0	0	0	0	0	0	0	0	1	0	0	1	0	0	0.314961	0	0	0	0	0	0	0	0	0	0	0	0	0	0	0	0	0	0	0	0	0	0	0
K02445	0	0	0	0	0.25	0.533333	0	0.00943396	0	0	1	0.0454545	0	0	0	0	0	0.217391	0	0	0	0	0	0.142857	0	0.149606	0	0	0.285714	0	0	0	0	0	0	0	0	0	0.0909091	0	0	0	0.5	0	0	0	0	0	0
K02446	0	0	0	0.928571	0.5	0.666667	0	0.0943396	0	0	1	0.0227273	1	0	0	0	0	0.101449	1	0	0	0	1	0	0.5	0.00787402	0	0	0	0	0	0	0	0	0	0	0	0	0	0.5	0	0	1	0.181818	0	0	0	0	1
K02448	0	0	0	0	0	0	0	0.0849057	0	0	0	0	0	0	0	0	0	0.768116	0	1	0	0	0	0	0.25	0.188976	0	0	0.142857	0	0	0	0	0	0	0	0	0	0	0	0	0	0	0	0	0	1	0	0
K02450	0	0	0	0	0	0	0	0.235849	0	0	0	0	1	0	0	0	0	0	0	0	1	0	0	0.142857	0	0.511811	0	0	0.714286	0	0.5	0	0	0	0	0.625	0	0	0.0909091	1	0	0.333333	0	0	0	1	0	0	0
K02451	0	0	0	0	0	0	0	0.0377358	0	0	0	0	0	0	0	0	0	0	0	0	0	0	0	0	0	0.425197	0.307692	0	0	0	0	0	0	0	0	0	0	0	0	0	0	0.333333	0.5	0	0	0	0	0	0
K02452	0	0	0	0	0	0	0	0.273585	0	0	1	0	1	0	0	0	0	0	0	1	1	0	0	0	0	0.732283	0	0	0.714286	0	0	0	0	0	0	0.125	0	0	0	0	0	0	1	0	0	0	0	1	1
K02453	0.666667	1	0	0	1	0	0	0.443396	0	0	1	0.0227273	1	1	1	0	0	0.0144928	1	1	1	0	0	0.857143	1	0.858268	0.0769231	0	1	0	0.5	1	0	1	0	0.75	0	1	0.727273	1	0	1	1	0	0	0.5	0.5	1	1
K02454	1	1	1	0	0.25	0	0	0.396226	0	0	1	0.136364	1	1	1	0	0.5	0.608696	0	1	1	1	0	1	1	0.905512	0.615385	1	0.857143	0	0	0	1	0	0.5	0.75	0	1	0	1	0.5	0.333333	1	0	0	0	1	0	0
K02455	0	0	0.5	0	0.5	0	0	0.471698	0	0	1	0	1	0	0	0	0	0.0869565	0	0	1	0	0	0.142857	1	0.818898	0.230769	0	0.857143	0	0	0	1	0	0	0.5	0	1	0.0909091	0.5	0	0.666667	0	0	0	0	1	0	1
K02456	0.666667	1	1	0	1	0	1	0.490566	0	0	1	0	1	1	0	0	0	0.26087	1	1	1	1	0	1	1	0.850394	1	0	1	0	0	1	1	0	0	1	1	1	0.0909091	1	1	0.666667	1	0	0	0.5	0.5	1	0
K02457	0	0	0	0	0.5	0	1	0.396226	0	0	1	0	1	0	0	0	0	0	0.5	1	0.5	0	0	0.285714	0.25	0.787402	0.230769	0	0.714286	0	0	0	0	0	0	0.625	0	0	0	0.5	0	0	1	0	0	0.5	0	0	0
K02458	0	0	0	0	0.5	0	1	0.424528	0	0	1	0	1	0	0	0	0	0.057971	0	1	0.75	0	0	0.285714	0.25	0.811024	0.384615	0	0.571429	0	0	1	0	1	0	0.375	0	0	0	1	0	0	1	0	0	0.5	1	1	0
K02459	0	0	0	0	0.5	0.133333	1	0.443396	0	0	1	0	1	1	0	0	0	0.101449	0.5	1	1	0	0	0.285714	0.75	0.80315	0	0	0.857143	0	0	1	1	0	0	0.75	0	1	0	1	0	0	1	0	0	0.5	0	1	0
K02460	0	0	0	0	0.5	0	0	0.396226	0	0	1	0	1	0	0	0	0	0	0	1	1	0	0	0.285714	0.75	0.811024	0.0769231	0	0.857143	0	0	1	1	0	0	0.875	0	1	0	1	0	0	1	0	0	0.25	0	1	0
K02461	0	0	0	0.0714286	0.5	0	0	0.396226	0	0	0	0	1	0	0	0	0	0.0144928	0	1	0.25	0	0	0.285714	0	0.811024	0	0	0.857143	0	0.5	0	0	0	0	0.25	0	0	0	0	0	0.333333	0	0	0	0.25	0.5	0	0
K02462	0	0	0	0	0.25	0	0	0.40566	0	0	0	0	1	0	0	0	0	0	0	1	0	0	0	0.142857	0	0.771654	0	0	0	0	0	1	0	0	0	0	0	0	0	0	0	0	1	0	0	0.25	0	1	0
K02463	0	0	0	0	0	0	0	0.273585	0	0	0	0	0	0	0	0	0	0	0	0	0	0	0	0	0	0.708661	0	0	0	0	0	0	0	0	0	0	0	0	0	0	0	0	0	0	0	0	0	0	0
K02464	0	0	0	0	0.25	0	0	0	0	0	0	0	0	0	0	0	0	0.0144928	0	0	0	0	0	0	0	0.023622	0	0	0	0	0	0	0	0	0	0	0	0	0	0	0	0	0	0	0	0	0	0	0
K02466	0	0	0	0	0	0.0666667	0	0	0	0.333333	0	0	0	0	0	0	0	0	0	0	0	0	0	0	0	0	0	0	0	0	0	0	0	0	0	0	0	0	0	0	0	0	0	0	0	0	0	0	0
K02468	0	0	0	0	0	0	0	0	0	0	0	0	0	0	0	0	0	0	0	0	0	0	0	0	0	0	0	0	0	0	0	0	0	0	0	0	0	0	0	0	0	0	0	0	0	0	0	0	0
K02469	1	1	1	0.928571	0.75	1	1	0.915094	1	1	1	1	1	1	1	1	1	0.884058	1	1	0.75	1	1	1	0.25	0.952756	1	1	0.714286	0	1	1	1	1	1	0.625	1	1	0.727273	1	1	0.666667	1	0.818182	0	1	1	1	1
K02470	1	1	0.5	0.857143	0.5	1	1	0.95283	1	1	1	0.977273	1	1	1	1	0.5	0.869565	1	1	0.75	1	1	1	0.75	0.88189	0.923077	1	0.857143	0	1	1	1	1	0.5	0.75	1	1	0.727273	1	1	0.666667	1	0.818182	0	1	1	1	1
K02471	0	0	0	0	0	0.133333	0	0.132075	0	0	0	0	0	0	0	0	0.5	0	0	0	0	0	0	0	0	0.15748	0	0	0	0	0	0	0	0	0	0	0	0	0	0	0	0	0	0	0	0	0	0	0
K02472	0.333333	0	0	0.214286	0	0.2	0	0.226415	1	0.333333	0	0.0681818	0	0	0	0	0	0.144928	0	0	0	0	1	0.142857	0.25	0.102362	0	0	0.285714	0	0	0	0	0	0	0	0	0	0.181818	0	0	0	0	0	0.25	0	0	0	0
K02473	0.666667	1	0	0	0.25	0.0666667	0	0.0188679	0	0	0	0.568182	0	0	1	1	0	0.0289855	0	0	0	0	0	0.142857	0	0.0944882	0.153846	0	0.142857	0	0	1	0	0	0	0	0	0	0	0.5	0	0.333333	0	0	0.25	0.25	0	1	0
K02474	0	0	0	0	0	0	0	0.283019	0	0.333333	0	0.818182	0	0	0	0	0	0.130435	0	1	0	0	0	0	0	0.377953	0.0769231	0	0	0	0	1	0	0	0	0.125	0	1	0.181818	0	0	0	0.5	0.181818	0.25	0	0	0	0
K02475	0	0	0	0	0	0.266667	0	0	0	0.333333	0	0	0	0	0	0	0	0	0	0	0	0	0	0	0	0.0629921	0	0	0	0	0	0	0	0	0	0	0	0	0	0	0	0	0	0	0	0	0	0	0
K02476	0	0	0	0.0714286	0	0.6	0	0	0	0.333333	0	0	0	0	0	0	0	0	0.5	0	0	0	0	0	0	0.0787402	0	0	0	0	0	0	0	0	0	0	0	0	0	0	0	0	0	0	0	0	0	0	0
K02477	0	0	0	0	0.75	0.4	0	0.216981	0	0.333333	0	0.977273	0	0	1	0	0	0	0	0	0	0	0	0	0	0.275591	0.384615	0	0	0	1	0	0	0	0	0	0	0	0	0	0	0.333333	0.5	0	0	0	0	0	0
K02478	0	0	0	0	0.75	0.533333	0	0.188679	0	0	0	0.727273	0	0	1	0	0	0	0	0	0	0	0	0	0	0.220472	0.384615	0	0	0	1	0	0	0	0	0	0	0	0	0	0	0.333333	0.5	0	0	0	0	0	0
K02479	0	0	0	0.714286	0.25	0.133333	0	0.0849057	0	0	0	0	1	0	0	0	0.5	0.333333	0	1	0	0	1	0.571429	0	0.015748	0	0	0	0	0	0	0	0	0	0	0	0	0	0	0	0.333333	0.5	0	0	0	0	0	0
K02480	0	0	0	0.285714	0.5	0.266667	0	0.0754717	0	0	0	0.318182	0	0	0	0	1	0.376812	0	1	0	0	1	0	0	0.133858	0.0769231	0	0	0	0	0	0	0	0	0	0	0	0	0	0	0.333333	0	0	0	0	0	0	0
K02481	0.333333	0	0	0	0.5	0	0	0.226415	0.5	0	1	0.363636	1	1	1	1	0	0.0724638	0	1	1	0	0	0.857143	0	0.314961	0.384615	0	0.714286	0	1	1	1	0	0	0	1	1	0.454545	1	0	1	1	0	0	0.5	0	1	0
K02482	0.333333	0	0	0.0714286	0.75	0	0	0.169811	1	0	1	0.204545	0	0	1	1	0.5	0.565217	1	1	0.5	0	0	0.857143	0	0.370079	0.615385	0	0.714286	0	0.5	1	0	0	0	0.625	1	1	0.181818	1	0	1	1	0	0	1	1	1	1
K02483	0.666667	0	0.5	0.857143	1	1	0	0.95283	1	0.666667	1	0.431818	1	1	1	1	1	0.884058	1	1	0.25	0	1	1	0.75	0.897638	0.846154	0	0.428571	0	0	0	1	1	0	0.75	0	1	0.818182	1	1	0.666667	1	0	0	0.5	1	1	0
K02484	0.333333	0	0	0.285714	0	0.866667	0	0.113208	1	0.333333	0	0	0	0	0	1	0.5	0.188406	1	0	0	0	1	0.857143	0	0.370079	0.538462	0	0	0	0.5	0	0	0	0	0	1	0	0	0	0	0.333333	1	0	0.25	0.5	0	0	0
K02485	0	0	0	0.142857	0	0	0	0.0471698	0	0	0	0	0	0	0	0	0	0.101449	0	0	0	0	0	0	0	0.212598	0.307692	0	0	0	0	0	0	0	0	0	0	0	0	0	0	0	0	0	0.25	0	0	0	0
K02486	0	0	0	0	0	0	0	0	0	0	0	0	0	0	0	0	0	0	0	0	0	0	0	0	0	0.0314961	0	0	0	0	0	0	0	0	0	0	0	0	0	0	0	0	0	0	0	0	0	0	0
K02487	0	0	0	0.0714286	0	0	0	0.0471698	0.5	0	0	0.0454545	0	0	0	0	1	0.0434783	0	0	0	0	0	0.285714	0	0.173228	0	0	0.142857	0	0.5	0	0	0	0	0	0	1	0	0	0	0	0.5	0	0	0	0	0	0
K02488	1	0	0	0.142857	0.5	0.0666667	0	0.745283	1	0	0	0.0681818	0	1	1	1	0.5	0.144928	1	1	0.75	0	0	0.857143	0	0.464567	0.538462	0	1	0	0.5	1	0	0	0	0.25	1	0	0.454545	0	0	0.333333	1	0.0909091	0	0.5	0.5	0	1
K02490	0.333333	0	0	0.0714286	0	0	0	0.0377358	0	0	1	0	0	0	1	0	0	0.057971	0	0	0	0	0	0.428571	0	0	0	0	0	0	0	1	0	0	0	0.125	0	0	0	0	0	0.666667	0	0	0.25	0	0	0	0
K02491	0	0	0	0	0	0	0	0	0	0	0	0	0	0	0	0	0	0.0289855	0	0	0	0	0	0.142857	0	0	0	0	0	0	0	0	0	0	0	0.125	0	0	0	0	0	0	0	0	0	0	0	0	0
K02492	0.666667	0	0	0.785714	1	1	0	0.273585	1	0.333333	1	0.931818	1	1	1	0	1	0.782609	1	1	1	0	1	1	0.75	0.88189	0.923077	0	0.714286	0	1	1	0	0	0	0.75	1	1	0.818182	0.5	0	1	1	0	0.75	0.75	0.5	0	1
K02493	0.666667	0	0.5	1	0.75	0.866667	1	0.896226	1	1	1	0.931818	1	1	1	1	1	0.84058	1	1	0.25	1	1	1	0.75	0.897638	1	0	0.571429	1	1	1	0	1	0	0.75	0	0	0.818182	1	1	1	0.5	0.545455	0.75	1	1	1	1
K02494	0	0	0	0	0	0	0	0	0	0	0	0	0	0	0	0	0	0	0	0	0	0	0	0	0	0.858268	0	0	0	0	0	0	0	0	0	0	0	0	0	0	0	0	0	0	0	0	0	0	0
K02495	0.666667	0	0	0.857143	0.75	0.8	0	0.858491	0	0.666667	1	0.954545	0	0	1	1	0.5	0.637681	0.5	1	0	0	1	1	0.25	0.92126	0.769231	0	1	0	1	0	1	1	0	0.5	0	1	0.909091	0	0	1	1	0	0	1	1	0	1
K02496	0	0	0	0	0	0	0	0.0188679	0	0	0	0	0	0	0	0	0	0.0144928	0	0	0	0	0	0	0	0.787402	0	0	0	0	0	0	0	0	0	0	0	0	0	0	0	0	0	0	0	0	0	0	0
K02497	0	0	0	0	0.75	0	0	0	0	0	0	0	1	0	0	0	0	0	0	1	0	0	0	0.142857	0	0	0	0	0	0	1	0	0	0	0	0	1	0	0	0.5	0	0	0	0	0	0.5	0	0	0
K02498	0	0	0	0	0	0	0	0.688679	0	0	0	0	0	0	1	0	0	0	0	0	0	0	0	0	0	0.826772	0	0	0.571429	0	0	0	0	0	0	0.125	0	1	0	0	0	0	0	0.0909091	0	0.75	1	0	0
K02499	0.333333	0	0	1	0.75	0.933333	0	0.0471698	1	0	1	0.136364	1	0	1	0	0.5	0.666667	0	1	0.75	0	1	0.714286	0.5	0.0551181	0	0	0.857143	0	1	1	0	1	0	0.125	1	1	0.727273	0	0	0.666667	1	0.0909091	0	0.75	1	0	0
K02500	1	0	0	0.785714	0.5	0.866667	1	0.90566	1	0.333333	0	0.818182	1	1	1	1	1	0.869565	0.5	1	0.75	0	1	0.571429	0.5	0.850394	0.307692	0	1	0	0	1	0	1	0	0.625	1	1	0.272727	0.5	0	0	0.5	0	0.5	0.25	1	0	0
K02501	1	0	0	0.785714	0.5	0.733333	1	0.933962	1	0.666667	0	0.795455	1	1	1	1	0.5	0.768116	1	1	0.75	0	1	0.571429	0.5	0.850394	0.230769	0	0.714286	0	0.5	1	0	1	0	0.75	1	1	0.454545	0.5	0	0	1	0	0.75	0.5	1	0	0
K02502	0	0	0	0	0.5	0.0666667	0	0.811321	0	0.333333	0	0	0	0	0	0	0.5	0.57971	1	0	0	0	0	0	0.25	0.637795	0	0	0	0	0	0	0	1	0	0	0	0	0	0	0	0	0.5	0	0	0	0.5	0	0
K02503	0.333333	1	1	0.714286	0.5	0.933333	0	0.886792	0	1	1	0.886364	1	0	0	1	1	0.855072	1	1	0.5	1	1	0.857143	0.5	0.889764	0.769231	1	0.428571	1	1	1	1	0	1	0.125	1	1	0.727273	1	1	0.666667	0.5	1	0.75	1	0.5	1	1
K02504	0	0	0	0	0	0	0	0	0	0	0	0	0	0	0	0	0	0	0	0	0	0	0	0	0	0.0866142	0.0769231	0	0.142857	0	0	0	0	0	0	0.125	0	0	0	0	0	0	0.5	0	0	0	1	0	0
K02505	0	0	0	0	0	0	0	0	0	0	0	0	1	0	0	0	0	0	0	0	0	0	0	0	0	0.0551181	0	0	0	0	0	0	1	0	0	0	0	0	0	0	0	0	0	0	0	0	0	0	0
K02506	0	0	0	0	0	0	0	0	0.5	0	0	0	0	0	0	0	0	0	0	0	0	0	0	0.142857	0	0	0	0	0	0	0	0	0	0	0	0	0	0	0.0909091	0	0	0.333333	0	0	0	0	0	0	0
K02507	0	0	0	0	0	0	0	0	0	0	1	0.0227273	0	0	0	0	0	0	0	0	0.25	0	0	0.142857	0	0.0944882	0	0	0.428571	0	0	0	0	1	0	0.375	0	0	0.0909091	0.5	0	0	0	0	0	0	0	0	0
K02508	0	0	0	0	0	0	0	0	0	0	0	0.0227273	0	0	0	0	0	0	0	0	0	0	0	0	0	0.015748	0	0	0	0	0	0	0	0	0	0	0	0	0	0	0	0	0	0	0	0	0	0	0
K02509	0	0	0	0	0	0.266667	0	0.0943396	0	0	0	0	0	0	0	0	0	0.115942	0.5	0	0	0	0	0	0	0.0944882	0	0	0	0	0	0	0	0	0	0	0	0	0	0	0	0	0	0	0	0	0	0	0
K02510	0	0	0	0.214286	0.75	0.333333	0	0.566038	0.5	0	1	0.113636	0	1	0	0	0	0.811594	1	0	0	0	1	0.428571	0	0.354331	0.846154	0	0.571429	0	0	1	1	1	0	0.125	1	1	0.0909091	0	0	0	0	0.0909091	0	0	0	0	0
K02511	0	0	0	0	0	0	0	0	0	0	0	0	0	0	0	0	0	0	0	0	0	0	0	0	0	0	0	0	0	0	0	0	0	0	0	0	0	0	0	0	0	0	0	0	0	0	0	0	0
K02517	0.666667	0	0	0	1	0	1	0.679245	1	0	0	0.863636	1	1	1	1	0	0.246377	0	1	1	0	1	1	1	0.937008	0.769231	0	0.714286	0	1	0	0	0	0	0.875	1	1	1	1	0	1	1	0	0	0.25	0	1	1
K02518	1	1	1	0.928571	1	0.8	1	0.867925	1	0.666667	1	0.886364	1	1	1	1	0.5	0.913043	1	1	1	0	1	1	1	0.889764	1	0	0.857143	0	1	1	0	1	0.5	0.75	1	1	0.727273	1	1	1	0.5	0	0	1	1	1	0
K02519	0.666667	1	1	1	0.75	0.933333	1	0.962264	1	1	1	0.977273	1	1	1	1	0	0.869565	1	1	1	1	1	1	1	0.944882	0.923077	1	0.714286	0	1	1	1	1	1	1	0	1	0.727273	1	1	1	1	0	0	1	1	1	1
K02520	0.666667	0	0.5	1	0.75	0.8	1	0.896226	1	0.666667	1	0.863636	1	1	1	1	1	0.753623	1	1	1	1	1	1	1	0.889764	0.923077	1	1	0	1	1	0	1	0.5	1	1	1	0.909091	0.5	1	1	0.5	0.0909091	0	0.75	1	1	1
K02521	0	0	0	0	0	0	0	0	0	0	0	0	0	0	0	0	0	0	0	0	0	0	0	0	0	0.149606	0	0	0	0	0	0	0	0	0	0	0	0	0	0	0	0	0	0	0	0	0	0	0
K02523	0.666667	0	0	0	0.75	0	0	0.924528	1	0	0	0.954545	1	1	1	0	0	0.797101	1	1	0.75	0	0	0.571429	1	0.905512	0.769231	0	0.571429	0	1	1	1	0	0	0.625	1	1	1	1	0.5	0.666667	1	0.0909091	0.75	0.75	0.5	0	0
K02525	0	0	0	0	0	0	0	0	0	0	0	0	0	0	0	0	0	0	0	0	0	0	1	0	0	0.0708661	0	0	0	0	0	1	0	0	0	0.25	0	1	0	0	0	0	0	0	0	0	0	0	0
K02526	0	0	0	0	0	0	0	0.0377358	0	0.333333	0	0	0	0	0	0	0	0	0	0	0	0	0	0	0	0.0393701	0	0	0	0	0	0	0	0	0	0	1	0	0	0	0	0	0	0	0	0	0	0	0
K02527	1	0	0	0	0.75	0	0	0.688679	0	0	1	0.954545	1	1	1	1	0	0	0	1	1	0	0	1	1	0.88189	0.923077	0	0.571429	0	1	1	1	0	0	0.75	1	1	1	1	0	1	1	0	0	0.75	1	1	1
K02528	1	0	1	0.928571	1	0.933333	1	0.95283	1	1	1	0.977273	1	1	0	1	1	0.797101	1	1	1	1	1	0.857143	0.75	0.976378	0.923077	1	1	1	1	1	1	1	1	0.5	1	1	0.727273	1	0	0.666667	0.5	0	0.75	0.75	1	1	1
K02529	0	0	0	0.857143	0.5	0.933333	1	0.584906	0.5	0.666667	0	0.863636	0	0	0	0	0	0.115942	1	0	0	0	1	0.428571	0	0.433071	0.153846	0	0.142857	0	0	1	1	1	0	0.75	1	1	0.181818	0	0	0.333333	0.5	0	0	0	0	0	0
K02530	0	0	0	0	0	0	0	0	0	0.333333	0	0	0	0	0	0	0	0	0	0	0	0	0	0	0	0	0	0	0	0	0	0	1	0	0	0	0	0	0	0	0	0	0	0	0	0	0	0	0
K02532	0	0	0	0	0	0	0	0	0	0	0	0	0	0	0	0	0	0.057971	0	0	0	0	0	0	0	0.015748	0.461538	0	0	0	0	0	0	0	0	0	0	0	0	0	0	0	0	0	0	0	0	0	0
K02533	0	0	0	0	0.75	0	0	0.896226	0	0	0	0.0227273	1	0	0	0	1	0	1	1	0	0	0	1	0	0.362205	1	0	0	0	0	0	0	0	0	0	1	0	0	0	0	0	0.5	0.545455	0	0	0	0	0
K02535	0.666667	1	0	0	1	0	0	0.716981	0	0	1	0	1	0	0	0	1	0	0	1	0	0	0	1	0.75	0.905512	0.0769231	0	0.285714	0	0	0	0	0	0.5	0	1	1	0.272727	0	0	0	1	0	0	1	1	0	0
K02536	1	0	0	0	1	0.0666667	1	0.669811	0	0	1	1	1	1	1	1	1	0	0	1	0.75	0	0	1	0.75	0.913386	0.923077	0	0.714286	0	1	1	1	0	0	1	1	1	1	1	0	1	0.5	0	0	1	1	1	1
K02538	0	0	0	0	0	0	0	0	0	0.666667	0	0	0	0	0	0	0	0	0	0	0	0	0	0	0	0.00787402	0	0	0	0	0	0	0	0	0	0	0	1	0	0	0	0	0	0	0	0	0	0	0
K02548	0.333333	1	0	0.857143	0	0.866667	0	0	1	0.333333	0	0.613636	0	1	1	0	0	0.289855	0	1	0.25	0	1	0.571429	0	0.0787402	0.615385	0	0.714286	0	1	1	1	0	0	0.25	1	1	0.818182	1	0	0.333333	1	0	1	0	0	0	0
K02549	0	0	0	0.928571	1	0.866667	0	0.0660377	0.5	0.333333	0	0.295455	0	0	1	0	1	0.144928	1	1	0	0	1	0	0	0.0551181	0.923077	0	0.714286	0	1	1	0	0	0	0.125	0	0	0.636364	1	0	0.333333	0.5	0	0	0	0	0	0
K02550	0	0	0	0	0	0	0	0	0	0	0	0	0	0	0	0	0	0	0	0	0	0	0	0	0	0.023622	0	0	0	0	0	0	0	0	0	0	0	0	0	0	0	0	0	0	0	0	0	0	0
K02551	0	0	0	0.928571	0	0.933333	0	0.00943396	0.5	0.333333	0	0.636364	0	0	1	0	1	0.130435	0	1	0	0	1	0	0	0.023622	0.692308	0	0.571429	0	0.5	0	0	0	0	0.125	0	0	0.545455	0	0	0.333333	0.5	0	0	0	0	0	0
K02552	0	0	0	0.928571	0	0.8	0	0.00943396	0.5	0.333333	0	0.659091	0	0	1	0	0.5	0.101449	0	1	0	0	1	0	0	0.00787402	0.769231	0	0.571429	0	0.5	0	0	0	0	0.125	0	0	0.636364	0	0	0.333333	1	0	0	0	0	0	0
K02553	0	0	0	0	0	0.466667	0	0.132075	0	0	0	0	0	0	0	0	0	0	1	0	0	0	0	0	0	0.543307	0	0	0.142857	0	0	0	0	0	0	0	0	0	0	0	0	0	0	0	0	0	0	0	0
K02554	0	0	0	0	0	0.266667	0	0.415094	0	0	0	0.0227273	0	0	0	0	0	0.144928	0	1	0	0	0	0.428571	0	0.19685	0.153846	0	0	0	0	0	0	0	0	0	0	0	0	0	0	0	0	0	0	0	0	0	0
K02556	0.333333	1	0	0.0714286	0.5	0.2	0	0.783019	0	0	1	0	0	0	1	1	0	0.0434783	0	0	0.25	0	0	1	0.5	0.551181	0.0769231	0	0.714286	0	0	0	0	0	0	0	1	1	0.818182	0	0	1	0	0	0	0.75	0.5	0	0
K02557	0.333333	1	0	0.0714286	0.75	0.333333	0	0.943396	0	0	1	0.909091	0	1	1	1	0.5	0.057971	0	0	0.75	0	0	1	0.5	0.590551	0	0	0.714286	0	0	0	1	0	0	1	1	1	0.818182	0	0	1	1	0	0	0.75	1	1	0
K02558	0	0	0.5	0	0.25	0	0	0.0188679	0	0	1	0.863636	1	0	0	0	0	0.0144928	0	1	0	0	0	0	0	0.850394	0	0	0.714286	0	0	0	0	0	0	0	1	0	0	0	0	0	1	0	0	1	0	0	0
K02560	0	0	0	0	0	0	0	0	0	0	0	0	0	0	0	0	0	0	0	0	0	0	0	0	0	0.023622	0	0	0	0	0	0	0	0	0	0	0	0	0	0	0	0	0	0	0	0	0	0	0
K02562	0	0	0	0	0	0	0	0	0	0	0	0	0	0	0	0	0	0	0	0	0	0	0	0	0	0.015748	0	0	0	0	0	0	0	0	0	0	0	0	0	0	0	0	0	0	0	0	0	0	0
K02563	1	1	1	1	0.75	0.933333	1	0.886792	1	0.666667	1	0.954545	1	1	1	1	1	0.188406	1	1	1	1	1	1	1	0.905512	0.923077	1	1	0	1	1	1	1	1	0.875	1	1	1	1	1	0.666667	1	0	0	1	1	1	0
K02564	0.666667	0	0	0.142857	0.25	0.4	1	0.0660377	0	1	1	0.636364	0	1	1	0	0.5	0.0144928	0	0	0.5	0	0	0.142857	0	0.0314961	0	0	0.571429	0	0	1	1	0	0	0	1	1	0.454545	0	0	0	0	0.0909091	0	0	0	1	0
K02565	0	0	0	0	0	0	0	0	0	0	0	0	0	0	0	0	0	0	0	0	0	0	0	0	0	0.015748	0	0	0	0	0	0	0	0	0	0	0	1	0	0	0	0	0	0	0	0	0	0	0
K02566	0	0	0	0.0714286	0	0.6	0	0	0	0	0	0.159091	0	1	0	0	0	0.0144928	0	0	0	0	0	0	0.5	0.0314961	0.153846	0	0.142857	0	1	0	0	0	0	0	0	1	0.272727	0	0	0	0	0.0909091	0	0	0	0	0
K02567	0	0	0	0.0714286	0.25	0.133333	0	0.188679	0	0	0	0	0	0	0	0	0	0.0144928	0	0	0	0	0	0.142857	0.5	0.0787402	0	0	0.285714	0	0	0	1	0	0	0	0	1	0.0909091	0	0	0	0.5	0	0	0	0	0	0
K02568	0	0	0	0	0.25	0	0	0.0849057	0	0	0	0	0	0	0	0	0	0.0144928	0	0	0	0	0	0	0	0.0629921	0	0	0	0	0	0	0	0	0	0	0	1	0.0909091	0	0	0	0.5	0	0	0	0	0	0
K02569	0	0	0	0	0	0	0	0.141509	0	0	0	0	0	0	0	0	0	0	0	0	0	0	0	0	0.5	0.0944882	0	0	0	0	0	0	1	0	0	0	0	0	0.181818	0	0	0	0	0	0	0	0.5	0	0
K02570	0	0	0	0	0	0	0	0.0754717	0	0	0	0	0	0	0	0	0	0	0	0	0	0	0	0	0	0.0787402	0	0	0	0	0	0	0	0	0	0	0	0	0.0909091	0	0	0	0	0	0	0	0	0	0
K02571	0	0	0	0	0	0	0	0.0660377	0	0	0	0	0	0	0	0	0	0	0	0	0	0	0	0	0	0.0629921	0	0	0	0	0	0	0	0	0	0	0	0	0	0	0	0	0	0	0	0	0	0	0
K02572	0	0	0	0	0.75	0	0	0.0566038	0	0	0	0	0	0	0	0	0	0	0	0	0	0	0	0	0	0.0314961	0	0	0	0	0	0	0	0	0	0	0	0	0	0	0	0	0	0	0	0.75	0	0	0
K02573	0	0	0	0	0	0	0	0.113208	0	0	0	0	0	0	0	0	0	0.144928	0	1	0.25	0	0	0.285714	0	0.0472441	0.230769	0	0.285714	0	0	0	0	0	0	0	1	1	0	0	0	0	0	0	0	1	1	1	0
K02574	0	0	0	0	0.25	0	0	0.0754717	0	0	0	0.363636	0	0	0	1	0	0.0289855	0	1	0.25	0	0	0	0	0.0551181	0	0	0.571429	0	1	1	1	1	0	0	1	0	0.0909091	0.5	0	0.666667	0	0	0	0	0	0	0
K02575	0	1	0	0.0714286	0.75	0.6	0	0.273585	0	0	0	0.25	0	0	0	0	0.5	0.304348	0	0	0	0	0	0.142857	0.5	0.543307	0.384615	0	0.285714	0	0.5	0	0	0	0	0	0	1	0	0	0	0.333333	0	0	0	1	1	0	0
K02580	0	0	0	0	0	0	0	0	0	0	0	0	0	0	0	0	0	0	0	0	0	0	0	0	0	0.00787402	0	0	0	0	0	0	0	0	0	0	0	0	0	0	0	0	0	0	0	0	0	0	0
K02584	0	0	0	0	0	0	0	0.0377358	0.5	0	1	0	0	1	1	0	0	0	0	1	0.5	0	0	0.142857	0	0.0629921	0.153846	0	1	0	0	1	1	0	0	0	0	1	0	1	0	1	1	0	0	1	1	0	1
K02585	0	0	0	0	0	0	0	0.00943396	0	0	0	0	0	0	0	0	0	0	0	0	0	0	0	0.142857	0	0	0	0	0	0	0	0	0	0	0	0	0	0	0	0	0	0	0.5	0	0	0	0	0	0
K02586	0	0	0	0	0	0	0	0.00943396	0	0	0	0	0	0	0	0	0	0	0	0	0	0	0	0.428571	0	0	0	0	0	0	0	0	0	0	0	0	0	0	0	0	0	0	0	0	0	0	0	0	0
K02587	0	0	0	0	0	0	0	0.00943396	0	0	0	0	0	0	0	0	0	0	0	0	0	0	0	0.428571	0	0	0	0	0	0	0	0	0	0	0	0	0	0	0	0	0	0	0	0	0	0	0	0	0
K02588	0	0	0	0	0	0	0	0	0	0	0	0	0	0	0	0	0	0	0	0	0	0	0	0.428571	0	0	0	0	0	0	0	0	0	0	0	0	0	0	0	0	0	0	0	0	0	0	0	0	0
K02589	0	0	0	0	0	0	0	0	0	0	0	0	0	0	0	0	0	0.0289855	0	0	0	0	0	0.285714	0	0	0	0	0	0	0	0	0	0	0	0	0	0	0	0	0	0	0	0	0	0	0	0	0
K02590	0	0	0	0	0	0	0	0	0	0	0	0	0	0	0	0	0	0.0289855	0	0	0	0	0	0	0	0	0	0	0	0	0	0	0	0	0	0	0	0	0	0	0	0	0	0	0	0	0	0	0
K02591	0	0	0	0	0	0	0	0.00943396	0	0	0	0	0	0	0	0	0	0	0	0	0	0	0	0.285714	0	0	0	0	0	0	0	0	0	0	0	0	0	0	0	0	0	0	0	0	0	0	0	0	0
K02592	0	0	0	0	0	0	0	0.00943396	0	0	0	0	0	0	0	0	0	0	0	0	0	0	0	0	0	0	0	0	0	0	0	0	0	0	0	0	0	0	0	0	0	0	0	0	0	0	0	0	0
K02593	0	0	0	0	0	0	0	0.00943396	0	0	0	0	0	0	0	0	0	0	0	0	0	0	0	0	0	0	0	0	0	0	0	0	0	0	0	0	0	0	0	0	0	0	0	0	0	0	0	0	0
K02594	0.333333	0	0	0	0	0	1	0	0	0	0	0	0	0	0	1	0	0.0289855	0	0	0	0	0	0	0	0	0	0	0	0	0	0	0	0	0	0	0	0	0	0	0	0	0	0	0	0	0	0	0
K02596	0	0	0	0	0	0	0	0.00943396	0	0	0	0	0	0	0	0	0	0	0	0	0	0	0	0	0	0	0	0	0	0	0	0	0	0	0	0	0	0	0	0	0	0	0	0	0	0	0	0	0
K02597	0	0	0	0	0.25	0	0	0.0188679	0	0	0	0	0	0	0	0	0	0.101449	0	0	0	0	0	0	0	0	0	0	0	0	0	0	0	0	0	0	0	0	0	0	0	0	0	0	0	0	0	0	0
K02598	0	0	0	0	0	0.0666667	0	0.0377358	0	0	0	0	0	0	0	0	0	0	0	0	0	0	0	0	0	0.023622	0	0	0	0	0	0	0	0	0	0	0	0	0	0	0	0	0	0	0	0.5	1	0	0
K02599	0	0	0	0	0	0	0	0	0	0	0	0	1	0	0	0	0	0.0144928	0	0	0	0	0	0	0	0	0	0	0	0	0	0	0	0	0	0	0	0	0	0	0	0	0	0	0	0	0	0	0
K02600	0.666667	1	1	0.857143	1	0.8	1	0.962264	1	1	1	0.977273	1	1	1	1	0.5	0.855072	1	1	1	1	1	1	1	0.944882	0.923077	1	0.714286	1	1	1	1	1	1	0.875	0	1	0.636364	1	1	1	1	0.909091	0.75	1	1	1	1
K02601	0.666667	0	0.5	1	0.75	0.8	1	0.811321	1	1	1	0.818182	1	1	1	1	0	0.913043	1	1	0.75	1	1	0.571429	1	0.559055	0.769231	0	0.428571	1	1	1	1	1	0.5	0.75	0	0	0.727273	1	0.5	0.666667	1	0.909091	1	1	1	1	1
K02609	0	0	0	0.571429	0.25	0.733333	0	0.160377	0	0	0	0.340909	0	0	0	0	0	0.0144928	0.5	0	0	0	0	0.285714	0	0.291339	0.461538	0	0	0	0	0	0	0	0	0	0	0	0.0909091	0	0	0	0	0	0	0	0	0	0
K02610	0	0	0	0.5	0	0.733333	0	0.113208	0	0	0	0.340909	0	0	0	0	0	0	0.5	0	0	0	0	0	0	0.291339	0.0769231	0	0	0	0	0	0	0	0	0	0	0	0.0909091	0	0	0	0	0	0	0	0	0	0
K02611	0	0	0	0.5	0.25	0.733333	0	0.113208	0	0	0	0.318182	0	0	0	0	0	0	0.5	0	0	0	0	0	0	0.291339	0.461538	0	0	0	0	0	0	0	0	0	0	0	0.0909091	0	0	0	0	0	0	0	0	0	0
K02612	0	0	0	0.5	0.5	0.733333	0	0.122642	0	0	0	0.340909	0	1	1	0	0	0.231884	0.5	0	0	0	0	0.285714	0.75	0.275591	0.307692	0	0	0	0.5	0	0	0	0	0.125	0	0	0.0909091	0	0.5	1	0.5	0	0	0	0	0	0
K02613	0	0	0	0.571429	0	0.6	0	0.132075	0	0	0	0.931818	0	0	0	0	0	0	0	0	0	0	0	0	0	0.283465	0	0	0.142857	0	0	0	0	0	0	0	0	0	0	0	0	0	0	0	0	0	0	0	0
K02614	0	0	0	0.357143	0.5	0.4	0	0.179245	0.5	0	0	0.227273	0	0	0	0	0	0.304348	0	1	0	0	0	0	0	0.417323	0	0	0.428571	0	0	0	0	0	0	0	0	0	0.0909091	0	0	0.666667	0	0	0	0	0	0	0
K02615	0	0	0	0	0	0	0	0.00943396	0	0	0	0	0	0	0	0	0	0.0144928	0	0	0	0	0	0	0	0	0	0	0	0	0	0	0	0	0	0	0	0	0	0	0	0	0	0	0	0	0	0	0
K02616	0	0	0	0.214286	0	0.533333	0	0.122642	0	0	0	0	0	0	0	0	0	0.0289855	0	0	0	1	0	0	0	0.299213	0.384615	0	0	0	0	0	1	0	1	0	0	0	0	0	0	0	0	0	0	0	0	0	0
K02617	0	0	0	0.142857	0	0.133333	0	0.0849057	0	0	0	0.204545	0	0	0	0	0	0.130435	0	0	0	0	0	0.142857	0	0.133858	0	0	0	0	0	0	0	0	0	0	0	0	0.0909091	0	0	0	0.5	0	0	0	0	0	0
K02618	0	0	0	0	0	0.333333	0	0.103774	0	0	0	0.272727	0	0	0	0	0	0	0.5	0	0	0	0	0	0	0.244094	0	0	0.142857	0	0	0	0	0	0	0	0	0	0.0909091	0	0	0	0	0	0	0	0	0	0
K02619	0	0	0	0.142857	0	0.6	0	0.330189	0	0	0	0.886364	0	1	0	0	0.5	0.0724638	1	0	0.5	0	1	0	0	0.629921	0.153846	0	0.142857	0	0	0	0	0	0	0	0	0	0	0.5	0	0	0	0	0	0.75	1	0	0
K02621	0	0	0	0	0	0	0	0.95283	0	1	0	1	0	0	1	0	0	0	0	0	0	0	0	0	0	0.92126	0	0	0	0	0	0	0	0	0	0	0	1	0.181818	0	0	0	0	0	0	0.75	0	0	0
K02622	0	0	0	0	0	0	0	0.896226	0	1	0	0.977273	0	0	1	0	0	0	0	0	0	0	0	0.142857	0.75	0.929134	0	0	0	0	0	0	0	0	0	0	0	1	0.181818	0	0	0	0.5	0	0	0.5	1	0	0
K02623	0	0	0	0	0	0	0	0.122642	0	0	0	0	0	0	0	0	0	0	0	0	0	0	0	0	0	0.15748	0	0	0	0	0	0	0	0	0	0	0	0	0	0	0	0	0	0	0	0	0	0	0
K02624	0	0	0	0.0714286	0	0.333333	0	0.311321	0	0	0	0.0227273	0	0	0	0	0	0	0	0	0	0	0	0	0	0.291339	0	0	0	0	0	0	0	0	0	0	0	0	0	0	0	0	0	0	0	0	0	0	0
K02625	0	0	0	0	0	0	0	0	0	0	0	0	0	0	0	0	0	0	0	0	0	0	0	0	0	0.0708661	0	0	0	0	0	0	0	0	0	0	0	0	0	0	0	0	0	0	0	0	0	0	0
K02626	0.333333	0	0	0	0.5	0	0	0	0	0	0	0	1	0	1	0	0	0	0	0	0.5	0	0	0	0	0.015748	0.230769	0	0	0	1	0	0	0	0	0	0	0	0	1	0	0	0	0	0.75	0	1	0	1
K02631	0	0	0	0	0	0	0	0	0	0	0	0	0	0	0	0	0	0	0	0	0	0	0	0.285714	0	0	0	0	0	0	0	0	0	0	0	0.125	0	0	0	0	0	0	0	0	0	0	0	0	0
K02632	0	0	0	0	0	0	0	0	0	0	0	0	0	0	0	0	0	0	0	0	0	0	0	0	0	0	0	0	0	0	0	0	0	0	0	0	0	0	0	0	0	0	0.5	0	0	0	1	0	0
K02634	0	0	0	0	0	0	0	0.00943396	0	0	0	0.0227273	0	0	0	0	0.5	0	0	0	0	0	0	0	0	0	0	0	0	0	0	0	0	0	0	0	0	0	0	0	0	0	0	0	0	0	0	0	0
K02635	0	0	0	0	0.75	0.133333	0	0	0	0	0	0.0227273	1	0	0	0	1	0.115942	0	1	0.5	0	1	0.285714	0	0	0	0	0	0	0	0	0	0	0	0.125	0	0	0.727273	0	0	0	0.5	0	0	0.75	0	0	0
K02636	0.333333	0	0	0.285714	0.75	0	0	0.00943396	1	0	1	0.204545	1	0	1	0	1	0.231884	0	1	0.5	0	0	0.714286	0.5	0	0.461538	0	0.428571	0	0	0	0	0	0	0.25	0	0	0.818182	0	0	0.666667	1	0	0	0.75	0	0	0
K02637	0	0	0	0	0.25	0.133333	0	0	0	0	0	0	0	0	0	0	0	0	0	0	0	0	0	0	0	0	0	0	0	0	0	0	0	0	0	0	0	0	0.181818	0	0	0	0	0	0	0	0	0	0
K02638	0	0	0	0.0714286	0	0.133333	0	0.0660377	0	0	0	0	0	0	0	0	0.5	0.0434783	0	0	0	0	0	0	0	0.015748	0.461538	0	0	0	0	0	0	0	0	0	0	0	0	0	0	0	0	0.0909091	0	0	0	0	0
K02639	0	0	0	0	0	0	0	0.00943396	0	0	0	0.0227273	0	0	0	0	1	0	0	0	0	0	0	0	0	0	0	0	0	0	0	0	0	0	0	0	1	0	0	0	0	0	0.5	0	0	0	0	0	0
K02641	0	0	0	0	0	0	0	0.00943396	0	0	0	0.0227273	0	0	0	0	1	0	0	0	0	0	0	0	0	0.0472441	0	0	0	0	0	0	0	0	0	0	0	0	0	0	0	0	0	0	0	0	0	0	0
K02642	0	0	0	0	0	0	0	0	0	0	0	0	0	0	0	0	0.5	0	0	0	0	0	0	0	0	0	0	0	0	0	0	0	0	0	0	0	0	0	0	0	0	0	0	0	0	0	0	0	0
K02643	0	0	0	0	0	0	0	0	0	0	0	0	0	0	0	0	0.5	0	0	0	0	0	0	0	0	0	0	0	0	0	0	0	0	0	0	0	0	0	0	0	0	0	0	0	0	0	0	0	0
K02647	0	0	0	0	0	0	0	0.00943396	0	0	0	0	0	0	0	0	0	0	0	0	0	0	0	0	0	0.0472441	0	0	0	0	0	0	0	1	0	0	0	0	0	0	0	0	0	0	0	0	0	0	0
K02650	0.666667	1	0	0.0714286	0	0.266667	0	0.0283019	0	0	1	0	1	1	0	0	0	0.550725	1	1	0	1	0	1	1	0.677165	0.846154	0	0.714286	0	0	0	1	0	0	0.625	1	1	0.181818	0.5	1	0.666667	1	0	0	1	1	0	0
K02651	0	0	0	0.857143	0.5	0.266667	0	0.773585	1	0	0	0	0	1	0	0	0	0.188406	0	0	0.25	0	1	0.285714	0	0.330709	0	0	0	0	0	0	0	0	0	0	0	0	0	0	0	0.333333	0.5	0	0	0	0	0	1
K02652	1	1	1	0.357143	0.75	0.2	1	0.132075	0	0	1	0.136364	0	1	1	1	0.5	0.231884	1	1	1	1	0	1	1	0.858268	0.846154	1	1	0	1	1	1	1	1	1	1	1	0.181818	1	1	1	1	0	0	0.75	1	1	1
K02653	0.666667	1	1	0.357143	0.5	0.2	1	0.150943	0	0	1	0.181818	1	1	0	1	0.5	0.57971	1	1	1	1	0	1	1	0.858268	0.615385	1	1	0	1	1	1	1	0	0.875	1	1	0.181818	1	1	1	1	0	0	1	1	1	1
K02654	0.333333	1	0.5	0.785714	1	0.933333	0	0.481132	0.5	0.666667	1	0	1	1	0	0	1	0.710145	1	1	0.75	1	1	1	0.75	0.889764	0.846154	1	0.571429	0	0	1	0	0	0	0.75	0	1	0.0909091	0.5	0.5	1	1	0	0	1	1	1	1
K02655	0.333333	0	0	0	0.25	0.0666667	1	0.00943396	0	0	0	0.136364	0	0	0	0	0	0.0144928	0	0	0	0	0	0.857143	0	0.826772	0.384615	0	0.142857	0	0	0	1	0	0	0.25	1	0	0	0.5	0.5	1	0.5	0	0	0.25	0	0	0
K02656	0.333333	0	0	0	0.5	0	0	0.00943396	0	0	1	0	0	0	0	0	0	0.0144928	0	1	0	0	0	0.285714	0	0.874016	0.0769231	0	0.428571	0	0	0	0	0	0	0.125	0	0	0	0	0	0	1	0	0	0.75	0	0	0
K02657	0	0	0	0	0	0	0	0.00943396	0	0	0	0	0	0	0	0	0	0	0	0	0	0	0	0	0	0.692913	0.0769231	0	0	0	0	0	1	0	0	0.125	0	0	0	0	0	0	0	0	0	0	0	0	0
K02658	0	0	0	0	0	0	0	0.00943396	0	0	0	0	0	0	0	1	1	0.101449	0.5	0	0	0	0	0.571429	0	0.685039	0	0	0.142857	0	0	0	1	0	0	0.25	0	1	0	0	0.5	0	0.5	0	0	0	0	0	0
K02659	0	0	0	0	0	0	0	0.00943396	0	0	1	0	0	0	0	0	1	0	0.5	0	0	0	0	0	0	0.692913	0	0	0	0	0	0	1	0	0	0	0	0	0	0	0	0	1	0	0	0	0	0	0
K02660	0	0	0	0	0	0	0	0.0377358	0	0	0	0.0227273	0	0	1	0	1	0.0144928	0.5	1	0	0	1	0	0	0.409449	0.153846	0	0.428571	0	1	0	0	0	0	0	0	0	0.0909091	0	0	0	0	0	0	0	0	0	0
K02661	0	0	0	0	0	0	0	0	0	0	0	0	0	0	0	0	0	0	0	0	0	0	0	0	0	0.15748	0	0	0	0	0	0	0	0	0	0	0	0	0	0	0	0	0	0	0	0	0	0	0
K02662	0.333333	0	1	0.214286	1	0.133333	1	0	0	0	1	0	0	1	0	1	0.5	0.463768	1	0	1	1	0	1	1	0.834646	0.615385	0	0.571429	0	0.5	1	1	1	0	1	0	1	0.181818	1	1	1	1	0	0	1	1	1	0
K02663	0	0	0	0.0714286	0.5	0.0666667	1	0	0	0	1	0	0	0	0	1	0.5	0	1	0	0.25	0	0	0.857143	0.5	0.818898	0.538462	0	0	0	1	0	0	1	0	0.125	0	0	0	1	0.5	0.666667	1	0	0	0.5	1	0	0
K02664	0	0	0.5	0.214286	0.5	0.133333	1	0	0	0	0	0	0	0	0	1	1	0	0.5	0	1	1	0	1	1	0.795276	0.615385	0	0.571429	0	0	0	0	1	0	0.625	1	0	0.181818	0.5	0.5	0.666667	1	0	0	0.5	1	1	1
K02665	0	0	0	0	0	0	0	0	0	0	0	0	0	0	0	0	0.5	0	0	0	0	0	0	0	0	0.779528	0	0	0	0	0	0	0	0	0	0	0	0	0	0	0	0	1	0	0	0.75	1	0	1
K02666	0.333333	1	0	0	0.5	0	1	0.0471698	0	0	1	0.181818	0	0	0	1	1	0.0434783	1	0	0.5	0	0	1	0.75	0.84252	0.769231	0	0.714286	0	1	0	1	1	0	1	1	0	0.181818	1	0	1	1	0	0	0.75	1	1	1
K02667	0	0	0	0	0.5	0	0	0	0	0	0	0	0	0	0	0	0	0.0144928	0	1	0.75	0	0	0.428571	0	0.748031	0.153846	0	0.428571	0	0	0	1	0	0	0	1	1	0.0909091	1	0	1	1	0	0	0.25	0	1	0
K02668	0	0	0	0	0.5	0	0	0.00943396	0	0	1	0.0227273	0	1	1	0	0	0.0144928	0	1	0.75	0	0	0.285714	0.75	0.771654	0.923077	0	0.571429	0	0	1	0	0	0	0	1	0	0.0909091	1	0	0.666667	1	0	0	0.75	0.5	0	1
K02669	1	1	1	0.928571	0.75	0.2	1	0.0377358	0	0	1	0.0227273	0	1	0	1	1	0.0724638	1	1	1	1	0	1	1	0.889764	1	1	1	0	1	1	1	1	0	0.875	1	1	0.272727	1	1	1	1	0	0	0.75	1	1	0
K02670	0	0	0	0	0	0	0	0.00943396	0	0	0	0	0	0	0	0	0	0	0	0	0	0	0	0	0	0.834646	0	0	0	0	0	0	1	0	0	0	0	1	0.0909091	0.5	0	0.333333	0	0	0	0	0	0	0
K02671	0	0	0	0.0714286	0.25	0.0666667	0	0.00943396	0	0	0	0	0	0	0	0	0	0	0.5	1	0.25	0	0	0.142857	0.75	0.779528	0.461538	0	0.285714	0	0	0	0	0	0	0.125	0	0	0	0.5	0.5	0.666667	0.5	0	0	0.5	0	0	0
K02672	0.333333	0	0	0	0	0	1	0	0	0	0	0	0	0	0	0	0	0	0	1	0	0	0	0	0	0.818898	0.615385	0	0.571429	0	0	0	0	0	0	0.5	0	0	0	0	0.5	0.666667	0.5	0	0	0.5	1	0	0
K02673	0	0	0	0	0.25	0	0	0	0	0	0	0	0	0	0	0	0	0	0	0	0	0	0	0	0	0.748031	0.230769	0	0	0	0.5	0	0	0	0	0	0	0	0	0	0	0	0	0	0	0	0	0	0
K02674	0	0	0	0	0	0	0	0.0377358	0	0	0	0	1	1	0	1	0	0.0289855	0	0	0	0	0	0.285714	0	0.724409	0.153846	0	0	0	0	0	1	0	0	0	0	0	0	0	0	0.333333	1	0	0	0	0.5	0	0
K02675	0	0	0	0	0	0	0	0.00943396	0	0	0	0	0	0	0	0	0	0	0	0	0	0	0	0	0	0.00787402	0	0	0	0	0	0	0	0	0	0	0	0	0	0	0	0	0	0	0	0	0	0	0
K02676	0.333333	0	0	0	0	0	0	0	0	0	0	0	0	0	0	0	0	0	0	1	0	0	0	0	0	0.787402	0	0	0	0	0	0	0	0	0	0.25	0	0	0	0	0	0	1	0	0	0	0	0	1
K02679	0	0	0	0	0	0	0	0.00943396	0	0	0	0	0	1	0	0	0	0.0144928	0	0	0.25	0	0	0	1	0.0551181	0	0	0.285714	0	0	1	0	0	0	0	0	1	0	0	0	0	0	0	0	0	0	0	0
K02680	0	0	0	0	0	0	0	0	0	0	0	0	0	0	0	0	0	0	0	0	0	0	0	0	0	0.102362	0	0	0	0	0	0	0	0	0	0	0	0	0	0	0	0	0	0	0	0	0	0	0
K02681	0	0	0	0	0	0	0	0	0	0	0	0	0	0	0	0	0	0	0	0	0	0	0	0	0.75	0	0	0	0	0	0	0	0	0	0	0	0	0	0	0	0	0	0	0	0	0	0	0	0
K02682	0	0	0	0	0	0	0	0	0	0	0	0	0	0	0	0	0	0	0	0	0	0	0	0	0	0.0629921	0.153846	0	0	0	0	0	0	0	0	0.25	0	0	0	0	0	0	0	0	0	0.25	0	0	0
K02683	0	0	0	0	0	0	0	0	0	0	0	0	0	0	0	0	0	0	0	0	0	0	0	0	0	0	0	0	0	1	0	0	0	0	0	0	0	0	0	0	0	0	0	0	0.75	0	0	0	0
K02686	0	0	0	0	0	0	0	0	0	0	0	0	0	0	0	0	0	0	0	0	0	0	0	0	0	0.267717	0	0	0	0	0	0	0	0	0	0	0	0	0	0	0	0	0	0	0	0	0	0	0
K02687	0	0	0	0.214286	0	0.0666667	0	0.735849	1	0.666667	1	0.840909	0	0	1	0	1	0.753623	1	0	0	0	1	0.142857	0.75	0.826772	0.538462	0	0	0	0.5	0	0	0	0	0.25	0	1	0.363636	0	0	1	1	0	0	0	0.5	0	0
K02688	0	0	0	0	0	0	0	0	0	0	0	0	0	0	0	0	0	0	0	0	0	0	0	0	0	0.188976	0	0	0	0	0	0	0	0	0	0	0	0	0	0	0	0	0	0	0	0	0	0	0
K02689	0	0	0	0	0	0	0	0	0	0	0	0.0227273	0	0	0	0	1	0	0	0	0	0	0	0	0	0	0	0	0	0	0	0	0	0	0	0	0	0	0	0	0	0	0	0	0	0	0	0	0
K02690	0	0	0	0	0	0	0	0	0	0	0	0.0227273	0	0	0	0	0	0	0	0	0	0	0	0	0.5	0	0	0	0	0	0	0	0	0	0	0	0	0	0	0	0	0	0	0	0	0	0	0	0
K02691	0	0	0	0	0	0	0	0	0	0	0	0.0227273	0	0	0	0	1	0	0	1	0	0	0	0	0	0	0	0	0	0	0	0	0	0	0	0	0	0	0	0	0	0	0	0	0	0	0	0	0
K02692	0	0	0	0	0	0	0	0	0	0	0	0	0	0	0	0	0.5	0	0	0	0	0	0	0	0	0	0	0	0	0	0	0	0	0	0	0	0	0	0	0	0	0	0	0	0	0	0	0	0
K02693	0	0	0	0	0	0	0	0	0	0	0	0	0	0	0	0	0.5	0	0	0	0	0	0	0	0	0	0	0	0	0	0	0	0	0	0	0	0	0	0	0	0	0	0	0	0	0	0	0	0
K02694	0	0	0	0	0	0	0	0	0	0	0	0	0	0	0	0	0.5	0	0	0	0	0	0	0	0	0	0	0	0	0	0	0	0	0	0	0	0	0	0	0	0	0	0	0	0	0	0	0	0
K02696	0	0	0	0	0	0	0	0	0	0	0	0.0227273	0	0	0	0	0	0	0	0	0	0	0	0	0	0	0	0	0	0	0	0	0	0	0	0	0	0	0	0	0	0	0	0	0	0	0	0	0
K02697	0	0	0	0	0	0	0	0	0	0	0	0	0	0	0	0	0.5	0	0	0	0	0	0	0	0	0	0	0	0	0	0	0	0	0	0	0	0	0	0	0	0	0	0	0	0	0	0	0	0
K02698	0	0	0	0	0	0	0	0	0	0	0	0	0	0	0	0	1	0	0	0	0	0	0	0	0	0	0	0	0	0	0	0	0	0	0	0	0	0	0	0	0	0	0	0	0	0	0	0	0
K02699	0	0	0	0	0	0	0	0	0	0	0	0	0	0	0	0	0.5	0	0	0	0	0	0	0	0	0	0	0	0	0	0	0	0	0	0	0	0	0	0	0	0	0	0	0	0	0	0	0	0
K02700	0	0	0	0	0	0	0	0	0	0	0	0	0	0	0	0	1	0	0	0	0	0	0	0	0	0	0	0	0	0	0	0	0	0	0	0	0	0	0	0	0	0	0	0	0	0	0	0	0
K02702	0	0	0	0	0	0	0	0	0	0	0	0	0	0	0	0	0.5	0	0	0	0	0	0	0	0	0	0	0	0	0	0	0	0	0	0	0	0	0	0	0	0	0	0	0	0	0	0	0	0
K02703	0	0	0	0	0	0	0	0	0	0	0	0.0227273	0	0	0	0	1	0	0	0	0	0	0	0	0	0	0	0	0	0	0	0	0	0	0	0	0	0	0	0	0	0	0	0	0	0	0	0	0
K02704	0	0	0	0	0	0	0	0	0	0	0	0.0227273	0	0	0	0	0.5	0	0	0	0	0	0	0	0	0	0	0	0	0	0	0	0	0	0	0	0	0	0	0	0	0	0	0	0	0	0	0	0
K02705	0	0	0	0	0	0	0	0	0	0	0	0.0454545	0	0	0	0	0	0	0	0	0	0	0	0	0	0	0	0	0	0	0	0	0	0	0	0	0	0	0	0	0	0	0	0	0	0	0	0	0
K02706	0	0	0	0	0	0	0	0	0	0	0	0.0454545	0	0	0	0	0.5	0	0	0	0	0	0	0	0	0	0	0	0	0	0	0	0	0	0	0	0	0	0	0	0	0	0	0	0	0	0	0	0
K02707	0	0	0	0	0	0	0	0	0	0	0	0.0227273	0	0	0	0	0.5	0	0	0	0	0	0	0	0	0	0	0	0	0	0	0	0	0	0	0	0	0	0	0	0	0	0	0	0	0	0	0	0
K02708	0	0	0	0	0	0	0	0	0	0	0	0	0	0	0	0	0.5	0	0	0	0	0	0	0	0	0	0	0	0	0	0	0	0	0	0	0	0	0	0	0	0	0	0	0	0	0	0	0	0
K02709	0	0	0	0	0	0	0	0	0	0	0	0	0	0	0	0	0.5	0	0	0	0	0	0	0	0	0	0	0	0	0	0	0	0	0	0	0	0	0	0	0	0	0	0	0	0	0	0	0	0
K02711	0	0	0	0	0	0	0	0	0	0	0	0	0	0	0	0	0	0	0	0	0	0	0	0	0	0	0	0	0	0	0	0	0	0	0	0	0	0	0	0	0	0	0	0	0	0	0	0	0
K02712	0	0	0	0	0	0	0	0	0	0	0	0.0227273	0	0	0	0	0.5	0	0	0	0	0	0	0	0	0	0	0	0	0	0	0	0	0	0	0	0	0	0	0	0	0	0	0	0	0	0	0	0
K02713	0	0	0	0	0	0	0	0	0	0	0	0	0	0	0	0	0.5	0	0	0	0	0	0	0	0	0	0	0	0	0	0	0	0	0	0	0	0	0	0	0	0	0	0	0	0	0	0	0	0
K02715	0	0	0	0	0	0	0	0	0	0	0	0	0	0	0	0	0	0	0	0	0	0	0	0	0	0	0	0	0	0	0	0	0	0	0	0	0	0	0	0	0	0	0	0	0	0	0	0	0
K02716	0	0	0	0	0	0	0	0.00943396	0	0	0	0	0	0	0	0	0.5	0	0	0	0	0	0	0	0	0	0	0	0	0	0	0	0	0	0	0	0	0	0	0	0	0	0	0	0	0	0	0	0
K02717	0	0	0	0	0	0	0	0	0	0	0	0	0	0	0	0	0	0	0	0	0	0	0	0	0	0	0	0	0	0	0	0	0	0	0	0	0	0	0	0	0	0	0	0	0	0	0	0	0
K02718	0	0	0	0	0	0	0	0	0	0	0	0	0	0	0	0	0.5	0	0	0	0	0	0	0	0	0	0	0	0	0	0	0	0	0	0	0	0	0	0	0	0	0	0	0	0	0	0	0	0
K02719	0	0	0	0	0	0	0	0	0	0	0	0	0	0	0	0	0.5	0	0	0	0	0	0	0	0	0	0	0	0	0	0	0	0	0	0	0	0	0	0	0	0	0	0	0	0	0	0	0	0
K02720	0	0	0	0	0.5	0	0	0	0	0	0	0	0	0	0	0	0.5	0	0	1	0	0	0	0	0	0.015748	0.0769231	0	0	0	1	0	0	0	0	0	0	0	0.0909091	0	0	0	0	0	0	0	0	0	0
K02722	0	0	0	0	0	0	0	0	0	0	0	0	0	0	0	0	0.5	0	0	0	0	0	0	0	0	0	0	0	0	0	0	0	0	0	0	0	0	0	0	0	0	0	0	0	0	0	0	0	0
K02724	0	0	0	0	0	0	0	0	0	0	0	0.0227273	0	0	0	0	0.5	0	0	0	0	0	0	0	0	0	0	0	0	0	0	0	0	0	0	0	0	0	0	0	0	0	0	0	0	0	0	0	0
K02731	0	0	0	0	0	0	0	0	0	0	0	0	0	0	0	0	0	0	0	0	0	0	0	0	0	0	0	0	0	0	0	0	0	0	0	0	0	0	0	0	0	0	0	0	0	0	0	0	0
K02742	0	0	0	0	0	0	0	0.00943396	0	0	0	0.818182	0	0	0	0	0	0.101449	0	0	0	0	0	0	0	0.165354	0	0	0	0	0	0	0	0	0	0	0	0	0	0	0	0	0	0	0	0	0.5	0	0
K02744	0	0	0	0	0	0	0	0	0	0.333333	0	0	0	0	0	0	0	0	0	0	0	0	0	0	0	0	0.923077	0	0	0	0	0	0	0	0	0	0	0	0	0	0	0	0	0	0	0	0	0	0
K02745	0	0	0	0	0	0	0	0	0	0.333333	0	0	0	0	0	1	0	0	0	0	0	0	0	0.142857	0	0.00787402	0	0	0	0	0	0	0	0	0	0	0	0	0	0	0	0	0	0	0	0	0	0	0
K02746	0	0	0	0	0	0	0	0	0	0.333333	0	0	0	0	0	0	0	0	0	0	0	0	0	0	0	0.00787402	0	0	0	0	0	0	0	0	0	0	0	0	0	0	0	0	0	0	0	0	0	0	0
K02747	0	0	0	0	0	0	0	0	0	0.333333	0	0	0	0	0	0	0	0	0	0	0	0	0	0	0	0.00787402	0	0	0	0	0	0	0	0	0	0	0	0	0	0	0	0	0	0	0	0	0	0	0
K02749	0	0	0	0	0	0	0	0	0	0.333333	0	0	0	0	0	0	0	0	0	0	0	0	0	0	0	0	0	0	0	0	0	0	0	0	0	0	0	0	0	0	0	0	0	0	0	0	0	0	0
K02750	0	0	0	0	0	0	0	0	0	0.333333	0	0	0	0	0	0	0	0	0	0	0	0	0	0	0	0	0	0	0	0	0	0	0	0	0	0	0	0	0	0	0	0	0	0	0	0	0	0	0
K02755	0	0	0	0	0	0	0	0	0	1	0	0	0	0	0	0	0	0	0	0	0	0	0	0	0	0.0472441	0	0	0	0	0	0	0	0	0	0	0	0	0	0	0	0	0	0	0	0	0	0	0
K02756	0	0	0	0	0	0	0	0	0	1	0	0	0	0	0	0	0	0	0	0	0	0	0	0	0	0.015748	0	0	0	0	0	0	0	0	0	0	0	0	0	0	0	0	0	0	0	0	0	0	0
K02757	0	0	0	0	0	0.0666667	0	0	0	1	0	0	0	0	0	0	0	0	0	0	0	0	0	0	0	0.015748	0	0	0	0	0	0	0	0	0	0	0	0	0	0	0	0	0	0	0	0	0	0	0
K02759	0	0	0	0	0	0	0	0	0	0.666667	0	0	0	0	0	0	0	0	0	0	0	0	0	0	0	0.015748	0	0	0	0	0	0	0	0	0	0	0	0	0	0	0	0	0	0	0	0	0	0	0
K02760	0	0	0	0	0	0.133333	0	0	0	0.666667	0	0	0	0	0	0	0	0	0	0	0	0	0	0	0	0.015748	0	0	0	0	0	0	0	0	0	0	0	0	0	0	0	0	0	0	0	0	0	0	0
K02761	0	0	0	0	0	0.0666667	0	0	0	0.666667	0	0	0	0	0	0	0	0	0	0	0	0	0	0	0	0.015748	0	0	0	0	0	0	0	0	0	0	0	0	0	0	0	0	0	0	0	0	0	0	0
K02763	0	0	0	0	0	0	0	0	0	0.333333	0	0	0	0	0	0	0	0	0	0	0	0	0	0	0	0	0	0	0	0	0	0	0	0	0	0	0	0	0	0	0	0	0	0	0	0	0	0	0
K02764	0	0	0	0	0	0	0	0	0	0.333333	0	0	0	0	0	0	0	0	0	0	0	0	0	0	0	0	0	0	0	0	0	0	0	0	0	0	0	0	0	0	0	0	0	0	0	0	0	0	0
K02765	0	0	0	0	0	0	0	0	0	0.333333	0	0	0	0	0	0	0	0	0	0	0	0	0	0	0	0	0	0	0	0	0	0	0	0	0	0	0	0	0	0	0	0	0	0	0	0	0	0	0
K02768	0.666667	0	0	0.214286	0	0.2	1	0	0	1	0	0	0	1	1	1	0	0	0	0	1	0	0	0.714286	0	0.0472441	0.153846	0	1	0	1	1	0	0	0	0.625	1	1	0.363636	0	0	1	0.5	0	0	0.5	0	1	0
K02769	0.333333	0	0	0.214286	0	0.0666667	0	0.00943396	0	1	0	0	0	1	1	1	0	0	0	0	0.75	0	0	0.428571	0	0.023622	0.0769231	0	1	0	0	0	0	0	0	0.125	1	1	0.363636	0	0	0.666667	0.5	0	0	0.25	0	1	0
K02770	0	0	0	0.214286	0	0.466667	0	0.0188679	0	1	0	0	0	1	1	1	0	0	0.5	0	0.75	0	0	0.428571	0	0.149606	0.0769231	0	1	0	0	0	0	0	0	0.125	1	1	0.363636	0	0	0.666667	0.5	0	0	0.25	0	1	0
K02771	0	0	0	0	0	0	0	0	0	0	0	0	0	0	0	0	0	0	0	0	0	0	0	0.285714	0	0	0	0	0	0	0	0	0	0	0	0	0	0	0	0	0	0	0	0	0	0	0	0	0
K02773	0	0	0	0	0	0.0666667	0	0	0	0.333333	0	0	0	0	0	0	0	0	0	0	0	0	0	0	0	0.00787402	0	0	0	0	0	0	0	0	0	0	0	0	0	0	0	0	0	0	0	0	0	0	0
K02774	0	0	0	0	0	0.133333	0	0	0	0.333333	0	0	0	0	0	0	0	0	0	0	0	0	0	0	0	0.00787402	0	0	0	0	0	0	0	0	0	0	0	0	0	0	0	0	0	0	0	0	0	0	0
K02775	0	0	0	0	0	0.133333	0	0	0	0.333333	0	0	0	0	0	0	0	0	0	0	0	0	0	0	0	0.015748	0	0	0	0	0	0	0	0	0	0	0	0	0	0	0	0	0	0	0	0	0	0	0
K02777	0	0	0	0	0	0.2	0	0	0	1	0	0	0	0	0	0	0	0	0	0	0	0	0	0	0	0.0393701	0	0	0	0	0	0	0	0	0	0	0	0	0	0	0	0	0	0	0	0	0	0	0
K02778	0	0	0	0	0	0.0666667	0	0	0	0.333333	0	0	0	0	0	0	0	0	0	0	0	0	0	0	0	0.015748	0	0	0	0	0	0	0	0	0	0	0	0	0	0	0	0	0	0	0	0	0	0	0
K02779	0	0	0	0	0	0.0666667	0	0	0	0.333333	0	0	0	0	0	0	0	0	0	0	0	0	0	0	0	0.015748	0	0	0	0	0	0	0	0	0	0	0	0	0	0	0	0	0	0	0	0	0	0	0
K02781	0	0	0	0	0	0.133333	0	0	0	0.333333	0	0	0	0	0	0	0	0	0	0	0	0	0	0	0	0	0	0	0	0	0	0	0	0	0	0	0	0	0	0	0	0	0	0	0	0	0	0	0
K02782	0	0	0	0	0	0.133333	0	0	0	0.333333	0	0	0	0	0	0	0	0	0	0	0	0	0	0	0	0.00787402	0	0	0	0	0	0	0	0	0	0	0	0	0	0	0	0	0	0	0	0	0	0	0
K02783	0	0	0	0	0	0.133333	0	0	0	0.333333	0	0	0	0	0	0	0	0	0	0	0	0	0	0	0	0.00787402	0	0	0	0	0	0	0	0	0	0	0	0	0	0	0	0	0	0	0	0	0	0	0
K02784	1	0	0	0	0	0.266667	0	0.773585	0	1	0	0	1	0	0	0	0	0	0.5	0	0.75	0	0	0.857143	0	0.685039	0.923077	0	0.857143	0	1	1	0	0	0	0.75	0	1	0	0	0	0.666667	1	0	0	0	0	1	0
K02790	0	0	0	0	0	0.0666667	0	0	0	0.333333	0	0	0	0	0	0	0	0	0	0	0	0	0	0	0	0.015748	0	0	0	0	0	0	0	0	0	0	0	0	0	0	0	0	0	0	0	0	0	0	0
K02791	0	0	0	0	0	0.0666667	0	0	0	0.666667	0	0	0	0	0	0	0	0	0	0	0	0	0	0	0	0.015748	0	0	0	0	0	0	0	0	0	0	0	0	0	0	0	0	0	0	0	0	0	0	0
K02793	0.666667	0	0	0	0	0	0	0.849057	0	0.666667	0	0	0	0	1	1	0	0	0	1	0	0	0	1	0	0.110236	0.0769231	0	0	0	0	0	0	0	0	0	0	0	0	0	0	0	0.5	0	0	0	0	0	0
K02794	0.666667	0	0	0	0	0.0666667	0	0	0	0.666667	0	0	0	0	1	1	0	0	0	0	0	0	0	0.428571	0	0.023622	0.0769231	0	0	0	0	0	0	0	0	0	0	0	0	0	0	0	0.5	0	0	0	0	0	0
K02795	0.333333	0	0	0	0	0.0666667	0	0	0	0.666667	0	0	0	0	1	1	0	0	0	0	0	0	0	0.142857	0	0.015748	1	0	0	0	0	0	0	0	0	0	0	0	0	0	0	0	0.5	0	0	0	0	0	0
K02796	0.666667	0	0	0	0	0	0	0	0	0.666667	0	0	0	0	1	1	0	0	0	0	0	0	0	0.714286	0	0.015748	1	0	0	0	0	0	0	0	0	0	0	0	0	0	0	0	0.5	0	0	0	0	0	0
K02798	0	0	0	0	0	0.2	0	0	0	0.666667	0	0	0	0	0	0	0	0	0	0	0	0	0	0	0	0	0	0	0	0	0	0	0	0	0	0	0	0	0	0	0	0	0	0	0	0	0	0	0
K02799	0	0	0	0	0	0	0	0	0	0	0	0	0	0	0	0	0	0	0	0	0	0	0	0	0	0	0	0	0	0	0	0	0	0	0	0	0	0	0	0	0	0	0	0	0	0	0	0	0
K02800	0	0	0	0	0	0.333333	0	0	0	0.666667	0	0	0	0	0	0	0	0	0	0	0	0	0	0	0	0.015748	0	0	0	0	0	0	0	0	0	0	0	0	0	0	0	0	0	0	0	0	0	0	0
K02802	0	0	0	0	0	0.2	0	0	0	0.333333	0	0	0	0	0	0	0	0	0	0	0	0	0	0	0	0	0	0	0	0	0	0	0	0	0	0	0	0	0	0	0	0	0	0	0	0	0	0	0
K02803	0	0	0	0	0	0.2	0	0.00943396	0	0.666667	0	0	0	0	0	0	0	0	0	0	0	0	0	0	0	0.015748	0	0	0	0	0	0	0	0	0	0	0	0	0	0	0	0	0	0	0	0	0	0	0
K02804	0	0	0	0	0	0.266667	0	0.0566038	0	1	0	0	0	0	0	0	0	0	0	0	0	0	0	0	0	0.0393701	0	0	0	0	0	0	0	0	0	0	0	0	0	0	0	0	0	0	0	0	0	0	0
K02805	0	0	0	0	0	0.2	0	0.0660377	0	0	0	0.204545	0	1	0	0	0.5	0.0144928	0	0	0	0	0	0.428571	0.25	0.149606	0.153846	0	0.142857	0	0	0	0	0	0	0	1	0	0	0	0	0	1	0	0.25	0	0	0	0
K02806	0.333333	0	0	0.285714	0	0	1	0.849057	0	0	0	0	1	1	1	0	0	0.057971	0	1	1	0	0	0.714286	0	0.76378	0.846154	0	1	0	0	1	0	1	0	0.75	1	1	0.363636	0.5	0	1	1	0	0	0.5	1	0	0
K02808	0	0	0	0	0	0	0	0	0	0.666667	0	0	0	0	0	0	0	0	0	0	0	0	0	0	0	0	0	0	0	0	0	0	0	0	0	0	0	0	0	0	0	0	0	0	0	0	0	0	0
K02809	0	0	0	0	0	0.0666667	0	0	0	1	0	0	0	0	0	0	0	0.0144928	0	0	0	0	0	0	0	0.015748	0	0	0	0	0	0	0	0	0	0	0	0	0	0.5	0	0.666667	0	0	0	0	0	0	0
K02810	0	0	0	0	0	0.0666667	0	0	0	1	0	0	0	0	0	0	0	0.0144928	0	0	0	0	0	0	0	0.015748	0	0	0	0	0	0	0	0	0	0	0	0	0	0.5	0	0.666667	0	0	0	0	0	0	0
K02812	0	0	0	0	0	0	0	0	0	0	0	0	0	0	0	0	0	0	0	0	0	0	0	0	0	0.00787402	0	0	0	0	0	0	0	0	0	0	0	0	0	0	0	0	0	0	0	0	0	0	0
K02814	0	0	0	0	0	0	0	0	0	0	0	0	0	0	0	0	0	0	0	0	0	0	0	0	0	0.00787402	0	0	0	0	0	0	0	0	0	0	0	0	0	0	0	0	0	0	0	0	0	0	0
K02815	0.333333	0	0	0	0	0	0	0	0	0	0	0	0	0	0	0	0	0	0	0	0	0	0	0.142857	0	0.00787402	0	0	0	0	0	0	0	0	0	0	0	0	0	0	0	0	0	0	0	0	0	0	0
K02817	0	0	0	0	0	0	0	0	0	0.333333	0	0	0	0	0	0	0	0	0	0	0	0	0	0	0	0	0	0	0	0	0	0	0	0	0	0	0	0	0	0	0	0	0	0	0	0	0	0	0
K02818	0	0	0	0	0	0	0	0	0	0.666667	0	0	0	0	0	0	0	0	0	0	0	0	0	0	0	0.00787402	0	0	0	0	0	0	0	0	0	0	0	0	0	0	0	0	0	0	0	0	0	0	0
K02819	0	0	0	0	0	0	0	0	0	0.666667	0	0	0	0	0	0	0	0	0	0	0	0	0	0	0	0.023622	0	0	0	0	0	0	0	0	0	0	0	0	0	0	0	0	0	0	0	0	0	0	0
K02821	0	0	0	0	0	0.0666667	0	0	0	0.666667	0	0	0	0	0	0	0	0	0	0	0	0	0	0	0	0.244094	0	0	0	0	0	0	0	0	0	0	0	0	0	0	0	0	0	0	0	0	0	0	0
K02822	0	0	0	0	0	0	0	0	0	0.666667	0	0	0	0	0	0	0	0	0	0	0	0	0	0	0	0.015748	0	0	0	0	0	0	0	0	0	0	0	0	0	0	0	0	0	0	0	0	0	0	0
K02823	0.666667	0	0	0	0	0.266667	1	0.0943396	0	0.666667	0	0.0681818	0	1	0	1	0	0.246377	0	1	0.75	0	1	0	0	0.220472	0	1	0.714286	0	1	1	0	1	0	0.5	1	1	0.818182	1	0	0.666667	0.5	0.272727	1	0	0	1	0
K02824	0	0	0	0	0	0.533333	0	0.0283019	0.5	0.666667	0	0	0	0	0	0	0	0	0	0	0	0	0	0	0	0.165354	0	0	0	0	0	0	0	0	0	0	0	0	0	0	0	0	0	0	0	0	0	0	0
K02825	0.666667	0	0	0.928571	0.75	0.933333	1	0.00943396	0	0.666667	0	0.886364	1	0	0	1	1	0.652174	1	0	0	0	1	0.285714	1	0.464567	0.923077	0	0.571429	0	0.5	1	0	1	0	0.75	0	0	0.727273	1	0	1	0.5	0	0	0.75	1	1	0
K02826	0	0	0	0	0	0	0	0.0471698	0	0.333333	0	0	0	1	0	0	0	0	0	0	0	0	0	0	0	0	0	0	0	0	0	1	0	0	0	0	0	0	0.0909091	0	0	0	0	0.0909091	0	0	0	0	0
K02827	0	0	0	0.214286	0	0	0	0	0	0.333333	0	0	0	0	0	0	0	0.115942	0	0	0	0	0	0	0	0	0	0	0	0	0	0	0	0	0	0	0	0	0	0	0	0	0	0	0	0	0	0	0
K02828	0	0	0	0	0	0	0	0	0	0.333333	0	0	0	0	0	0	0	0	0	0	0	0	0	0	0	0	0	0	0	0	0	0	0	0	0	0	0	0	0	0	0	0	0	0	0	0	0	0	0
K02829	0	0	0	0	0	0	0	0	0	0.333333	0	0	0	0	0	0	0	0	0	0	0	0	0	0	0	0	0	0	0	0	0	0	0	0	0	0	0	0	0	0	0	0	0	0	0	0	0	0	0
[truncated: 7,688 more rows]
[truncated: 39 more columns]

## Sheet: 02-KO_all_MAGs
ko	MAGs in ME	MAGs in MT	1806ZF6500I1_P95S60_mtb2.2.fa	1806ZF6500I1_concoct_169.fa	1806ZF6500I1_concoct_224.fa	1806ZF6500I1_concoct_29.fa	1806ZF6500I1_concoct_48.fa	1806ZF6500I1_maxbin_40.037_sub.fa	1905ZF6280I1_P60S60_mtb2.17.fa	1905ZF6280I1_P75S60_mtb2.13.fa	1905ZF6280I1_P75S60_mtb2.6.fa	1905ZF6280I1_P95S60_mtb2.10.fa	1905ZF6280I1_P95S60_mtb2.12.fa	1905ZF6280I1_P95S60_mtb2.20.fa	1905ZF6280I1_P95S75_mtb2.15.fa	1905ZF6280I1_P95S75_mtb2.22.fa	1905ZF6280I1_concoct_122_sub.fa	1905ZF6280I1_concoct_146_sub.fa	1905ZF6280I1_concoct_28.fa	1905ZF6280I1_concoct_68.fa	1905ZF6280I1_concoct_71.fa	1905ZF6280I1_concoct_92.fa	1905ZF6280I1_maxbin_107.008.fa	1905ZF6280I1_maxbin_40.015_sub.fa	1905ZF6320I2_P75S75_mtb2.10.fa	1905ZF6320I2_P75S75_mtb2.3.fa	1905ZF6320I2_P75S75_mtb2.6.fa	1905ZF6320I2_P95S75_mtb2.15.fa	1905ZF6320I2_concoct_111_sub.fa	1905ZF6320I2_concoct_131.fa	1905ZF6320I2_concoct_141_sub.fa	1905ZF6320I2_maxbin_40.006.fa	1905ZF6360I3_P95S60_mtb2.11.fa	1905ZF6360I3_P95S60_mtb2.28.fa	1905ZF6360I3_P95S60_mtb2.43.fa	1905ZF6360I3_P95S60_mtb2.64.fa	1905ZF6360I3_P95S75_mtb2.10.fa	1905ZF6360I3_P95S75_mtb2.28.fa	1905ZF6360I3_P95S75_mtb2.33.fa	1905ZF6360I3_P95S75_mtb2.41_sub.fa	1905ZF6360I3_P95S75_mtb2.50.fa	1905ZF6360I3_P95S95_mtb2.66_sub.fa	1905ZF6360I3_concoct_20_sub.fa	1905ZF6360I3_concoct_6.fa	1905ZF6360I3_concoct_63.fa	1905ZF6360I3_concoct_71_sub.fa	1905ZF6360I3_concoct_87_sub.fa	1905ZF6360I3_concoct_94_sub.fa	1905ZF6360I3_concoct_95_sub.fa
K00001	82	516	4	1	1	1	2	1	1	1	1	1	1	0	1	1	1	1	1	1	1	1	0	1	2	1	3	4	1	0	0	1	1	4	0	1	0	3	1	1	1	1	1	0	0	1	0	0	5
K00002	0	51	0	0	0	0	0	0	0	0	0	0	0	0	0	0	0	0	0	0	0	0	0	0	0	0	0	0	0	0	0	0	0	0	0	0	0	0	0	0	0	0	0	0	0	0	0	0	0
K00003	106	662	1	1	2	1	1	1	1	1	1	1	2	1	1	1	0	0	1	1	1	1	1	0	1	1	1	1	2	2	1	1	1	0	1	1	0	1	1	0	2	1	1	0	1	1	2	0	1
K00004	19	149	0	0	0	0	0	1	2	0	0	1	0	0	0	0	0	0	1	0	0	0	0	0	0	0	1	1	0	0	0	0	0	1	0	0	0	0	1	0	0	1	0	0	0	0	0	0	1
K00005	7	21	0	0	0	5	0	0	0	0	0	0	0	0	0	0	1	0	0	0	0	0	0	0	0	0	0	0	0	0	0	0	0	0	0	0	0	0	0	1	0	0	0	0	0	0	0	0	0
K00006	0	1	0	0	0	0	0	0	0	0	0	0	0	0	0	0	0	0	0	0	0	0	0	0	0	0	0	0	0	0	0	0	0	0	0	0	0	0	0	0	0	0	0	0	0	0	0	0	0
K00007	13	1	0	1	0	1	0	0	0	0	0	1	0	0	0	0	0	0	0	0	0	0	0	0	0	0	1	0	1	0	0	0	0	0	0	0	0	0	0	0	1	0	0	0	0	0	0	0	0
K00008	16	320	0	0	0	0	0	0	0	0	0	0	0	0	0	0	0	0	0	3	2	4	0	0	0	0	0	0	0	0	0	0	0	1	0	0	0	0	0	0	0	0	0	0	0	0	0	0	0
K00009	9	39	1	0	0	1	0	1	0	0	0	0	0	0	0	0	1	0	1	0	0	0	0	0	0	0	0	0	0	0	0	0	0	0	0	0	0	0	0	0	0	0	0	0	0	0	0	0	0
K00010	19	268	0	0	0	0	0	1	0	0	1	0	0	0	0	0	0	0	1	1	0	0	0	0	0	0	0	0	0	0	0	1	0	0	0	1	0	0	0	1	0	0	0	0	0	0	0	0	4
K00011	21	3	0	1	0	0	0	0	0	0	1	1	0	0	0	1	0	0	0	0	0	0	0	0	0	1	1	0	0	0	0	1	0	0	0	1	0	0	0	0	0	0	0	0	0	0	0	0	0
K00012	97	749	0	1	4	2	4	0	2	0	1	1	1	2	0	2	2	0	0	1	2	2	1	1	0	1	1	2	0	2	1	1	1	1	1	1	1	2	2	2	1	2	1	0	0	1	2	3	3
K00013	106	715	1	2	2	3	1	1	1	1	1	1	0	0	1	1	0	1	1	1	0	1	1	1	1	1	1	1	0	0	1	1	1	0	1	1	0	1	1	2	1	1	1	0	1	1	1	2	1
K00014	119	871	2	3	0	2	1	1	1	1	1	5	2	1	1	1	2	2	1	1	1	0	1	1	1	1	4	1	2	1	1	1	1	1	1	1	1	1	1	1	2	1	4	0	1	1	0	1	6
K00015	50	376	0	0	0	0	0	0	1	0	1	0	0	1	0	1	0	0	1	1	1	0	0	0	0	0	0	1	0	1	0	1	0	0	0	1	1	1	2	1	0	1	1	0	1	0	0	0	0
K00016	23	64	0	0	0	0	0	1	0	0	0	1	0	0	0	1	0	0	3	3	0	0	0	0	0	1	1	1	0	0	0	0	0	0	0	0	0	0	0	0	0	0	0	0	0	0	0	0	2
K00018	19	274	0	1	0	0	2	0	0	1	0	0	0	0	0	0	0	1	0	0	0	0	0	0	1	0	0	0	0	0	0	0	0	0	1	0	0	1	0	0	0	0	0	0	0	0	0	0	0
K00019	69	290	1	1	0	0	0	0	1	1	1	3	1	0	1	2	1	0	0	0	1	0	0	1	1	3	3	0	2	0	0	1	0	0	1	1	1	1	1	0	0	1	1	0	1	0	0	0	1
K00020	93	669	2	7	1	3	3	0	0	3	2	15	3	0	5	5	1	3	2	0	0	1	1	1	3	4	14	1	3	0	0	2	1	1	1	2	1	1	1	0	3	7	6	0	0	0	1	0	4
K00021	0	90	0	0	0	0	0	0	0	0	0	0	0	0	0	0	0	0	0	0	0	0	0	0	0	0	0	0	0	0	0	0	0	0	0	0	0	0	0	0	0	0	0	0	0	0	0	0	0
K00022	1	28	0	0	0	0	0	0	0	1	0	0	0	0	0	0	0	0	0	0	0	0	0	0	0	0	0	0	0	0	0	0	0	0	0	0	0	0	0	0	0	0	0	0	0	0	0	0	0
K00023	59	232	0	1	0	0	0	0	1	2	2	1	1	0	3	1	0	0	0	0	0	0	0	2	1	1	1	1	1	0	0	2	0	0	1	2	1	1	1	0	1	2	0	0	0	2	2	0	0
K00024	103	806	0	1	1	1	1	0	1	1	1	1	1	1	0	1	1	2	0	1	2	1	0	1	1	1	1	1	0	1	0	1	1	1	0	1	1	2	1	1	1	1	0	0	1	1	1	1	3
K00025	0	1	0	0	0	0	0	0	0	0	0	0	0	0	0	0	0	0	0	0	0	0	0	0	0	0	0	0	0	0	0	0	0	0	0	0	0	0	0	0	0	0	0	0	0	0	0	0	0
K00027	26	234	0	0	0	1	1	0	0	0	0	0	0	1	0	0	0	0	0	2	0	2	0	0	0	0	0	0	0	1	0	0	0	4	0	0	0	0	0	0	0	0	0	0	0	2	0	1	0
K00029	106	558	0	2	0	3	3	1	1	2	1	2	1	1	0	2	1	0	1	1	0	2	0	3	2	2	2	0	0	1	0	1	1	0	3	1	3	2	1	1	2	2	5	0	1	2	1	2	0
K00030	20	255	0	2	0	2	0	0	0	0	1	1	0	0	0	0	0	0	0	0	1	1	0	0	0	0	1	0	0	0	0	1	0	0	0	1	0	0	0	0	0	0	0	0	0	0	1	0	1
K00031	122	798	0	3	2	2	4	1	1	2	1	2	2	1	1	2	1	0	1	1	1	1	1	1	1	2	2	1	3	2	1	1	1	1	2	1	2	1	1	2	2	1	2	0	2	2	2	2	1
K00032	16	12	0	1	0	0	1	0	0	0	0	1	1	0	1	0	0	1	0	0	0	0	0	0	0	0	1	0	1	0	0	0	0	0	0	0	0	0	0	0	1	1	0	0	0	0	0	0	0
K00033	63	398	2	0	0	0	1	1	1	0	0	0	0	0	0	0	1	0	1	1	1	2	2	0	0	0	0	0	0	0	2	0	2	1	0	0	0	2	1	1	0	0	0	1	0	1	1	0	2
K00034	29	163	0	1	1	0	0	0	0	0	0	0	0	0	1	0	0	0	0	0	0	0	0	1	0	3	0	0	0	0	0	0	0	0	0	0	0	1	0	1	0	1	1	0	0	0	0	0	0
K00035	13	28	0	0	0	0	0	0	0	0	0	0	0	0	0	0	0	0	0	0	0	0	0	0	0	0	0	0	0	0	0	0	0	0	0	0	0	0	0	1	0	0	0	0	0	0	0	0	0
K00036	103	444	2	4	2	1	0	1	1	0	1	1	1	0	0	1	0	0	2	2	2	5	1	1	0	1	2	0	1	0	1	1	2	3	3	1	2	3	1	3	1	1	4	1	0	2	1	0	0
K00038	22	235	0	0	1	0	0	0	0	0	0	1	0	0	1	0	0	0	1	0	1	0	0	0	0	0	1	0	0	0	0	0	0	1	0	0	0	1	0	0	0	1	0	0	0	0	0	0	2
K00039	12	28	0	1	0	1	0	0	0	0	0	0	0	0	0	0	0	0	0	0	0	0	0	0	0	0	0	0	1	0	0	0	0	0	0	0	0	0	0	1	1	0	1	0	0	0	0	0	0
K00040	23	48	0	2	0	1	0	0	0	0	0	0	0	0	1	1	3	0	0	1	0	0	0	0	0	2	0	0	0	0	0	0	0	0	0	0	1	0	0	1	0	1	2	0	0	0	0	0	0
K00041	21	64	0	1	0	0	0	0	0	1	0	0	0	0	1	0	1	0	0	0	0	0	0	0	1	0	0	0	0	0	0	0	1	0	0	0	0	0	0	0	0	1	0	0	0	1	0	1	0
K00042	59	315	0	2	0	1	0	0	1	1	1	4	2	0	1	2	1	0	0	0	0	0	0	0	1	2	4	1	0	0	0	1	1	1	0	1	0	0	2	0	2	1	2	0	0	0	0	0	1
K00043	26	81	0	1	0	0	0	0	0	0	0	1	1	0	3	0	0	0	0	0	1	1	0	0	0	0	1	0	1	0	0	0	0	0	0	0	0	0	0	1	1	3	0	0	0	0	0	0	0
K00045	20	45	0	1	0	0	0	0	0	0	0	0	0	0	0	0	0	0	0	0	0	0	0	0	0	0	0	0	0	0	0	0	0	0	0	0	0	0	0	1	0	0	2	0	0	0	0	0	0
K00046	69	317	3	1	0	1	0	0	1	1	0	3	2	0	1	2	1	0	0	0	0	1	0	0	1	2	4	1	1	0	0	0	0	2	0	0	1	0	1	1	1	1	1	0	0	2	0	1	3
K00048	9	13	0	0	0	0	0	0	0	0	0	0	0	2	0	0	0	0	0	0	0	0	0	0	0	0	0	0	0	1	0	0	1	0	0	0	0	0	0	0	0	0	0	0	0	1	0	0	0
K00050	0	30	0	0	0	0	0	0	0	0	0	0	0	0	0	0	0	0	0	0	0	0	0	0	0	0	0	0	0	0	0	0	0	0	0	0	0	0	0	0	0	0	0	0	0	0	0	0	0
K00052	104	838	1	2	1	1	1	1	1	1	1	2	1	0	0	1	1	2	2	2	1	2	1	0	1	1	3	1	1	0	1	1	1	1	1	1	1	1	1	0	0	1	2	0	2	2	1	0	2
K00053	100	771	1	1	0	1	1	2	1	0	1	1	1	0	1	2	1	0	1	1	0	0	1	0	0	0	1	1	3	0	1	1	1	2	0	1	1	1	1	1	1	1	1	0	1	1	1	0	1
K00054	43	147	0	0	2	0	0	0	0	1	0	1	1	1	1	0	0	0	1	0	2	1	0	1	1	0	1	0	1	1	0	0	0	0	0	0	0	0	0	0	1	1	0	0	0	2	0	1	2
K00055	15	99	0	0	0	1	0	0	0	0	0	0	0	1	0	0	0	0	0	0	0	0	0	0	0	0	0	0	0	1	0	0	0	1	1	0	0	0	0	0	0	0	0	0	0	0	0	0	0
K00057	116	811	1	2	0	1	1	1	1	1	1	1	1	1	1	1	0	1	1	1	1	4	1	2	1	1	1	2	0	1	1	1	1	1	1	1	1	1	1	1	1	1	0	0	2	1	0	1	1
K00058	121	970	1	8	1	4	1	2	2	6	3	10	4	2	2	5	1	0	1	1	0	3	1	0	6	4	10	3	4	3	2	2	3	3	1	2	1	3	3	0	5	3	3	0	2	2	2	4	2
K00059	130	1012	13	15	8	13	3	2	8	16	6	44	10	4	18	15	3	5	4	3	9	15	4	5	16	12	45	4	4	4	4	6	4	8	11	6	4	7	9	4	8	25	15	1	3	6	8	3	16
K00060	26	330	1	0	0	1	0	0	0	1	0	0	0	0	0	1	1	0	0	1	0	0	0	1	1	0	1	0	0	0	0	0	0	0	0	0	0	0	0	0	0	0	0	0	0	0	1	0	0
K00064	26	137	0	0	0	0	0	0	0	0	0	1	0	0	0	0	1	0	0	0	0	1	0	0	0	0	1	0	0	0	0	0	0	0	1	0	0	0	0	2	0	0	1	0	0	0	1	0	0
K00065	24	283	0	0	0	2	0	0	1	0	0	0	0	0	0	0	0	0	0	0	0	1	0	0	0	0	0	1	0	0	0	0	0	0	0	0	1	0	1	1	0	0	1	0	0	0	2	0	0
K00066	9	59	0	0	0	0	0	0	0	0	0	1	0	0	0	0	0	0	0	0	0	0	0	0	0	0	1	0	0	0	0	0	0	0	0	0	0	0	0	0	0	0	0	0	0	0	0	0	0
K00067	100	560	1	3	3	1	0	0	1	1	2	1	1	1	3	1	1	0	0	0	3	1	1	1	1	1	1	1	0	1	1	2	1	1	3	2	1	1	1	1	1	1	1	0	1	1	1	1	1
K00068	6	83	1	0	0	0	0	0	0	0	0	0	0	0	0	0	1	0	0	0	0	0	0	0	0	0	0	0	0	0	0	0	0	2	0	0	0	0	0	0	0	0	0	0	0	0	0	0	0
K00069	0	7	0	0	0	0	0	0	0	0	0	0	0	0	0	0	0	0	0	0	0	0	0	0	0	0	0	0	0	0	0	0	0	0	0	0	0	0	0	0	0	0	0	0	0	0	0	0	0
K00070	0	1	0	0	0	0	0	0	0	0	0	0	0	0	0	0	0	0	0	0	0	0	0	0	0	0	0	0	0	0	0	0	0	0	0	0	0	0	0	0	0	0	0	0	0	0	0	0	0
K00073	8	97	0	0	0	0	0	0	0	0	0	1	0	0	1	0	0	0	0	0	0	0	0	0	0	0	1	0	0	0	0	0	0	0	0	0	0	0	0	0	0	1	0	0	0	0	0	0	0
K00074	93	585	1	4	3	1	0	0	4	1	0	5	2	1	0	2	1	0	0	0	2	2	0	1	1	3	4	1	2	1	0	0	1	1	2	0	1	2	4	0	2	0	0	0	0	0	0	3	3
K00075	116	821	1	2	2	1	2	1	1	1	1	1	1	2	1	1	2	1	1	1	1	0	1	1	1	1	1	1	1	0	1	1	1	1	1	1	0	1	1	1	1	1	1	1	2	1	2	1	2
K00076	25	186	0	1	0	1	0	0	0	1	0	2	1	0	0	1	0	0	0	0	0	0	0	0	1	1	2	0	1	0	0	0	0	1	3	0	0	0	0	0	1	0	0	0	0	0	0	0	0
K00077	74	537	0	2	1	4	0	0	2	1	1	4	3	0	1	2	1	0	0	1	1	3	0	1	1	2	5	3	3	0	0	1	0	0	0	1	0	2	2	1	2	1	1	0	1	1	1	0	0
K00078	18	98	1	0	0	1	0	0	0	0	0	0	0	0	0	0	0	0	0	1	0	1	0	0	0	0	0	0	0	0	0	0	0	1	1	0	0	0	0	0	0	0	0	0	0	1	0	0	0
K00079	2	1	0	0	0	0	0	0	0	0	0	0	0	0	0	0	0	0	0	0	0	0	0	0	0	0	0	0	0	0	0	0	0	0	0	0	0	0	0	0	0	0	0	0	0	0	0	0	0
K00082	16	79	0	0	1	0	0	0	0	0	0	0	0	0	0	0	0	0	0	0	0	1	0	0	0	0	0	0	0	0	0	0	0	3	0	0	0	2	0	0	0	0	1	0	0	0	0	0	1
K00086	3	18	0	0	0	0	0	0	0	0	0	0	0	0	0	0	0	0	0	0	0	0	0	0	0	0	0	0	0	0	0	0	0	0	0	0	0	0	0	0	0	0	0	0	0	0	0	0	1
K00087	3	83	0	0	0	0	0	0	0	0	0	0	0	0	0	1	0	0	0	0	0	0	0	0	0	1	0	0	0	0	0	0	0	0	0	0	0	0	0	0	0	0	0	0	0	0	0	0	0
K00088	112	908	3	1	1	1	1	2	2	1	1	0	1	1	1	1	3	1	2	4	1	2	1	2	1	1	1	1	0	2	1	1	1	4	1	1	0	0	0	1	0	0	0	0	1	1	1	0	5
K00090	46	69	0	3	0	1	1	0	0	0	1	2	2	0	1	1	1	1	1	0	0	0	0	1	0	1	2	0	1	0	0	1	0	0	0	1	0	0	0	0	2	2	0	0	0	0	1	0	0
K00091	33	377	0	0	0	0	0	0	0	0	0	0	0	1	0	1	0	0	0	0	2	3	0	0	0	1	0	0	0	1	0	0	1	0	0	0	1	2	0	0	0	0	0	0	0	1	0	1	0
K00094	0	2	0	0	0	0	0	0	0	0	0	0	0	0	0	0	0	0	0	0	0	0	0	0	0	0	0	0	0	0	0	0	0	0	0	0	0	0	0	0	0	0	0	0	0	0	0	0	0
K00096	6	60	0	0	0	3	0	0	0	0	0	0	0	0	0	0	0	0	0	1	1	0	0	0	0	0	0	0	0	0	0	0	0	0	0	0	0	0	0	0	0	0	0	0	0	0	0	0	0
K00097	104	586	0	2	0	1	2	0	1	2	1	2	0	1	1	3	0	2	0	0	0	0	1	1	2	2	2	0	1	1	1	1	1	0	1	1	0	1	1	2	1	1	0	0	0	1	1	1	1
K00098	18	50	1	0	0	1	0	0	2	0	0	0	0	0	1	1	0	0	0	0	0	0	0	0	0	0	0	0	1	0	0	0	0	2	0	0	0	0	1	1	0	2	0	0	0	0	0	0	0
K00099	97	807	0	1	0	1	1	0	1	1	1	1	1	0	1	1	1	1	1	1	0	0	1	0	1	1	1	0	1	0	1	1	1	1	1	1	1	1	1	0	0	1	1	0	1	0	1	0	1
K00100	1	32	0	0	0	0	0	0	0	0	0	0	0	0	0	0	0	0	0	0	0	0	0	0	0	0	0	0	0	0	0	0	0	0	0	0	0	0	0	0	0	0	0	0	0	0	0	0	0
K00101	74	272	2	3	0	2	1	1	1	3	1	2	1	0	2	0	1	1	0	0	1	0	0	1	3	0	4	0	1	0	0	1	0	0	1	1	1	1	1	2	2	1	2	0	0	0	1	0	4
K00102	55	224	0	2	0	0	0	0	2	1	1	3	2	0	1	1	0	0	0	0	0	2	0	0	1	2	2	3	0	0	0	1	0	0	1	1	0	1	2	1	2	1	1	0	0	0	0	0	1
K00103	9	17	0	0	0	0	0	0	0	0	0	0	0	0	0	0	0	0	0	0	0	1	0	1	0	0	0	0	0	0	0	0	0	0	0	0	0	1	0	0	0	0	1	0	0	0	0	0	0
K00104	86	540	1	1	2	0	4	0	1	2	1	2	1	1	2	0	0	1	0	0	3	3	0	0	1	1	1	1	2	1	0	1	1	0	1	1	2	1	2	0	1	1	4	0	0	0	1	0	8
K00105	1	1	0	0	0	0	0	0	0	0	0	0	0	0	0	0	0	0	0	0	0	0	0	0	0	0	0	0	0	0	0	0	0	0	0	0	0	0	0	0	0	0	0	0	0	0	0	0	0
K00106	0	4	0	0	0	0	0	0	0	0	0	0	0	0	0	0	0	0	0	0	0	0	0	0	0	0	0	0	0	0	0	0	0	0	0	0	0	0	0	0	0	0	0	0	0	0	0	0	0
K00108	94	430	0	1	1	1	0	0	2	1	3	7	2	1	4	4	0	1	0	0	2	1	1	0	2	4	9	2	5	1	3	3	0	3	1	3	2	2	3	2	2	3	1	0	0	0	3	0	1
K00109	31	142	0	1	0	0	0	0	1	1	0	1	1	0	0	1	0	0	0	0	0	0	0	0	1	1	1	0	0	0	0	0	0	0	0	1	0	0	1	0	1	1	0	0	0	0	0	0	0
K00111	98	590	1	1	2	4	2	1	1	1	1	1	1	1	3	1	3	1	1	1	1	2	0	1	1	1	1	1	3	1	0	1	0	2	1	1	0	1	1	0	1	4	1	0	0	1	1	0	6
K00112	3	1	0	0	0	0	0	0	0	0	0	0	0	0	0	0	1	0	0	1	0	0	0	0	0	0	0	0	0	0	0	0	0	0	0	0	0	0	0	0	0	0	0	0	0	0	0	0	0
K00113	24	371	0	0	0	0	0	0	1	0	1	1	0	0	0	1	0	0	0	1	0	0	0	0	0	0	2	1	0	0	0	1	0	0	0	1	0	0	1	0	0	0	0	2	0	0	0	0	0
K00114	19	140	0	0	0	0	0	0	0	0	0	1	0	0	0	0	0	0	0	0	0	0	0	0	0	0	1	0	0	0	0	0	0	0	0	0	0	1	0	2	0	0	0	0	0	0	0	0	1
K00115	0	3	0	0	0	0	0	0	0	0	0	0	0	0	0	0	0	0	0	0	0	0	0	0	0	0	0	0	0	0	0	0	0	0	0	0	0	0	0	0	0	0	0	0	0	0	0	0	0
K00116	43	77	1	2	0	2	0	0	0	1	1	0	0	0	1	0	0	0	0	0	0	0	1	0	1	0	0	0	0	0	1	1	0	0	0	1	0	1	0	0	0	1	0	0	0	1	1	1	2
K00117	40	337	0	3	0	3	2	0	0	2	0	2	2	0	5	1	0	1	0	0	0	0	0	0	1	1	2	0	1	0	0	0	0	0	0	0	3	0	0	0	2	5	1	0	0	0	1	0	0
K00118	14	94	0	1	0	0	0	0	0	0	0	0	0	0	0	0	0	0	0	0	0	0	0	0	0	0	0	0	0	0	0	0	0	0	0	0	0	3	0	0	0	0	0	0	0	0	0	0	0
K00119	1	0	0	0	0	0	0	0	0	0	0	0	0	0	0	0	0	0	0	0	0	0	0	0	0	0	0	0	0	0	0	0	0	0	0	0	0	0	0	0	0	0	0	0	0	0	0	0	0
K00121	85	469	0	2	1	1	2	0	3	2	2	1	1	0	1	4	1	0	1	2	1	1	0	1	3	2	1	1	1	1	0	3	0	1	1	3	1	0	4	0	1	1	0	0	1	0	1	0	2
K00122	13	147	0	0	2	0	0	0	0	0	1	0	0	0	0	0	0	0	0	0	0	0	0	1	0	0	0	1	0	0	0	1	0	1	0	1	0	0	0	0	0	0	0	0	0	0	0	0	0
K00123	74	453	1	3	1	1	0	0	4	1	5	5	4	0	1	5	6	0	0	0	0	0	1	2	4	4	5	4	4	0	2	5	0	1	4	5	0	3	6	0	4	1	5	0	0	0	0	0	2
K00124	48	158	0	1	0	0	0	0	2	0	3	3	2	0	1	2	3	0	0	0	0	0	1	0	1	2	3	0	0	0	1	3	0	0	1	3	0	0	2	0	2	1	3	0	0	0	0	0	0
K00125	0	12	0	0	0	0	0	0	0	0	0	0	0	0	0	0	0	0	0	0	0	0	0	0	0	0	0	0	0	0	0	0	0	0	0	0	0	0	0	0	0	0	0	0	0	0	0	0	0
K00126	30	39	0	0	1	0	0	0	0	0	1	1	0	0	0	1	0	0	0	0	0	0	1	0	0	1	1	0	0	0	1	1	0	0	0	1	0	0	0	0	0	1	0	0	0	0	0	0	0
K00127	51	198	0	1	0	0	0	0	2	0	3	3	1	0	1	1	1	0	0	0	0	0	1	0	1	1	3	0	0	0	1	3	0	0	1	3	0	1	2	0	1	1	2	0	0	0	0	0	0
K00128	101	734	3	3	0	5	1	0	1	0	0	9	2	3	5	7	0	0	1	0	4	5	0	2	2	8	9	1	5	3	0	0	4	5	1	0	2	2	1	2	2	4	3	0	0	5	1	6	13
K00129	7	25	0	0	0	0	0	0	0	0	0	0	0	1	0	0	0	0	0	0	1	0	0	0	0	0	0	0	0	1	0	0	0	0	0	0	0	0	0	0	0	0	0	0	0	0	0	0	0
K00130	37	344	2	0	0	2	0	0	0	0	0	1	0	0	3	3	1	1	1	0	4	0	0	0	0	4	0	0	1	0	0	0	0	2	0	0	0	0	0	0	0	1	1	0	0	0	1	0	5
K00131	7	122	0	0	0	0	0	0	0	0	0	0	0	0	0	0	0	0	0	0	0	0	0	0	0	0	0	0	0	0	0	0	0	0	0	0	0	0	0	0	0	0	0	0	0	1	0	0	2
K00132	2	39	0	0	0	0	0	0	0	0	0	0	0	0	0	0	0	0	1	0	0	0	0	0	0	0	0	0	0	0	0	0	0	0	0	0	0	0	0	0	0	0	0	0	0	0	0	0	0
K00133	117	832	1	1	1	2	1	1	1	1	1	1	1	1	0	1	0	1	1	1	2	1	1	1	1	1	1	1	0	1	1	1	1	1	1	1	2	1	1	1	0	1	1	0	2	1	1	1	1
K00134	118	882	3	1	1	2	2	1	2	1	1	1	1	2	1	2	2	2	1	1	1	0	1	1	1	2	1	1	0	2	1	1	3	1	2	1	1	2	2	1	1	0	1	1	1	3	1	1	1
K00135	106	583	2	3	0	4	2	1	2	3	1	5	3	0	1	4	2	0	1	1	1	0	1	3	5	4	5	1	6	0	1	1	0	5	2	1	1	3	3	1	2	3	2	0	0	0	1	1	4
K00137	17	8	0	0	0	0	0	0	0	1	0	0	0	0	0	0	0	0	0	0	1	0	1	0	1	0	0	0	0	0	1	0	0	0	0	0	0	0	0	0	0	0	0	0	0	0	0	0	2
K00138	64	237	1	2	0	1	2	0	0	2	0	1	0	0	0	0	2	1	0	0	2	1	1	0	1	1	1	0	1	0	1	0	2	1	0	0	0	1	0	2	1	0	2	0	0	1	1	1	1
K00140	94	483	1	2	0	1	0	2	1	3	1	2	2	0	0	1	1	0	1	1	1	2	1	1	1	1	2	1	4	0	0	1	0	1	1	1	1	1	1	2	2	2	1	0	0	0	1	0	3
K00141	19	47	0	0	0	0	0	0	0	1	0	1	2	0	0	0	0	0	0	0	0	0	0	0	1	0	1	0	1	0	0	0	0	0	1	0	0	0	0	0	1	0	0	0	0	0	0	0	3
K00142	0	3	0	0	0	0	0	0	0	0	0	0	0	0	0	0	0	0	0	0	0	0	0	0	0	0	0	0	0	0	0	0	0	0	0	0	0	0	0	0	0	0	0	0	0	0	0	0	0
K00145	106	700	2	1	2	1	1	1	1	1	1	2	1	0	2	2	1	1	1	1	1	0	1	0	1	2	2	0	2	0	1	1	1	1	1	1	2	1	1	0	2	2	0	0	1	1	1	2	0
K00146	9	137	1	0	0	0	0	0	0	0	0	0	0	0	1	0	0	0	0	0	0	0	0	0	0	0	0	0	0	0	0	0	0	0	0	0	0	0	0	0	0	1	0	0	0	0	0	0	1
K00147	102	672	1	1	1	1	1	0	1	1	1	2	1	0	1	1	1	2	1	1	0	0	1	1	1	2	1	1	1	0	1	1	0	1	1	2	2	1	1	0	1	1	0	0	1	1	1	0	2
K00148	36	72	1	0	1	0	0	0	0	0	0	0	0	0	1	0	0	0	0	0	2	3	0	0	0	0	0	0	1	0	0	1	0	0	1	1	0	0	0	0	0	1	0	0	0	0	0	0	1
K00150	3	103	0	0	0	0	0	0	0	0	0	0	0	0	0	0	0	0	0	0	0	0	0	0	0	0	0	0	0	0	0	0	0	0	0	0	0	0	0	0	0	0	0	0	0	0	0	0	0
K00151	10	63	1	0	0	0	0	0	0	0	0	1	0	0	0	0	0	0	0	0	0	0	0	0	0	0	1	0	0	0	0	0	0	0	0	0	0	0	0	0	0	0	0	0	0	0	0	0	0
K00152	2	0	0	1	0	0	0	0	0	0	0	0	0	0	1	0	0	0	0	0	0	0	0	0	0	0	0	0	0	0	0	0	0	0	0	0	0	0	0	0	0	0	0	0	0	0	0	0	0
K00153	7	109	1	0	0	0	0	0	0	0	0	0	0	0	0	0	0	0	0	1	0	0	0	0	0	0	0	0	0	0	0	0	0	1	0	0	0	0	0	0	0	0	0	0	0	0	0	0	1
K00154	55	191	0	0	0	0	1	0	0	1	0	1	1	0	0	1	0	1	0	0	2	1	0	2	1	1	1	0	1	0	0	0	1	0	0	0	1	0	0	0	2	0	0	0	0	0	1	0	2
K00156	28	130	0	2	0	1	0	0	0	0	0	0	0	0	2	2	1	0	0	2	1	0	0	1	0	2	0	0	0	0	0	0	0	0	1	0	0	1	0	0	0	3	1	0	0	3	2	0	1
K00157	0	1	0	0	0	0	0	0	0	0	0	0	0	0	0	0	0	0	0	0	0	0	0	0	0	0	0	0	0	0	0	0	0	0	0	0	0	0	0	0	0	0	0	0	0	0	0	0	0
K00158	11	90	0	0	0	0	0	1	0	0	0	0	0	0	2	0	1	0	2	1	0	0	0	0	0	0	0	0	0	0	0	0	0	0	0	0	0	0	0	0	0	2	0	0	0	1	0	0	1
K00161	71	507	0	0	2	0	0	1	1	1	0	2	0	1	0	1	0	0	1	1	2	3	0	1	1	1	2	4	0	1	0	0	1	0	0	0	0	1	1	1	0	0	1	0	0	0	0	1	2
K00162	70	456	0	0	2	0	0	1	1	1	0	2	0	1	0	0	0	0	1	1	1	1	0	0	1	0	2	1	0	2	0	0	1	0	0	0	0	1	1	0	0	0	2	1	1	2	1	1	1
K00163	79	512	2	2	0	2	2	0	1	1	1	2	2	0	4	2	2	0	0	2	0	0	1	1	1	2	2	1	2	0	1	1	0	1	1	1	0	0	1	0	3	3	1	0	0	0	1	0	4
K00164	104	521	1	1	1	1	2	0	1	1	1	1	1	1	0	1	1	0	0	1	1	2	0	1	1	1	1	1	1	1	0	1	1	0	4	1	1	4	1	0	1	0	2	0	1	1	1	1	2
K00166	38	339	3	0	1	0	0	1	0	0	0	1	0	0	1	0	0	0	1	1	1	3	0	0	0	0	1	0	0	0	0	0	0	1	1	0	0	0	0	0	0	1	2	0	0	0	1	0	2
K00167	44	411	3	0	1	0	0	2	0	0	0	1	0	0	1	1	0	0	1	1	2	1	0	1	0	1	1	0	0	0	0	0	0	1	1	0	0	0	0	0	0	1	1	0	0	0	1	0	1
K00169	0	90	0	0	0	0	0	0	0	0	0	0	0	0	0	0	0	0	0	0	0	0	0	0	0	0	0	0	0	0	0	0	0	0	0	0	0	0	0	0	0	0	0	0	0	0	0	0	0
K00170	0	114	0	0	0	0	0	0	0	0	0	0	0	0	0	0	0	0	0	0	0	0	0	0	0	0	0	0	0	0	0	0	0	0	0	0	0	0	0	0	0	0	0	0	0	0	0	0	0
K00171	0	92	0	0	0	0	0	0	0	0	0	0	0	0	0	0	0	0	0	0	0	0	0	0	0	0	0	0	0	0	0	0	0	0	0	0	0	0	0	0	0	0	0	0	0	0	0	0	0
K00172	0	89	0	0	0	0	0	0	0	0	0	0	0	0	0	0	0	0	0	0	0	0	0	0	0	0	0	0	0	0	0	0	0	0	0	0	0	0	0	0	0	0	0	0	0	0	0	0	0
K00174	19	642	0	0	1	0	0	0	0	0	0	1	0	0	0	0	0	0	0	2	0	0	0	0	0	0	1	0	0	0	0	0	0	1	0	0	1	0	0	0	0	0	0	0	0	0	0	0	0
K00175	18	627	0	0	1	0	0	0	0	0	0	1	0	0	0	0	0	0	0	1	0	0	0	0	0	0	1	0	0	0	0	0	0	1	0	0	2	0	0	0	0	0	0	0	0	0	0	0	0
K00176	1	50	0	0	0	0	0	0	0	0	0	0	0	0	0	0	0	0	0	0	0	0	0	0	0	0	0	0	0	0	0	0	0	0	0	0	0	0	0	0	0	0	0	0	0	0	0	0	0
K00177	0	56	0	0	0	0	0	0	0	0	0	0	0	0	0	0	0	0	0	0	0	0	0	0	0	0	0	0	0	0	0	0	0	0	0	0	0	0	0	0	0	0	0	0	0	0	0	0	0
K00179	5	134	0	0	0	0	0	0	0	0	0	0	0	0	0	0	0	0	0	0	0	0	0	0	0	0	0	0	0	0	0	0	0	0	1	0	0	0	0	1	0	0	0	0	0	0	0	0	1
K00180	4	82	0	0	0	0	0	0	0	0	0	0	0	0	0	0	0	0	0	0	0	0	0	0	0	0	0	0	0	0	0	0	0	0	1	0	0	0	0	1	0	0	0	0	0	0	0	0	0
K00183	0	1	0	0	0	0	0	0	0	0	0	0	0	0	0	0	0	0	0	0	0	0	0	0	0	0	0	0	0	0	0	0	0	0	0	0	0	0	0	0	0	0	0	0	0	0	0	0	0
K00184	31	375	0	0	4	0	0	1	0	0	0	0	0	1	0	1	0	0	0	0	3	2	0	0	0	1	0	0	0	1	0	0	1	0	0	0	0	1	0	0	0	0	0	0	0	1	0	2	0
K00185	29	363	0	0	2	0	0	1	0	0	0	0	0	1	0	1	0	0	0	0	4	3	0	0	0	1	0	0	0	1	0	0	1	0	0	0	0	0	0	0	0	0	0	0	0	1	0	1	0
K00186	0	3	0	0	0	0	0	0	0	0	0	0	0	0	0	0	0	0	0	0	0	0	0	0	0	0	0	0	0	0	0	0	0	0	0	0	0	0	0	0	0	0	0	0	0	0	0	0	0
K00187	0	5	0	0	0	0	0	0	0	0	0	0	0	0	0	0	0	0	0	0	0	0	0	0	0	0	0	0	0	0	0	0	0	0	0	0	0	0	0	0	0	0	0	0	0	0	0	0	0
K00192	0	7	0	0	0	0	0	0	0	0	0	0	0	0	0	0	0	0	0	0	0	0	0	0	0	0	0	0	0	0	0	0	0	0	0	0	0	0	0	0	0	0	0	0	0	0	0	0	0
K00193	0	7	0	0	0	0	0	0	0	0	0	0	0	0	0	0	0	0	0	0	0	0	0	0	0	0	0	0	0	0	0	0	0	0	0	0	0	0	0	0	0	0	0	0	0	0	0	0	0
K00194	0	38	0	0	0	0	0	0	0	0	0	0	0	0	0	0	0	0	0	0	0	0	0	0	0	0	0	0	0	0	0	0	0	0	0	0	0	0	0	0	0	0	0	0	0	0	0	0	0
K00195	0	1	0	0	0	0	0	0	0	0	0	0	0	0	0	0	0	0	0	0	0	0	0	0	0	0	0	0	0	0	0	0	0	0	0	0	0	0	0	0	0	0	0	0	0	0	0	0	0
K00196	3	60	0	0	0	0	0	0	0	0	0	0	0	0	0	0	0	0	0	0	0	0	0	0	0	0	0	0	0	0	0	0	0	0	0	0	0	0	0	0	0	0	0	0	0	0	0	0	0
K00197	0	40	0	0	0	0	0	0	0	0	0	0	0	0	0	0	0	0	0	0	0	0	0	0	0	0	0	0	0	0	0	0	0	0	0	0	0	0	0	0	0	0	0	0	0	0	0	0	0
K00198	0	39	0	0	0	0	0	0	0	0	0	0	0	0	0	0	0	0	0	0	0	0	0	0	0	0	0	0	0	0	0	0	0	0	0	0	0	0	0	0	0	0	0	0	0	0	0	0	0
K00200	10	25	0	0	0	0	0	0	0	0	0	0	0	0	1	0	0	0	0	0	0	0	1	0	0	0	0	0	0	0	1	0	0	0	0	0	0	2	0	0	0	1	0	0	0	0	0	0	0
K00201	10	23	0	0	0	0	0	0	0	0	0	0	0	0	1	0	0	0	0	0	0	0	1	0	0	0	0	0	0	0	2	0	0	0	0	0	0	1	0	0	0	1	0	0	0	0	0	0	0
K00202	7	24	0	0	0	0	0	0	0	0	0	0	0	0	0	0	0	0	0	0	0	0	1	0	0	0	0	0	0	0	1	0	0	0	0	0	0	1	0	0	0	1	0	0	0	0	0	0	0
K00203	0	20	0	0	0	0	0	0	0	0	0	0	0	0	0	0	0	0	0	0	0	0	0	0	0	0	0	0	0	0	0	0	0	0	0	0	0	0	0	0	0	0	0	0	0	0	0	0	0
K00205	0	3	0	0	0	0	0	0	0	0	0	0	0	0	0	0	0	0	0	0	0	0	0	0	0	0	0	0	0	0	0	0	0	0	0	0	0	0	0	0	0	0	0	0	0	0	0	0	0
K00206	1	23	0	0	0	0	0	0	0	0	0	0	0	0	0	0	0	0	0	0	0	0	0	0	0	0	0	0	0	0	0	0	0	0	0	0	0	0	0	0	0	0	0	0	0	0	0	0	0
K00207	2	39	0	0	1	0	0	0	0	0	0	0	0	0	0	0	0	0	0	0	0	0	0	0	0	0	0	0	0	0	0	0	0	0	0	0	0	0	0	0	0	0	0	0	0	0	0	0	0
K00208	99	611	0	1	1	0	1	1	2	1	1	2	1	1	0	2	0	1	1	0	1	1	1	2	1	2	2	1	0	1	1	1	0	0	0	0	0	2	3	0	2	0	3	0	1	0	0	1	0
K00209	20	91	0	0	0	1	0	0	0	0	0	0	0	0	0	0	1	0	0	0	0	0	1	0	0	0	0	0	0	0	1	0	1	0	0	0	1	0	0	1	0	0	0	0	0	1	1	0	0
K00210	9	114	0	0	1	0	1	0	0	0	0	0	0	0	0	0	0	0	0	0	1	0	0	0	0	0	0	0	0	0	0	0	0	0	0	0	1	1	0	0	0	0	0	0	0	0	0	0	1
K00211	2	2	0	0	0	0	0	0	0	0	0	0	0	0	0	0	0	0	0	0	0	0	0	0	0	0	0	0	0	0	0	0	0	0	0	0	0	0	0	0	0	0	0	0	0	0	0	0	0
K00213	2	5	0	0	0	0	0	0	0	0	0	0	0	0	0	0	0	0	0	0	0	0	0	1	0	0	0	0	0	0	0	0	0	0	0	0	0	0	0	0	0	0	0	0	0	0	0	0	0
K00214	2	7	0	0	0	0	0	0	0	0	0	0	0	0	0	0	0	0	0	0	0	0	0	0	0	0	0	0	0	0	0	0	0	0	0	0	0	0	0	0	0	0	0	0	0	0	0	0	0
K00215	111	781	1	1	1	1	1	1	1	1	1	1	1	1	1	2	1	1	1	1	1	2	1	1	1	2	2	1	1	1	1	1	1	3	1	1	2	1	1	0	1	1	1	0	1	2	1	1	1
K00216	11	31	0	0	1	2	0	0	0	0	0	0	0	0	0	0	1	0	0	0	0	1	0	0	0	0	0	0	0	0	0	0	0	0	0	0	0	0	0	1	0	1	0	0	0	0	0	0	1
K00217	15	78	0	0	1	0	0	0	0	0	0	2	0	0	1	0	0	0	0	0	0	0	0	0	1	0	2	0	0	0	0	0	0	0	1	0	0	0	0	0	0	2	0	0	0	0	0	0	2
K00218	6	30	1	0	0	0	0	0	0	0	0	0	0	0	0	0	0	0	0	0	0	0	0	0	0	0	0	0	0	0	0	0	0	0	0	0	0	1	0	0	0	0	0	0	0	0	0	0	0
K00219	72	279	0	2	0	1	3	0	0	2	1	0	2	1	1	2	1	2	0	0	0	0	0	1	2	3	0	0	0	1	0	1	1	1	1	1	0	0	0	0	1	1	1	0	0	1	1	1	7
K00220	21	152	0	0	0	0	1	0	1	0	0	0	0	0	0	0	0	0	0	0	0	0	0	0	0	0	0	1	0	0	0	0	0	0	0	0	1	0	1	1	0	0	0	0	0	0	0	0	0
K00221	2	137	0	0	0	0	0	0	0	0	0	0	0	0	0	0	0	0	0	0	0	0	0	0	0	0	0	0	0	0	0	0	0	1	0	0	0	0	0	0	0	0	0	0	0	0	0	0	0
K00222	0	7	0	0	0	0	0	0	0	0	0	0	0	0	0	0	0	0	0	0	0	0	0	0	0	0	0	0	0	0	0	0	0	0	0	0	0	0	0	0	0	0	0	0	0	0	0	0	0
K00225	2	0	0	0	0	0	0	0	0	0	0	0	0	0	0	0	0	0	0	0	0	0	0	0	0	0	0	0	0	0	0	0	0	0	0	0	0	0	0	0	0	0	0	0	0	0	0	0	0
K00226	4	42	0	0	0	0	0	0	0	0	0	0	0	0	0	0	0	0	0	2	0	0	0	0	0	0	0	0	0	0	0	0	0	0	0	0	0	0	0	0	0	0	0	0	0	0	0	0	0
K00227	23	74	0	0	1	0	0	0	0	0	0	0	0	1	1	0	0	0	0	0	0	0	0	0	0	0	0	0	0	1	0	0	0	0	0	0	0	0	0	0	0	1	0	0	0	0	0	1	0
K00228	92	457	0	1	1	1	2	0	1	1	1	1	1	0	0	1	2	2	0	0	1	0	1	1	1	1	1	1	1	0	1	1	1	0	1	1	0	1	1	2	1	1	1	0	1	1	1	0	0
K00230	6	36	0	0	0	1	0	0	0	0	0	0	0	0	0	0	1	0	0	0	0	1	0	0	0	0	0	0	0	0	0	0	0	0	0	0	0	0	0	0	0	0	0	0	0	0	0	0	0
K00231	16	371	1	0	0	0	0	2	0	0	0	0	0	0	0	0	0	0	1	3	2	2	0	0	0	0	0	0	0	0	0	0	0	1	0	0	0	0	0	0	0	0	0	0	0	0	0	0	1
K00232	12	63	1	0	0	0	0	0	0	0	0	0	0	0	0	0	0	0	0	0	1	3	0	0	0	0	0	0	0	0	0	0	0	1	0	0	0	0	0	0	0	0	0	0	0	2	0	0	1
K00237	0	3	0	0	0	0	0	0	0	0	0	0	0	0	0	0	0	0	0	0	0	0	0	0	0	0	0	0	0	0	0	0	0	0	0	0	0	0	0	0	0	0	0	0	0	0	0	0	0
K00239	111	879	1	1	1	2	2	1	1	1	1	2	1	1	0	1	3	0	0	2	1	2	0	1	2	1	2	1	3	1	0	1	1	1	0	1	1	1	1	0	2	1	0	0	2	2	2	1	4
K00240	107	849	1	3	1	2	2	0	2	1	2	2	1	1	0	1	2	0	0	2	1	1	0	1	2	1	2	1	2	1	0	2	1	1	0	2	1	1	2	0	2	0	1	0	1	2	2	2	2
K00241	109	692	1	1	1	1	1	0	1	1	1	1	1	1	0	1	1	0	0	2	1	3	0	1	1	1	1	1	1	1	0	1	1	1	0	1	1	1	1	0	1	1	1	0	1	1	2	1	2
K00242	76	351	1	1	0	1	1	0	1	1	1	1	1	0	0	1	2	0	0	0	0	0	0	1	1	1	1	1	2	0	0	1	0	0	0	1	1	1	1	0	1	1	0	0	1	0	2	0	1
K00243	21	116	0	0	0	0	0	0	0	0	0	0	0	0	0	0	0	0	1	0	0	0	0	1	0	0	0	0	0	0	0	0	1	0	0	0	0	0	0	0	0	0	0	0	0	1	0	1	0
K00244	29	197	0	0	0	1	0	0	1	0	1	1	1	0	2	0	1	0	0	0	1	1	0	0	0	0	1	2	1	0	0	1	0	0	0	1	0	0	1	0	1	1	0	0	0	0	0	0	2
K00245	4	150	0	0	0	1	0	0	0	0	0	0	0	0	0	0	0	0	0	0	0	1	0	0	0	0	0	0	0	0	0	0	0	0	0	0	0	0	0	0	0	0	0	0	0	0	0	0	0
K00246	16	125	0	0	0	1	0	0	1	0	1	1	0	0	0	0	0	0	0	0	0	0	0	0	0	0	1	0	1	0	0	1	0	0	0	1	0	0	1	0	0	0	0	0	0	0	0	0	0
K00247	17	145	0	0	0	1	0	0	1	0	1	1	0	0	0	0	0	0	0	0	0	0	0	0	0	0	1	1	1	0	0	1	0	0	0	1	0	0	1	0	0	0	0	0	0	0	0	0	0
K00248	85	470	0	2	1	0	0	0	1	2	0	5	2	3	0	3	1	2	0	0	4	3	0	0	2	2	7	1	1	3	0	0	2	0	1	0	0	1	1	0	2	1	1	0	1	2	0	1	3
K00249	112	838	2	10	5	0	4	0	2	12	1	39	8	4	2	14	1	1	0	1	5	7	0	2	11	14	40	1	6	4	0	1	2	13	8	2	6	2	2	1	8	5	8	0	1	3	3	2	26
K00252	102	578	3	1	1	0	1	0	2	1	0	2	3	2	0	1	1	0	0	0	1	2	0	2	1	1	2	0	2	2	0	1	2	0	1	0	1	0	2	0	1	1	1	0	2	1	1	1	1
K00253	62	338	0	1	1	0	0	0	0	1	0	1	1	0	1	2	0	1	0	0	0	2	0	1	1	2	1	0	1	0	0	0	0	0	1	0	0	0	0	0	1	1	1	0	0	0	1	0	0
K00254	102	508	1	1	2	1	1	0	1	1	1	1	1	1	1	1	0	0	0	0	0	1	1	2	1	1	1	2	0	1	1	1	1	1	1	2	2	1	1	1	1	0	0	0	1	1	1	1	0
K00255	2	18	0	0	0	0	1	0	0	0	0	0	0	0	0	0	0	0	0	0	0	0	0	0	0	0	0	0	0	0	0	0	0	0	0	0	0	0	0	0	0	0	0	0	0	0	0	0	0
K00256	10	22	0	0	0	0	0	0	0	0	0	1	1	0	0	0	0	0	0	0	0	0	0	0	0	0	1	0	2	0	0	0	0	0	0	0	0	0	0	0	1	0	0	0	0	0	0	0	0
K00257	4	22	0	0	0	0	0	0	0	0	0	0	0	0	0	0	0	0	0	0	0	0	0	0	0	0	0	0	0	0	0	0	0	1	0	0	0	0	0	0	0	0	0	0	0	0	0	0	2
K00259	61	643	1	0	1	0	0	0	0	0	0	0	0	1	1	0	0	0	1	2	1	1	0	1	0	0	0	0	0	1	0	0	1	0	1	0	2	0	0	0	0	0	0	0	0	3	0	1	1
K00260	13	31	0	2	0	0	0	0	0	0	1	0	0	0	1	0	0	0	0	0	0	0	0	0	0	0	0	0	0	0	0	1	0	0	0	1	0	0	0	0	0	1	0	0	0	0	0	0	0
K00261	60	512	0	2	2	2	0	0	0	1	1	1	1	2	1	1	0	0	0	0	3	1	0	0	1	1	1	0	1	2	0	1	2	0	0	1	0	0	0	0	2	1	0	0	0	1	0	0	0
K00262	57	466	1	0	1	0	1	0	1	1	1	1	1	0	1	1	1	1	1	2	0	0	1	0	0	1	1	0	2	0	1	1	0	1	1	2	0	0	1	0	1	1	0	0	0	1	1	0	1
K00263	38	440	0	0	1	0	0	1	0	0	0	0	0	1	0	0	0	0	1	0	1	0	0	1	0	0	0	0	0	1	0	0	1	0	0	0	0	0	0	0	0	0	0	0	0	2	1	0	1
K00264	0	5	0	0	0	0	0	0	0	0	0	0	0	0	0	0	0	0	0	0	0	0	0	0	0	0	0	0	0	0	0	0	0	0	0	0	0	0	0	0	0	0	0	0	0	0	0	0	0
K00265	108	682	1	3	1	1	1	0	1	3	1	2	0	0	2	1	2	1	0	4	1	2	1	1	2	1	1	3	2	0	2	1	0	1	2	1	2	0	1	2	1	1	0	0	3	2	1	0	8
K00266	99	652	2	1	0	1	1	0	1	1	1	1	0	0	2	1	0	2	0	1	0	0	1	0	1	2	1	1	1	0	1	1	0	1	1	1	2	0	1	3	1	1	1	0	1	1	2	0	2
K00270	0	1	0	0	0	0	0	0	0	0	0	0	0	0	0	0	0	0	0	0	0	0	0	0	0	0	0	0	0	0	0	0	0	0	0	0	0	0	0	0	0	0	0	0	0	0	0	0	0
K00271	3	14	0	0	0	0	0	0	0	0	0	0	0	0	0	0	0	0	0	0	0	0	0	0	0	0	0	0	0	0	0	0	0	1	0	0	0	0	0	0	0	0	0	0	0	0	0	0	0
K00273	4	110	0	0	0	0	0	0	0	0	0	0	0	0	0	0	0	0	0	0	0	0	0	0	0	0	0	0	0	0	0	0	0	1	0	0	0	0	0	0	0	0	0	0	0	0	0	0	0
K00274	48	173	1	0	5	0	0	0	1	1	0	0	0	0	0	1	0	0	0	1	2	0	0	0	1	1	0	1	1	0	0	0	0	2	0	0	1	4	1	0	0	0	0	0	0	2	0	0	2
K00275	106	575	1	2	1	2	2	0	1	1	1	0	2	1	1	1	0	0	0	0	1	1	0	1	1	1	1	1	3	1	0	1	1	2	1	1	0	1	1	2	3	1	1	0	1	1	1	1	2
K00276	3	59	0	0	1	0	0	0	0	0	0	0	0	0	0	0	0	0	0	0	0	0	0	0	0	0	0	0	0	0	0	0	0	0	0	0	0	0	0	0	0	0	0	0	0	0	0	0	0
K00278	95	572	1	0	1	1	1	0	1	1	1	0	1	0	0	1	0	1	0	1	1	2	1	1	1	1	0	1	1	0	1	1	1	1	1	1	3	1	1	0	1	0	0	0	0	2	0	1	5
K00279	3	5	0	0	0	0	0	0	0	0	0	0	0	0	0	0	0	0	0	0	0	1	0	0	0	0	0	0	0	0	0	0	0	0	0	0	0	0	0	0	0	0	0	0	0	0	0	0	0
K00281	82	418	1	1	3	1	0	0	1	1	0	2	1	1	1	1	2	0	0	1	1	1	0	0	1	1	2	1	2	2	0	0	1	2	1	0	0	1	1	0	1	1	2	0	0	2	1	1	3
K00282	20	444	0	0	0	0	0	1	0	0	0	0	0	0	0	0	0	0	1	0	0	0	0	1	0	0	0	0	0	0	0	0	0	0	0	0	1	0	0	1	0	0	1	0	0	0	0	0	0
K00283	32	490	0	0	2	0	0	1	0	0	0	0	0	0	0	0	2	0	0	0	0	0	0	1	0	0	0	0	0	1	0	0	0	0	0	0	1	0	0	1	0	0	1	0	0	1	0	1	2
K00284	36	216	0	3	1	0	0	0	0	3	0	2	0	0	1	0	0	0	0	4	1	2	0	0	2	0	0	0	2	0	0	0	0	0	1	0	0	0	0	0	0	0	0	0	1	1	0	0	3
K00285	77	368	0	4	1	1	0	1	2	1	3	9	4	0	6	6	1	4	1	0	0	0	1	0	1	7	10	2	1	0	1	3	1	0	2	3	0	1	2	2	4	5	3	0	0	1	1	0	1
K00286	111	797	1	1	1	1	1	0	1	2	1	2	1	1	1	0	0	0	0	1	0	0	1	1	1	1	2	1	1	1	1	1	0	1	1	1	0	1	1	1	2	1	2	0	1	1	1	0	1
K00287	112	488	1	1	2	1	1	1	1	1	1	1	0	2	1	1	2	1	1	1	2	0	1	1	1	1	1	0	1	1	1	1	1	1	1	1	1	1	1	1	1	1	1	1	0	2	1	2	1
K00288	0	9	0	0	0	0	0	0	0	0	0	0	0	0	0	0	0	0	0	0	0	0	0	0	0	0	0	0	0	0	0	0	0	0	0	0	0	0	0	0	0	0	0	0	0	0	0	0	0
K00289	0	3	0	0	0	0	0	0	0	0	0	0	0	0	0	0	0	0	0	0	0	0	0	0	0	0	0	0	0	0	0	0	0	0	0	0	0	0	0	0	0	0	0	0	0	0	0	0	0
K00290	47	228	0	0	1	0	0	0	0	0	0	1	1	2	1	1	0	0	0	0	0	0	0	0	0	1	1	0	0	1	0	0	0	1	0	0	1	0	0	0	1	1	0	0	0	2	0	0	0
K00293	11	122	0	0	0	0	0	0	0	0	0	0	0	1	0	0	0	0	0	0	0	0	0	0	0	0	0	0	0	1	0	0	0	0	0	0	0	0	0	0	0	0	0	0	0	1	0	0	0
K00294	43	313	0	1	1	0	0	0	0	0	0	0	0	1	1	0	0	0	0	0	1	1	0	0	1	0	0	0	0	1	0	0	1	1	0	0	0	0	0	0	0	0	0	0	0	1	0	2	2
K00295	0	7	0	0	0	0	0	0	0	0	0	0	0	0	0	0	0	0	0	0	0	0	0	0	0	0	0	0	0	0	0	0	0	0	0	0	0	0	0	0	0	0	0	0	0	0	0	0	0
K00297	114	795	2	1	0	1	1	1	1	1	1	2	1	1	0	1	1	1	0	1	1	1	1	1	1	1	2	1	0	1	1	1	1	1	1	1	1	1	1	1	1	1	2	0	2	1	1	0	1
K00298	6	1	0	0	0	0	0	1	0	0	0	0	0	0	0	0	0	0	1	0	0	0	0	0	0	0	0	0	0	0	0	0	0	0	0	0	0	0	0	0	0	0	0	0	0	0	0	0	1
K00299	61	127	0	1	1	1	1	0	0	2	1	3	1	0	0	1	0	0	3	0	0	0	1	0	1	0	3	0	1	0	1	1	0	0	0	1	1	0	0	0	1	0	0	0	0	0	0	0	1
K00300	1	20	0	0	0	0	0	0	0	0	0	0	0	0	0	0	0	0	0	0	0	0	0	0	0	0	0	0	0	0	0	0	0	0	0	0	0	1	0	0	0	0	0	0	0	0	0	0	0
K00301	3	130	0	0	0	0	0	0	0	0	0	0	0	0	0	0	0	0	0	0	0	0	0	0	0	0	0	0	0	0	0	0	0	0	0	0	0	0	0	0	0	0	0	0	0	0	0	0	1
K00302	17	184	1	0	0	0	0	0	0	0	0	0	0	0	0	0	0	0	0	0	1	0	1	0	0	0	0	0	0	0	1	0	0	0	0	0	0	5	0	0	0	0	2	0	0	0	0	0	0
K00303	29	349	0	0	1	1	0	0	0	0	0	0	1	0	2	0	0	0	0	0	1	1	1	0	0	0	0	0	0	0	1	0	0	0	0	0	0	3	0	0	1	7	2	0	0	0	0	0	0
K00304	13	164	0	0	0	0	0	0	0	0	0	0	0	0	0	0	0	0	0	0	0	0	1	0	0	0	0	0	0	0	1	0	0	0	0	0	0	1	0	0	0	0	0	0	0	0	0	0	0
K00305	14	170	1	0	0	0	0	0	0	0	0	0	0	0	0	0	0	0	0	0	0	0	1	0	0	0	0	0	0	0	1	0	0	0	0	0	0	2	0	0	0	0	1	0	0	0	0	0	0
K00306	1	20	0	0	0	0	0	1	0	0	0	0	0	0	0	0	0	0	0	0	0	0	0	0	0	0	0	0	0	0	0	0	0	0	0	0	0	0	0	0	0	0	0	0	0	0	0	0	0
K00309	1	17	0	0	0	0	0	0	0	0	0	0	0	0	0	0	0	0	0	0	0	0	0	0	0	0	0	0	0	0	0	0	0	0	0	0	0	0	0	0	0	0	0	0	0	0	0	0	0
K00311	77	425	0	2	0	0	1	0	1	1	1	1	1	0	1	1	1	3	0	0	0	0	1	1	2	1	1	1	1	0	1	1	0	0	1	1	0	0	1	1	1	1	2	0	1	0	0	0	0
K00313	3	52	0	0	0	0	0	0	0	0	0	0	0	0	0	0	2	0	0	0	0	0	0	0	0	0	0	0	0	0	0	0	0	0	0	0	0	0	0	0	0	0	0	0	0	0	0	0	0
K00314	0	12	0	0	0	0	0	0	0	0	0	0	0	0	0	0	0	0	0	0	0	0	0	0	0	0	0	0	0	0	0	0	0	0	0	0	0	0	0	0	0	0	0	0	0	0	0	0	0
K00315	4	162	0	0	0	0	0	0	0	0	0	0	0	0	0	0	0	0	0	0	0	0	0	0	0	0	0	0	0	0	0	0	0	0	0	0	0	0	0	0	0	0	0	0	0	0	0	0	0
K00316	4	87	0	0	0	0	0	0	0	0	0	0	0	0	0	1	0	0	0	0	0	0	0	0	0	1	0	0	0	0	0	0	0	0	0	0	0	0	0	0	0	0	0	0	0	0	0	0	0
K00317	7	128	0	0	0	0	0	0	0	0	0	0	0	0	1	0	0	0	0	0	0	0	0	0	0	0	0	0	0	0	0	0	0	0	0	0	1	0	0	0	0	1	0	0	0	0	0	0	0
K00318	29	289	0	0	0	1	0	0	0	0	0	0	0	1	0	0	0	0	0	1	1	0	0	0	0	0	0	0	0	1	0	0	1	1	0	0	0	0	0	0	0	0	0	0	0	3	0	1	1
K00319	0	4	0	0	0	0	0	0	0	0	0	0	0	0	0	0	0	0	0	0	0	0	0	0	0	0	0	0	0	0	0	0	0	0	0	0	0	0	0	0	0	0	0	0	0	0	0	0	0
K00320	4	217	0	0	1	0	0	0	0	0	0	0	0	0	0	0	0	0	0	0	0	0	0	0	0	0	0	0	0	0	0	0	0	0	0	0	0	0	0	1	0	0	0	0	0	0	0	0	0
K00322	23	227	0	0	1	1	1	0	0	0	0	0	0	0	0	0	1	0	0	0	2	0	0	0	0	0	0	0	0	0	0	0	0	0	1	0	0	0	0	1	0	0	0	0	0	0	0	0	1
K00323	0	3	0	0	0	0	0	0	0	0	0	0	0	0	0	0	0	0	0	0	0	0	0	0	0	0	0	0	0	0	0	0	0	0	0	0	0	0	0	0	0	0	0	0	0	0	0	0	0
K00324	85	613	0	2	1	1	2	0	2	2	1	1	2	2	2	2	0	0	0	2	0	0	0	4	2	2	1	0	1	2	0	1	1	2	2	1	2	0	2	2	4	2	0	0	3	0	2	0	2
K00325	88	598	0	1	0	2	1	0	1	1	1	1	1	1	1	1	0	0	0	1	0	0	0	2	1	1	1	1	1	1	0	1	1	1	1	1	2	0	1	1	2	1	0	0	1	0	1	0	1
K00326	0	11	0	0	0	0	0	0	0	0	0	0	0	0	0	0	0	0	0	0	0	0	0	0	0	0	0	0	0	0	0	0	0	0	0	0	0	0	0	0	0	0	0	0	0	0	0	0	0
K00329	50	409	0	0	0	0	0	0	1	0	0	0	0	1	0	1	0	0	0	0	1	0	1	0	0	1	0	1	0	0	1	0	0	0	1	0	0	1	1	1	0	1	0	0	1	0	0	0	0
K00330	107	731	0	1	1	1	1	0	1	1	1	1	1	1	1	1	1	0	0	1	1	1	1	2	1	1	1	1	2	0	1	1	1	1	2	1	0	1	1	0	2	1	0	0	1	0	1	1	1
K00331	108	721	0	1	1	1	1	0	1	1	1	1	1	1	1	1	2	0	0	2	1	0	1	1	1	1	1	1	2	1	1	1	1	1	1	1	0	1	1	0	2	0	1	0	1	0	1	1	1
K00332	100	678	0	1	1	0	0	0	1	1	1	1	1	1	1	1	0	0	0	3	1	0	1	1	1	1	1	1	2	1	1	1	1	1	1	1	0	1	1	0	2	0	1	0	1	0	1	1	1
K00333	102	709	0	1	1	0	0	0	1	1	1	1	1	1	2	1	0	0	0	2	1	0	1	1	1	1	1	0	2	1	1	1	1	1	1	1	1	1	1	0	2	0	2	0	1	2	1	3	1
K00334	109	606	0	1	1	1	1	0	1	1	1	1	1	1	1	2	1	0	0	1	3	1	1	1	1	2	1	0	0	1	1	1	1	1	1	1	2	1	1	1	1	0	1	0	0	1	1	2	0
K00335	112	661	0	1	1	1	1	0	1	1	1	1	1	1	1	1	1	0	0	1	2	1	1	1	1	1	1	2	1	1	2	1	1	1	1	1	2	1	4	1	1	0	3	0	1	2	1	2	1
K00336	108	568	0	1	2	1	2	0	1	1	1	1	1	1	2	1	1	0	0	1	1	2	1	1	1	1	1	1	1	1	1	1	1	1	1	1	1	0	2	1	1	0	0	0	1	1	2	1	2
K00337	106	719	0	1	1	1	1	0	1	1	1	1	1	1	1	1	1	0	0	1	0	1	1	3	1	1	1	1	1	1	1	1	1	2	1	1	0	0	2	1	1	0	1	0	1	1	1	1	1
K00338	103	677	0	1	2	1	1	0	1	1	1	1	1	1	1	1	1	0	0	3	0	1	1	1	1	1	1	1	1	2	1	1	1	1	1	1	0	0	2	0	1	0	1	0	2	1	1	1	1
K00339	106	673	0	1	0	1	2	0	1	1	1	1	1	1	1	1	0	0	0	1	1	1	1	1	1	1	1	1	1	1	1	1	1	1	1	1	0	0	1	0	1	0	1	0	1	2	1	1	2
K00340	102	671	0	1	0	1	2	0	1	1	1	1	1	1	1	1	0	0	0	1	1	1	1	2	1	1	1	1	0	1	1	1	1	1	1	1	0	0	1	0	1	0	1	0	1	2	1	1	1
K00341	109	723	0	1	0	1	3	0	1	1	1	2	1	1	2	2	1	0	0	2	1	3	1	2	1	1	1	1	0	1	1	1	1	1	1	1	0	0	1	0	2	0	1	0	1	3	1	1	1
K00342	107	701	0	1	1	1	3	0	2	1	1	1	1	1	1	1	1	0	0	1	0	1	1	2	1	0	1	0	0	1	1	1	1	1	1	1	1	0	1	0	1	0	1	0	1	1	1	1	1
K00343	105	714	0	1	0	0	1	0	1	1	1	1	1	1	1	1	1	1	0	1	0	0	1	2	1	1	1	1	0	2	1	1	1	1	1	1	1	1	1	0	1	0	2	0	1	1	1	1	2
K00344	106	815	4	6	5	2	3	0	6	5	4	15	8	1	2	7	3	1	2	1	5	7	0	3	5	5	13	1	7	1	0	4	1	4	4	4	7	11	8	1	8	8	6	0	2	4	2	1	9
K00345	2	0	0	0	0	0	0	0	0	0	0	0	0	0	0	0	0	0	0	0	0	0	0	0	0	0	0	0	0	0	0	0	0	0	0	0	0	0	0	0	0	0	0	0	0	0	0	0	0
K00346	2	252	0	0	0	0	0	0	0	0	0	0	0	0	0	0	0	0	0	0	0	0	0	0	0	0	0	0	0	0	0	0	0	0	0	0	0	0	0	0	0	0	0	0	0	0	0	0	0
K00347	2	289	0	0	0	0	0	0	0	0	0	0	0	0	0	0	0	0	0	0	0	0	0	0	0	0	0	0	0	0	0	0	0	0	0	0	0	0	0	0	0	0	0	0	0	0	0	0	0
K00348	2	267	0	0	0	0	0	0	0	0	0	0	0	0	0	0	0	0	0	0	0	0	0	0	0	0	0	0	0	0	0	0	0	0	0	0	0	0	0	0	0	0	0	0	0	0	0	0	0
K00349	2	267	0	0	0	0	0	0	0	0	0	0	0	0	0	0	0	0	0	0	0	0	0	0	0	0	0	0	0	0	0	0	0	0	0	0	0	0	0	0	0	0	0	0	0	0	0	0	0
K00350	2	262	0	0	0	0	0	0	0	0	0	0	0	0	0	0	0	0	0	0	0	0	0	0	0	0	0	0	0	0	0	0	0	0	0	0	0	0	0	0	0	0	0	0	0	0	0	0	0
K00351	4	284	0	0	1	0	0	0	0	0	0	0	0	0	0	0	0	0	0	0	0	0	0	0	0	0	0	0	0	0	0	0	0	0	1	0	0	0	0	0	0	0	0	0	0	0	0	0	0
K00354	1	23	0	0	0	0	0	0	0	0	0	0	0	0	0	0	0	0	0	0	0	0	0	0	0	0	0	0	0	0	0	0	0	0	0	0	0	0	0	0	0	0	0	0	0	0	0	0	0
K00355	55	137	1	2	1	1	0	0	0	0	0	2	2	1	0	1	0	0	1	0	0	1	0	0	0	0	2	0	3	1	0	0	0	0	1	0	0	1	0	1	2	0	1	0	0	2	1	0	1
K00356	51	417	0	0	0	0	0	0	2	0	0	0	0	1	0	1	0	0	0	0	1	0	1	0	0	1	0	2	0	0	1	0	0	0	1	0	0	2	2	2	0	1	0	0	2	0	0	0	0
K00359	1	39	0	0	0	0	0	0	0	0	0	0	0	0	0	0	0	0	0	0	0	0	0	0	0	0	0	0	0	0	0	0	0	0	0	0	0	0	0	0	0	0	0	0	0	0	0	0	0
K00360	2	7	1	0	0	0	0	0	0	0	0	0	0	0	0	0	0	0	0	0	0	0	0	0	0	0	0	0	0	0	0	0	0	1	0	0	0	0	0	0	0	0	0	0	0	0	0	0	0
K00362	81	240	1	3	0	3	3	0	1	1	1	2	1	0	2	2	2	2	0	0	0	0	1	0	1	2	2	1	1	0	1	1	0	1	0	1	1	1	1	0	1	2	1	0	0	2	0	0	0
K00363	68	307	1	2	1	2	1	0	0	1	1	1	1	0	1	1	1	1	0	0	0	0	1	0	1	1	1	0	1	0	1	1	0	1	0	1	1	0	0	0	1	1	0	0	0	1	0	0	0
K00364	35	46	0	1	0	1	0	1	0	1	1	1	1	0	0	0	2	0	1	0	0	0	0	0	1	0	1	0	0	0	0	1	0	0	0	1	0	0	0	0	1	0	1	0	0	1	0	1	0
K00365	10	21	0	0	0	0	0	0	0	0	0	0	0	0	0	0	0	0	0	0	0	0	0	0	0	0	0	0	0	0	0	0	0	1	0	0	0	0	0	0	0	0	0	0	0	0	0	0	1
K00366	12	170	0	0	1	0	0	0	1	0	0	0	0	0	0	0	0	0	0	0	0	0	0	0	0	0	0	2	0	0	0	0	0	0	0	0	0	0	1	0	0	0	0	0	0	0	0	0	1
K00367	3	57	0	0	0	0	0	0	0	0	0	0	0	0	0	0	0	0	0	0	0	0	0	0	0	0	0	0	0	0	0	0	0	0	0	0	0	0	0	0	0	0	0	0	0	1	0	0	0
K00368	29	332	0	0	0	0	0	0	1	0	0	0	0	1	0	0	0	0	0	3	1	0	0	0	0	0	0	1	0	2	0	0	0	0	0	0	0	0	1	0	0	0	1	0	0	1	0	0	2
K00370	18	150	0	0	0	1	0	0	1	0	0	0	0	0	1	1	3	0	0	1	1	0	0	0	0	2	0	0	0	0	0	0	0	0	0	0	0	0	1	0	0	1	0	0	0	0	0	0	0
K00371	16	208	0	0	0	1	0	0	1	0	0	0	0	0	0	1	2	0	0	1	0	0	0	0	0	1	0	0	0	0	0	0	0	0	0	0	0	0	1	0	0	1	0	0	0	0	0	0	0
K00372	72	204	2	1	0	1	3	0	1	1	1	1	1	0	1	1	0	1	0	0	0	1	0	0	1	3	1	1	2	0	0	1	0	1	0	1	1	1	1	0	1	2	3	0	0	2	0	0	0
K00373	13	205	0	0	0	1	0	0	0	0	0	0	0	0	0	1	1	0	0	1	0	0	0	0	0	0	0	1	0	0	0	0	0	0	0	0	0	0	0	0	0	1	0	0	0	0	0	0	0
K00374	15	103	0	0	0	2	0	0	0	0	0	0	0	0	0	1	2	0	0	1	1	0	0	0	0	0	0	1	0	0	0	0	0	0	0	0	0	0	1	0	0	1	0	0	0	0	0	0	0
K00375	64	224	0	2	2	6	0	0	0	2	2	8	1	0	4	4	2	0	0	1	4	2	2	0	2	3	8	0	2	0	2	2	1	1	1	1	0	0	0	1	0	4	3	0	0	3	0	0	3
K00376	12	62	0	0	0	0	0	0	0	0	0	0	0	0	0	1	0	0	0	0	0	0	0	0	0	1	0	0	0	0	0	0	0	0	0	0	0	0	0	0	0	0	0	0	0	1	0	1	0
K00380	67	117	0	1	0	1	1	0	2	1	1	1	0	0	4	1	1	0	0	0	2	0	3	0	1	1	1	2	0	0	3	1	1	0	1	1	0	3	2	0	0	3	1	0	0	1	2	0	5
K00381	81	459	0	1	1	1	2	0	1	2	1	1	1	0	1	1	1	2	0	0	1	0	1	0	1	1	2	1	1	0	1	1	0	0	1	1	0	1	1	2	1	1	1	0	0	0	0	0	0
K00382	126	909	2	4	3	1	1	2	2	3	3	5	4	2	3	4	2	0	1	1	2	4	1	1	3	4	3	2	4	3	1	3	2	2	4	3	0	2	2	1	4	4	3	1	2	1	4	2	7
K00383	64	377	1	1	1	1	1	0	1	1	0	1	0	0	1	1	1	0	0	0	1	0	0	1	1	1	1	1	0	0	0	0	0	0	0	0	1	2	1	1	0	1	4	0	0	0	1	0	0
K00384	125	974	2	5	3	1	2	0	3	3	3	3	4	3	3	5	2	2	1	1	6	4	1	1	3	7	3	3	2	4	1	3	2	1	4	3	0	2	4	2	2	2	2	1	3	3	1	2	11
K00385	0	10	0	0	0	0	0	0	0	0	0	0	0	0	0	0	0	0	0	0	0	0	0	0	0	0	0	0	0	0	0	0	0	0	0	0	0	0	0	0	0	0	0	0	0	0	0	0	0
K00386	5	0	0	0	0	0	0	0	1	0	0	0	0	0	0	0	0	0	0	0	0	0	0	0	0	0	0	0	1	0	0	0	0	0	0	0	0	0	1	0	0	0	0	0	0	0	0	0	0
K00387	9	37	0	0	0	0	0	0	0	0	0	0	0	0	0	0	0	0	0	0	0	0	0	0	0	0	0	0	0	0	0	0	0	1	0	0	0	2	0	0	0	0	2	0	0	0	0	0	2
K00389	16	124	0	0	0	0	0	0	1	0	0	0	0	0	0	0	1	0	0	0	0	0	1	0	0	0	0	1	0	0	1	0	0	0	0	0	0	0	1	0	0	0	0	0	0	0	0	0	2
K00390	93	592	0	1	1	1	1	0	1	1	1	1	1	0	2	1	0	0	0	0	2	0	1	0	1	1	1	1	1	0	2	1	0	1	1	1	0	1	1	1	1	1	2	0	0	1	0	0	3
K00392	26	291	0	0	2	0	0	0	0	2	0	0	0	0	0	0	0	0	0	0	0	0	0	0	0	0	2	1	1	0	0	0	0	1	0	0	0	0	0	0	0	0	0	0	0	2	0	0	1
K00394	1	67	0	0	0	0	0	0	0	0	0	0	0	0	0	0	0	0	0	0	0	0	0	0	0	0	0	0	0	0	0	0	0	0	0	0	0	1	0	0	0	0	0	0	0	0	0	0	0
K00395	0	74	0	0	0	0	0	0	0	0	0	0	0	0	0	0	0	0	0	0	0	0	0	0	0	0	0	0	0	0	0	0	0	0	0	0	0	0	0	0	0	0	0	0	0	0	0	0	0
K00400	0	1	0	0	0	0	0	0	0	0	0	0	0	0	0	0	0	0	0	0	0	0	0	0	0	0	0	0	0	0	0	0	0	0	0	0	0	0	0	0	0	0	0	0	0	0	0	0	0
K00404	58	210	0	0	0	0	0	0	2	1	1	1	1	0	1	1	0	0	0	0	0	0	2	0	1	1	1	2	1	0	2	1	0	0	2	1	1	0	2	0	1	2	1	0	0	0	0	0	0
K00405	62	317	0	0	0	0	0	0	2	0	1	1	1	1	2	2	0	0	0	0	0	0	2	0	1	1	1	1	1	0	2	1	0	0	1	1	1	0	2	0	1	2	1	0	0	0	0	0	0
K00406	66	374	0	0	0	0	0	0	2	1	1	1	1	0	2	1	0	0	0	0	1	2	1	0	1	1	1	1	1	0	1	1	1	0	1	1	1	0	2	0	1	2	1	0	0	1	0	1	0
K00407	55	184	0	0	0	0	0	0	2	0	1	1	1	0	2	1	0	0	0	0	1	0	1	0	1	1	1	1	1	0	1	1	0	0	1	1	1	0	2	0	1	2	1	0	0	1	0	1	0
K00410	10	32	0	0	0	0	0	0	1	0	0	0	0	0	0	0	0	0	0	0	0	0	0	0	0	0	0	0	0	0	0	0	0	0	0	0	0	1	1	0	0	0	1	0	0	0	0	0	0
K00411	66	356	0	1	0	0	0	0	2	1	1	1	0	0	1	1	0	0	0	0	0	0	0	1	1	1	1	2	1	0	0	1	0	0	1	1	0	1	2	2	2	1	1	0	1	0	1	0	0
K00412	72	484	0	1	2	0	0	0	1	1	1	1	0	0	1	1	1	0	0	0	0	0	0	3	1	1	1	1	1	0	0	1	0	0	1	1	0	1	2	1	2	1	1	1	1	0	1	0	1
K00413	65	326	0	1	0	0	0	0	1	1	1	1	0	0	1	1	0	0	0	0	0	0	0	1	1	1	1	0	1	0	0	1	0	0	1	1	0	1	1	1	2	1	1	0	1	0	1	0	0
K00422	1	0	0	0	0	0	0	1	0	0	0	0	0	0	0	0	0	0	0	0	0	0	0	0	0	0	0	0	0	0	0	0	0	0	0	0	0	0	0	0	0	0	0	0	0	0	0	0	0
K00423	0	2	0	0	0	0	0	0	0	0	0	0	0	0	0	0	0	0	0	0	0	0	0	0	0	0	0	0	0	0	0	0	0	0	0	0	0	0	0	0	0	0	0	0	0	0	0	0	0
K00424	28	47	0	0	0	1	0	0	0	0	1	1	0	0	1	0	2	1	0	0	0	0	0	1	0	0	1	0	0	0	0	1	0	0	0	1	0	0	0	0	0	1	0	0	0	0	1	0	0
K00425	86	384	1	0	1	2	1	1	1	0	1	1	1	0	2	2	4	2	1	1	1	1	1	2	0	2	1	1	0	0	1	1	0	3	1	1	0	3	1	1	1	2	2	2	1	1	2	0	1
K00426	78	301	1	0	0	2	2	1	1	0	1	1	1	0	1	2	3	2	1	1	1	1	1	2	0	2	1	0	0	0	1	1	0	2	1	1	0	2	1	0	1	2	1	0	2	0	2	0	1
K00427	12	3	0	0	0	0	1	0	0	1	0	0	0	0	0	0	0	0	0	0	0	0	0	0	1	0	0	0	0	0	0	0	0	0	0	0	0	0	0	0	0	0	0	0	0	0	1	0	0
K00428	55	398	0	2	3	0	0	0	1	0	0	1	0	3	0	5	1	0	0	0	6	3	1	0	0	3	1	1	0	3	1	0	3	0	0	0	1	1	1	0	0	0	0	0	0	5	1	0	0
K00432	105	370	1	1	2	2	3	0	0	3	2	2	2	1	3	0	0	1	1	0	0	2	1	1	2	2	2	0	1	1	1	2	2	2	3	2	1	3	0	1	1	3	0	0	0	1	5	1	1
K00433	64	148	1	1	0	2	0	0	0	1	0	0	0	0	3	3	1	0	0	0	1	3	0	0	1	2	0	0	2	0	0	0	0	0	1	0	0	4	0	1	0	3	0	0	0	2	2	0	4
K00435	10	69	1	0	0	0	0	0	0	0	0	0	0	0	0	0	0	0	1	0	0	1	0	0	0	0	0	0	0	0	0	0	0	1	0	0	0	0	0	0	0	0	0	0	0	0	0	0	0
K00436	2	16	0	0	0	0	0	0	0	0	0	0	0	0	0	0	0	0	0	0	0	0	0	0	0	0	0	0	0	0	0	0	0	0	0	0	0	0	0	0	0	0	0	0	0	0	0	0	0
K00441	3	90	0	0	0	0	0	0	0	0	0	0	0	0	0	0	0	0	0	0	0	0	0	0	0	0	0	0	0	0	0	0	0	0	0	0	0	0	0	0	0	0	0	0	0	0	0	0	0
K00446	19	70	1	0	0	0	0	0	0	0	0	2	0	0	0	0	0	0	0	0	0	1	0	0	0	0	2	0	0	0	0	0	0	0	0	0	0	0	0	0	0	0	0	0	0	0	0	0	0
K00448	20	86	0	2	0	0	0	0	0	0	0	0	0	0	0	1	0	0	0	0	0	0	0	0	0	1	0	0	0	0	0	0	0	0	1	0	0	0	0	0	0	0	2	0	0	0	0	0	1
K00449	34	169	0	2	0	0	0	0	0	0	0	0	1	1	0	1	0	0	0	0	0	0	0	0	0	1	0	0	0	1	0	0	1	0	1	0	0	0	0	0	1	0	2	0	1	0	0	1	1
K00450	15	149	0	2	0	0	0	0	0	0	0	1	0	0	1	0	0	0	0	0	0	0	0	0	0	1	1	0	0	0	0	0	0	0	1	0	0	1	0	0	0	1	0	0	0	0	0	0	0
K00451	65	311	0	1	1	0	0	0	0	0	0	1	0	1	2	1	0	0	0	0	1	1	0	1	0	1	1	0	0	1	0	0	1	1	1	0	1	1	0	0	0	1	0	0	0	1	1	0	1
K00452	15	176	0	0	0	0	0	0	0	0	0	1	0	1	0	0	0	0	0	0	1	0	0	0	0	0	1	0	0	1	0	0	0	0	0	0	0	0	0	0	0	0	0	0	0	1	1	0	1
K00453	61	345	1	1	1	0	0	0	0	1	0	1	1	1	1	1	0	0	0	0	3	0	0	0	1	1	1	0	1	2	0	0	1	1	1	0	1	0	0	0	1	1	1	0	0	1	1	0	2
K00454	1	0	0	0	0	0	0	2	0	0	0	0	0	0	0	0	0	0	0	0	0	0	0	0	0	0	0	0	0	0	0	0	0	0	0	0	0	0	0	0	0	0	0	0	0	0	0	0	0
K00455	5	34	0	0	0	0	0	0	0	0	0	1	0	0	0	0	0	0	0	0	0	0	0	0	0	0	1	0	0	0	0	0	0	0	0	0	0	0	0	0	0	0	0	0	0	0	0	0	0
K00456	5	64	0	0	0	0	0	0	0	0	0	0	0	0	0	0	0	0	0	0	2	0	0	0	0	0	0	0	0	0	0	0	0	0	0	0	0	0	0	0	0	0	0	0	0	0	0	1	0
K00457	86	411	0	2	1	1	1	0	0	1	0	2	2	1	2	1	0	0	0	0	4	0	0	1	1	0	2	0	3	1	0	0	1	1	2	0	1	0	0	0	2	2	4	0	0	0	1	1	3
K00459	100	577	0	3	0	0	1	0	0	4	2	10	3	3	2	5	0	1	0	0	1	1	0	1	4	4	12	1	1	4	0	2	1	3	3	2	3	0	0	1	2	2	2	0	2	2	1	1	9
K00461	1	0	0	0	0	0	0	0	0	0	0	0	0	0	0	0	0	0	0	0	1	0	0	0	0	0	0	0	0	0	0	0	0	0	0	0	0	0	0	0	0	0	0	0	0	0	0	0	0
K00462	1	10	0	0	0	0	0	0	0	0	0	0	0	0	0	0	0	0	0	0	0	0	0	0	0	0	0	0	0	0	0	0	0	0	2	0	0	0	0	0	0	0	0	0	0	0	0	0	0
K00463	1	32	0	0	0	0	0	0	0	0	0	0	0	0	0	0	0	0	0	0	0	0	0	0	0	0	0	0	0	0	0	0	0	0	0	0	0	0	0	0	0	0	0	0	0	0	0	0	0
K00464	11	45	0	0	0	0	0	0	0	0	0	0	0	0	0	1	0	0	0	0	0	1	0	0	0	1	0	0	0	0	0	0	0	0	1	0	0	0	0	0	0	0	0	0	0	0	0	0	0
K00466	1	3	0	0	0	0	0	0	0	0	0	0	0	0	0	0	0	0	0	0	0	0	0	0	0	0	0	0	0	0	0	0	0	0	0	0	0	0	0	0	0	0	0	0	0	0	0	0	2
K00467	9	53	0	0	0	0	0	0	0	0	0	0	0	0	0	0	0	0	0	0	0	0	0	0	0	0	0	0	0	0	0	0	0	1	0	0	0	0	0	0	0	0	0	0	0	0	0	0	2
K00468	1	0	0	0	0	0	0	0	0	0	0	0	0	0	0	0	0	0	0	0	0	0	0	0	0	0	0	0	0	0	0	0	0	0	0	0	0	0	0	0	0	0	0	0	0	0	0	0	0
K00469	0	42	0	0	0	0	0	0	0	0	0	0	0	0	0	0	0	0	0	0	0	0	0	0	0	0	0	0	0	0	0	0	0	0	0	0	0	0	0	0	0	0	0	0	0	0	0	0	0
K00471	4	60	0	0	0	0	0	0	0	0	0	0	0	0	0	0	0	0	0	0	0	0	0	0	0	0	0	0	0	0	0	0	0	0	0	0	0	0	0	0	0	0	0	0	0	0	0	0	0
K00472	40	67	0	1	0	0	0	0	0	1	0	1	1	0	1	2	0	0	0	0	0	0	0	0	1	2	1	0	1	0	0	0	0	0	0	0	2	0	0	0	1	1	0	1	0	0	0	0	0
K00473	1	1	0	0	0	0	0	0	0	0	0	0	0	0	0	0	0	0	0	0	1	0	0	0	0	0	0	0	0	0	0	0	0	0	0	0	0	0	0	0	0	0	0	0	0	0	0	0	0
K00474	0	10	0	0	0	0	0	0	0	0	0	0	0	0	0	0	0	0	0	0	0	0	0	0	0	0	0	0	0	0	0	0	0	0	0	0	0	0	0	0	0	0	0	0	0	0	0	0	0
K00476	6	30	0	0	0	0	0	0	0	0	0	0	0	0	0	0	0	0	0	0	0	0	0	0	0	0	0	0	0	0	0	0	0	0	0	0	0	0	0	0	0	0	0	0	0	0	0	0	0
K00477	27	217	0	0	0	0	0	0	0	0	1	0	0	2	0	1	0	0	0	0	1	1	0	0	0	1	0	0	0	1	0	1	0	0	1	1	0	0	0	0	0	0	0	0	0	0	0	0	0
K00479	19	181	1	0	0	0	0	0	0	0	0	0	0	0	0	0	0	0	0	0	0	2	2	0	0	0	0	0	0	0	2	0	0	0	1	0	0	1	0	0	0	0	0	0	0	0	0	0	0
K00480	21	83	0	1	0	0	0	0	1	0	0	1	0	0	0	0	0	0	0	0	0	0	0	0	1	0	1	1	0	0	0	1	0	0	0	0	0	0	1	1	0	0	0	0	0	0	0	0	0
K00481	43	100	0	2	0	0	0	0	0	1	0	2	1	0	0	1	0	0	0	0	3	1	0	0	1	1	2	0	1	0	0	0	0	0	0	0	0	0	0	0	1	0	2	0	0	0	0	0	1
K00483	5	115	0	0	0	0	0	0	0	0	0	0	0	0	0	0	0	0	0	0	0	0	0	0	0	0	0	0	0	0	0	0	0	0	0	0	0	0	0	0	0	0	1	0	0	0	0	0	1
K00484	6	24	0	0	0	0	0	0	0	0	0	0	0	0	0	0	0	0	0	0	0	1	0	0	0	0	0	0	0	0	0	0	0	0	0	0	0	0	0	0	0	0	0	0	0	0	0	0	1
K00485	16	92	0	0	0	0	0	0	0	0	0	0	1	0	0	0	0	0	0	0	0	0	0	1	0	0	0	0	0	0	0	0	0	2	0	0	0	1	0	0	1	0	0	0	0	0	0	0	2
K00486	12	157	0	0	0	0	0	0	0	0	0	0	0	1	0	0	0	0	0	0	1	0	0	1	0	0	0	0	0	1	0	0	0	0	0	0	0	0	0	0	0	0	0	0	0	1	1	0	0
K00491	6	13	0	0	0	0	0	0	0	0	0	0	0	0	0	0	0	0	1	0	1	0	0	0	0	0	0	0	0	0	0	0	0	0	0	0	0	0	0	0	0	0	0	0	0	0	0	0	1
K00493	15	75	0	0	0	0	0	0	0	0	0	0	0	0	0	0	0	0	0	0	1	0	0	0	0	0	0	0	0	0	0	0	0	1	0	0	0	1	0	1	0	0	0	0	0	0	0	0	2
K00494	0	8	0	0	0	0	0	0	0	0	0	0	0	0	0	0	0	0	0	0	0	0	0	0	0	0	0	0	0	0	0	0	0	0	0	0	0	0	0	0	0	0	0	0	0	0	0	0	0
K00496	30	196	0	2	0	0	1	0	0	0	0	0	1	1	0	0	0	0	0	0	0	0	0	0	0	0	0	0	1	1	0	0	0	1	0	0	0	0	0	0	1	0	0	0	0	0	0	0	6
K00499	49	121	0	1	1	0	0	0	0	1	1	1	1	0	0	1	0	1	0	0	0	1	1	0	2	2	1	0	1	0	1	1	0	0	1	1	0	0	0	0	1	1	0	0	0	0	0	0	0
K00500	59	228	0	1	0	0	0	0	0	1	0	1	1	1	0	1	0	0	0	0	1	0	0	1	1	1	1	0	1	1	0	0	1	0	0	0	1	0	0	0	1	1	1	0	0	1	1	0	1
K00504	1	17	0	0	0	0	0	0	0	0	0	0	0	0	0	0	0	0	0	0	0	0	0	0	0	0	0	0	0	0	0	0	0	0	0	0	0	0	0	0	0	0	1	0	0	0	0	0	0
K00505	9	80	0	0	1	0	0	0	0	0	0	0	0	0	0	0	0	0	0	0	0	0	0	0	0	0	0	0	0	4	0	0	0	0	1	0	0	0	0	0	0	0	0	0	0	0	0	0	0
K00507	74	339	0	1	2	0	2	0	0	1	1	1	1	2	2	1	0	1	0	0	7	0	0	2	1	1	2	0	0	2	0	1	1	0	2	1	0	1	0	0	1	1	0	0	0	0	1	1	0
K00508	22	113	0	0	3	0	1	0	0	0	0	0	0	2	0	0	0	1	0	0	1	4	0	0	0	0	0	0	0	2	0	0	1	0	0	0	0	0	0	0	0	0	0	0	0	2	0	0	5
K00511	5	2	0	0	0	0	0	0	0	0	0	0	0	1	0	0	0	0	0	0	0	0	0	0	0	0	0	0	0	2	0	0	0	0	0	0	0	0	0	0	0	0	0	0	0	0	0	0	0
K00514	2	9	0	0	0	0	0	0	0	0	0	0	0	0	0	0	0	0	0	0	0	0	0	0	0	0	0	0	0	0	0	0	0	0	0	0	0	0	0	0	0	0	0	0	0	0	0	0	0
K00518	6	168	0	0	0	0	0	0	0	0	0	0	0	0	0	0	0	0	0	0	0	1	0	0	0	0	0	0	0	0	0	0	0	1	0	0	0	0	0	0	0	0	0	0	0	0	0	0	0
K00520	17	304	0	0	0	0	0	0	0	0	0	0	0	0	1	0	0	0	0	2	0	0	0	0	0	1	0	0	5	0	0	1	0	1	0	1	0	0	0	0	0	0	0	0	0	0	0	0	0
K00523	51	163	0	2	0	0	0	0	0	1	1	3	1	0	1	3	0	0	0	0	0	0	1	1	1	2	3	0	3	0	1	1	0	0	1	1	0	0	0	0	2	1	0	0	0	0	0	0	0
K00524	2	0	0	0	0	0	0	0	0	0	0	0	0	0	0	0	0	0	0	0	0	0	0	0	0	0	0	0	0	0	0	0	0	0	0	0	0	0	0	0	0	0	0	0	0	0	0	0	0
K00525	116	937	1	1	2	3	3	2	2	1	1	1	2	1	1	2	2	1	1	4	3	2	2	2	1	2	0	1	2	2	2	1	1	0	2	1	3	3	2	2	2	2	0	3	2	5	2	1	1
K00526	101	344	1	1	0	3	1	1	1	1	1	1	1	1	1	2	1	0	2	1	0	0	1	2	2	1	1	1	0	1	1	1	1	0	1	1	2	0	1	1	1	2	0	3	1	3	2	0	3
K00527	0	3	0	0	0	0	0	0	0	0	0	0	0	0	0	0	0	0	0	0	0	0	0	0	0	0	0	0	0	0	0	0	0	0	0	0	0	0	0	0	0	0	0	0	0	0	0	0	0
K00528	78	537	1	3	1	1	2	0	0	1	1	1	1	0	2	0	0	2	0	0	0	3	1	0	1	0	1	0	1	0	1	1	0	3	0	1	1	2	0	0	0	2	0	0	0	0	1	0	6
K00529	56	278	0	0	0	2	0	0	1	1	1	4	0	0	0	0	1	1	0	0	0	2	0	1	1	0	4	0	0	0	0	1	0	1	1	1	1	2	1	1	0	0	0	0	0	0	0	0	7
K00533	1	6	0	0	0	0	0	0	0	0	0	0	0	0	1	0	0	0	0	0	0	0	0	0	0	0	0	0	0	0	0	0	0	0	0	0	0	0	0	0	0	0	0	0	0	0	0	0	0
K00537	108	544	0	1	1	4	3	0	2	3	2	3	2	1	3	2	1	1	1	0	0	2	1	2	3	3	4	2	4	1	1	3	1	0	1	2	0	2	1	1	2	3	3	0	0	2	3	2	2
K00540	6	166	0	0	0	0	0	0	0	0	0	0	0	0	0	0	0	0	0	0	0	0	0	0	0	0	0	0	0	0	0	0	0	3	0	0	0	0	0	1	0	0	0	0	0	0	0	0	2
K00543	1	9	0	0	1	0	0	0	0	0	0	0	0	0	0	0	0	0	0	0	0	0	0	0	0	0	0	0	0	0	0	0	0	0	0	0	0	0	0	0	0	0	0	0	0	0	0	0	0
K00544	1	99	0	0	0	0	0	0	0	0	0	0	0	0	0	0	0	0	0	0	0	0	0	0	0	0	0	0	0	0	0	0	0	0	0	0	0	0	0	0	0	0	0	0	0	0	0	0	0
K00545	0	6	0	0	0	0	0	0	0	0	0	0	0	0	0	0	0	0	0	0	0	0	0	0	0	0	0	0	0	0	0	0	0	0	0	0	0	0	0	0	0	0	0	0	0	0	0	0	0
K00547	5	321	0	0	0	1	0	1	0	0	0	0	0	0	0	0	1	0	0	0	0	0	0	0	0	0	0	0	0	0	0	0	0	0	0	0	0	0	0	0	0	0	0	0	0	0	0	0	0
K00548	116	817	0	2	2	2	1	0	1	2	1	2	3	2	1	2	3	3	2	0	1	2	1	0	1	2	2	2	2	3	1	1	2	1	1	1	3	1	1	1	2	1	3	0	0	2	3	3	3
K00549	73	469	0	2	0	3	1	1	2	1	2	1	2	0	1	1	3	1	1	0	0	0	1	1	1	1	1	1	1	0	1	2	0	0	1	2	0	0	1	0	2	1	0	0	2	1	1	0	2
K00554	115	854	1	1	1	1	1	1	1	1	1	1	1	1	1	1	0	1	1	1	1	1	1	1	1	1	1	0	2	0	1	1	1	2	1	1	0	1	1	1	1	1	2	1	1	2	1	0	0
K00555	0	41	0	0	0	0	0	0	0	0	0	0	0	0	0	0	0	0	0	0	0	0	0	0	0	0	0	0	0	0	0	0	0	0	0	0	0	0	0	0	0	0	0	0	0	0	0	0	0
K00556	29	247	1	0	1	1	0	1	0	0	0	0	0	1	0	0	0	0	0	1	1	1	0	0	0	0	0	0	0	1	0	0	0	1	0	0	0	0	0	0	0	0	0	0	0	2	0	1	2
K00557	8	72	0	0	0	1	1	0	0	0	0	0	0	0	0	0	1	0	0	0	0	0	0	0	0	0	0	0	0	0	0	0	0	0	0	0	0	1	0	0	0	0	0	0	0	0	0	0	0
K00558	57	292	0	0	0	0	0	0	0	0	0	0	2	3	0	0	1	1	0	0	1	2	0	1	0	1	0	0	0	1	0	1	1	1	1	1	1	4	1	2	2	0	0	0	0	1	0	1	3
K00559	0	5	0	0	0	0	0	0	0	0	0	0	0	0	0	0	0	0	0	0	0	0	0	0	0	0	0	0	0	0	0	0	0	0	0	0	0	0	0	0	0	0	0	0	0	0	0	0	0
K00560	114	559	2	0	1	2	2	1	1	1	1	1	0	1	1	1	1	2	1	1	1	0	1	1	1	2	1	0	1	1	1	1	1	1	1	1	1	1	1	1	1	1	0	1	0	2	1	0	1
K00561	2	65	0	0	0	0	0	0	0	0	0	0	0	0	0	0	0	0	0	0	0	0	0	0	0	0	0	0	0	0	0	0	0	0	0	0	0	0	0	0	0	0	0	1	0	0	0	0	0
K00563	22	90	1	0	0	1	1	0	0	0	0	0	0	0	0	0	1	1	1	1	2	0	0	0	0	0	0	0	0	0	0	0	0	0	0	0	2	0	0	0	0	0	0	0	0	0	0	0	1
K00564	37	209	3	0	0	3	1	1	0	0	0	0	0	0	0	0	2	2	1	2	1	1	0	0	0	0	0	0	0	0	0	0	0	1	0	0	0	1	0	0	0	0	0	0	1	0	1	0	1
K00565	0	1	0	0	0	0	0	0	0	0	0	0	0	0	0	0	0	0	0	0	0	0	0	0	0	0	0	0	0	0	0	0	0	0	0	0	0	0	0	0	0	0	0	0	0	0	0	0	0
K00566	117	874	1	3	1	2	1	2	1	1	1	1	1	1	1	1	0	1	1	1	0	1	1	1	1	1	1	1	1	1	1	1	1	1	1	1	0	0	1	1	1	1	1	1	1	2	1	1	0
K00567	108	786	2	1	1	3	1	1	1	1	2	2	2	1	0	2	1	2	2	1	0	1	1	2	1	2	1	1	0	3	1	2	1	2	1	2	1	1	0	1	2	1	1	0	0	1	1	1	2
K00568	95	515	0	2	3	1	1	0	2	2	1	4	2	0	0	2	1	1	0	0	0	1	1	1	2	2	4	1	1	0	1	1	1	0	2	1	1	0	2	2	2	2	0	0	1	0	3	0	1
K00569	12	122	0	0	0	0	0	0	0	0	1	0	0	0	0	0	0	0	0	0	0	0	0	1	0	0	0	0	0	0	0	1	0	0	0	1	0	0	0	0	0	0	0	0	0	0	0	0	0
K00570	21	243	0	0	0	1	0	0	3	0	0	0	0	0	0	0	0	0	0	0	1	0	0	0	0	0	0	2	0	0	0	0	0	0	0	0	0	1	3	0	0	0	2	0	0	0	0	0	0
K00571	54	479	1	0	3	0	0	1	1	0	1	0	0	0	0	4	1	0	0	0	4	5	0	0	0	4	0	1	0	0	0	1	0	1	1	1	2	1	3	1	0	1	1	0	0	0	0	0	0
K00573	102	882	0	2	2	1	0	0	2	2	2	2	2	1	4	3	1	0	0	0	1	1	2	1	2	2	2	2	3	1	2	2	1	0	2	2	1	2	2	1	2	3	4	0	1	1	2	1	0
K00574	97	480	0	0	2	2	3	0	2	1	3	3	3	0	2	1	0	0	0	0	0	1	3	2	1	1	3	2	2	0	3	3	2	5	1	2	1	0	2	2	3	2	3	0	0	0	3	0	4
K00575	94	454	0	6	6	0	0	0	1	2	2	2	3	0	5	4	2	0	0	0	7	7	2	2	2	4	2	1	3	0	2	2	2	1	3	2	2	2	1	1	3	5	2	0	1	2	2	1	0
K00577	0	26	0	0	0	0	0	0	0	0	0	0	0	0	0	0	0	0	0	0	0	0	0	0	0	0	0	0	0	0	0	0	0	0	0	0	0	0	0	0	0	0	0	0	0	0	0	0	0
K00584	0	3	0	0	0	0	0	0	0	0	0	0	0	0	0	0	0	0	0	0	0	0	0	0	0	0	0	0	0	0	0	0	0	0	0	0	0	0	0	0	0	0	0	0	0	0	0	0	0
K00586	0	6	0	0	0	0	0	0	0	0	0	0	0	0	0	0	0	0	0	0	0	0	0	0	0	0	0	0	0	0	0	0	0	0	0	0	0	0	0	0	0	0	0	0	0	0	0	0	0
K00587	3	22	0	0	0	0	0	0	0	0	0	0	0	0	0	0	0	0	0	0	0	0	0	0	0	0	0	0	0	0	0	0	0	0	0	0	0	0	0	0	0	0	0	0	0	0	0	0	0
K00588	38	404	0	0	1	0	1	0	0	0	0	0	0	1	0	0	0	0	0	0	1	0	0	1	0	0	0	0	0	1	0	0	1	1	0	0	0	0	0	0	0	0	0	0	0	1	0	1	1
K00590	11	196	0	0	3	0	0	0	0	0	0	0	0	0	0	2	0	0	0	0	0	0	0	0	0	2	0	0	1	0	0	0	0	0	0	0	0	0	0	0	0	0	0	0	0	0	0	0	0
K00591	0	3	0	0	0	0	0	0	0	0	0	0	0	0	0	0	0	0	0	0	0	0	0	0	0	0	0	0	0	0	0	0	0	0	0	0	0	0	0	0	0	0	0	0	0	0	0	0	0
K00594	3	28	1	0	0	0	0	0	0	0	0	0	0	0	0	0	0	0	0	0	0	0	0	0	0	0	0	0	0	0	0	0	0	0	0	0	0	0	0	0	0	0	2	0	0	0	0	0	0
K00595	27	139	0	0	0	0	0	0	0	1	0	0	0	0	0	0	0	0	0	1	1	0	0	0	1	0	0	0	0	0	0	0	0	1	0	0	0	0	0	0	0	0	1	0	0	0	0	0	1
K00596	5	49	0	0	0	0	0	0	0	0	0	0	1	0	0	0	0	0	0	0	0	0	0	0	0	0	0	0	0	0	0	0	0	0	0	0	0	0	0	0	0	0	0	0	0	0	0	0	0
K00598	55	144	1	1	1	0	0	0	1	1	1	2	0	1	1	1	0	0	0	0	1	0	1	0	1	1	2	1	0	1	1	1	1	1	0	1	0	0	1	0	0	1	2	0	0	0	0	0	1
K00600	122	930	1	1	1	1	2	1	1	1	1	6	1	1	2	1	2	2	2	2	1	2	1	2	1	1	3	1	2	1	1	1	1	1	3	1	1	2	1	1	0	3	1	1	1	2	1	0	3
K00601	0	3	0	0	0	0	0	0	0	0	0	0	0	0	0	0	0	0	0	0	0	0	0	0	0	0	0	0	0	0	0	0	0	0	0	0	0	0	0	0	0	0	0	0	0	0	0	0	0
K00602	116	891	0	2	1	1	1	1	1	1	1	2	1	1	1	1	2	0	1	1	1	0	1	1	1	1	1	1	0	1	1	1	1	1	1	1	1	1	1	0	1	1	1	0	2	1	1	1	1
K00603	2	106	0	0	0	0	0	0	0	0	0	0	0	0	0	0	0	0	0	0	0	0	0	0	0	0	0	0	0	1	0	0	0	0	0	0	0	0	0	0	0	0	0	0	0	0	0	0	0
K00604	119	917	1	2	1	1	2	0	2	2	2	2	0	2	1	2	0	0	1	1	1	2	1	1	1	1	3	3	1	2	1	2	1	1	2	2	1	1	2	1	1	2	1	1	1	1	1	1	2
K00605	95	874	1	1	1	1	0	0	1	1	0	2	1	1	1	1	0	0	1	0	1	1	1	1	1	2	2	1	1	1	1	0	1	1	1	0	1	2	1	1	1	1	1	0	0	0	1	1	2
K00606	102	779	1	0	0	2	1	0	1	1	1	1	1	1	0	1	1	1	0	0	1	2	1	1	1	1	1	0	0	1	1	1	1	0	1	1	0	0	2	1	1	0	0	0	1	1	1	1	1
K00608	0	2	0	0	0	0	0	0	0	0	0	0	0	0	0	0	0	0	0	0	0	0	0	0	0	0	0	0	0	0	0	0	0	0	0	0	0	0	0	0	0	0	0	0	0	0	0	0	0
K00609	113	895	2	1	1	1	1	0	1	1	1	1	1	1	0	1	1	1	1	1	1	1	1	1	1	1	1	0	1	1	1	1	1	1	0	1	0	1	1	1	0	2	1	0	1	1	1	1	1
K00610	2	40	0	0	0	1	0	0	0	0	0	0	0	0	0	0	1	0	0	0	0	0	0	0	0	0	0	0	0	0	0	0	0	0	0	0	0	0	0	0	0	0	0	0	0	0	0	0	0
K00611	89	729	1	1	1	3	1	0	1	1	1	1	2	0	0	1	1	1	1	1	0	0	1	0	1	1	1	0	1	0	1	1	0	1	1	1	0	1	1	1	3	1	0	0	0	0	0	0	1
K00612	31	325	0	0	2	1	0	0	0	0	0	0	0	1	1	1	0	0	0	0	0	1	1	0	0	2	0	0	0	1	1	0	0	0	1	0	0	1	0	0	0	1	2	0	0	0	0	0	0
K00613	4	9	0	0	1	0	0	0	0	0	0	0	0	0	0	0	0	0	0	1	0	0	0	0	0	0	0	0	0	0	0	0	0	0	0	0	0	2	0	0	0	0	0	0	0	0	0	0	0
K00615	127	929	3	4	4	2	1	2	3	1	1	5	1	2	6	2	6	0	1	2	1	1	1	1	1	1	4	3	1	5	1	1	2	2	4	1	1	4	3	2	2	4	2	3	1	5	1	2	2
K00616	113	754	2	1	0	2	1	0	1	1	1	1	1	1	0	1	1	2	1	1	2	1	1	0	1	1	1	1	0	1	1	1	1	1	2	1	0	1	1	1	1	1	0	0	1	3	3	1	1
K00619	14	187	1	0	0	0	0	0	0	0	0	0	0	0	0	1	0	0	0	0	0	0	0	0	0	1	0	0	0	0	0	0	0	0	0	0	0	0	0	0	0	0	0	0	0	0	0	0	1
K00620	88	568	1	1	0	0	1	1	1	1	1	1	0	0	0	1	1	1	2	2	0	0	1	0	1	1	1	1	0	0	1	1	0	1	1	1	1	1	1	1	1	0	1	0	1	0	0	0	1
K00621	2	24	0	0	0	0	0	0	0	0	0	0	0	0	0	0	0	0	0	0	0	0	0	1	0	0	0	0	0	0	0	0	0	0	0	0	0	0	0	0	0	0	0	0	0	0	0	0	0
K00622	1	0	0	0	0	0	0	0	0	0	0	0	0	0	0	0	0	0	0	0	0	0	0	0	0	0	0	0	0	0	0	0	0	0	0	0	0	0	0	0	0	0	0	0	0	0	0	0	0
K00625	25	174	0	0	0	0	0	0	0	0	1	2	0	0	0	1	0	0	1	0	0	0	0	1	0	1	2	0	0	0	0	1	0	0	0	1	0	1	0	0	0	0	0	0	0	0	0	0	0
K00626	116	956	5	10	6	3	5	1	5	10	2	35	9	5	9	9	4	9	2	0	6	7	0	5	11	8	35	6	8	7	0	2	2	13	7	2	6	2	5	3	9	12	3	0	2	3	2	2	24
K00627	112	821	2	2	5	1	2	2	1	1	1	3	1	1	0	4	1	1	1	2	3	4	1	2	1	2	2	1	0	1	1	1	1	0	1	1	1	1	1	0	1	1	3	1	1	0	1	2	5
K00628	0	1	0	0	0	0	0	0	0	0	0	0	0	0	0	0	0	0	0	0	0	0	0	0	0	0	0	0	0	0	0	0	0	0	0	0	0	0	0	0	0	0	0	0	0	0	0	0	0
K00631	18	253	0	0	0	1	4	0	0	0	0	0	0	0	0	0	3	3	0	0	1	3	0	0	0	0	0	0	0	0	0	0	0	0	0	0	0	0	0	0	0	0	0	0	0	0	1	0	2
K00632	82	476	3	1	2	1	1	0	0	2	1	4	2	1	0	2	0	2	0	0	1	0	0	1	2	2	4	1	2	1	0	1	1	1	4	1	0	0	0	0	2	1	1	0	0	1	1	0	1
K00633	5	14	0	0	0	0	0	0	0	0	0	0	0	0	0	0	1	0	0	0	0	0	0	0	0	0	0	0	0	0	0	0	0	0	0	0	0	0	0	1	0	0	0	0	0	0	0	0	0
K00634	12	28	0	0	0	0	0	1	0	0	0	1	0	0	0	0	0	0	1	0	0	0	0	0	0	0	1	0	0	0	0	0	0	0	0	0	0	1	0	0	0	0	0	0	0	0	0	0	0
K00635	24	157	0	0	0	0	1	0	0	0	0	0	1	0	0	0	0	0	0	0	1	1	0	0	0	0	0	0	0	0	0	0	0	4	0	0	0	0	0	0	1	0	0	0	0	0	0	0	6
K00638	18	43	0	0	0	0	1	0	0	0	0	0	0	0	0	1	0	0	0	0	0	0	0	0	0	1	0	0	0	0	0	0	0	0	0	0	0	0	0	2	0	0	0	0	0	1	0	0	0
K00639	60	526	1	1	4	1	0	0	0	0	0	0	0	3	0	0	2	0	0	2	5	3	0	1	0	0	0	0	0	6	0	0	4	0	1	0	0	1	0	1	0	0	0	0	0	4	1	3	0
K00640	104	555	1	1	1	1	1	2	1	2	3	2	1	0	1	1	1	1	1	1	3	3	3	0	2	1	2	0	1	0	3	3	0	0	2	3	1	1	1	1	1	1	0	0	1	2	0	2	1
K00641	108	498	1	2	0	0	1	1	2	2	1	1	1	1	3	1	0	1	2	1	2	2	1	0	2	1	1	2	2	1	1	1	1	0	1	2	1	3	2	0	0	1	2	0	1	1	2	0	0
K00643	23	158	0	0	0	1	0	0	1	0	0	0	0	0	0	0	0	0	0	0	0	0	0	0	0	0	0	0	0	0	0	0	0	0	0	0	1	2	1	1	0	0	1	0	1	0	0	0	0
K00645	119	890	1	2	2	1	1	1	2	1	3	2	1	1	0	1	0	2	1	1	6	3	1	3	1	1	2	2	1	1	1	3	1	1	1	3	1	1	2	1	1	1	2	0	1	1	1	2	1
K00646	4	21	0	0	0	0	0	0	0	0	0	0	0	0	0	0	0	0	0	0	0	0	0	0	0	0	0	0	0	0	0	0	0	0	0	0	0	0	0	0	0	0	0	0	0	0	0	0	0
K00647	73	379	0	1	2	3	2	0	1	1	0	1	2	4	1	1	1	3	0	0	4	1	1	1	1	1	1	0	1	3	1	0	0	0	1	0	1	1	1	1	2	1	1	0	0	4	2	0	0
K00648	115	767	1	1	5	2	0	1	2	2	1	1	1	4	0	1	2	0	1	1	5	3	2	4	2	0	1	2	2	4	3	1	3	1	1	1	0	1	2	1	1	2	0	1	1	6	1	2	1
K00650	0	16	0	0	0	0	0	0	0	0	0	0	0	0	0	0	0	0	0	0	0	0	0	0	0	0	0	0	0	0	0	0	0	0	0	0	0	0	0	0	0	0	0	0	0	0	0	0	0
K00651	7	103	0	0	0	1	0	0	0	0	0	0	0	0	0	0	1	0	0	0	0	1	0	0	0	0	0	0	0	0	0	0	0	0	0	0	0	0	0	1	0	0	0	0	0	0	0	0	0
K00652	86	552	0	1	4	2	1	0	1	0	1	0	1	1	0	1	1	1	0	2	4	2	1	1	0	1	0	0	1	2	1	1	1	0	2	1	1	2	1	0	1	0	0	0	1	1	1	0	2
K00654	1	26	0	1	0	0	0	0	0	0	0	0	0	0	0	0	0	0	0	0	0	0	0	0	0	0	0	0	0	0	0	0	0	0	0	0	0	0	0	0	0	0	0	0	0	0	0	0	0
K00655	117	932	3	4	1	1	0	0	1	2	3	3	3	2	2	3	1	0	1	4	4	4	3	2	2	3	3	1	3	2	3	3	3	8	2	3	2	2	1	3	3	2	2	0	2	1	2	2	5
K00656	9	22	0	0	0	1	0	0	0	0	0	0	0	0	0	0	6	0	1	0	0	0	0	0	0	0	0	0	1	0	0	0	0	0	0	0	0	0	0	0	0	0	0	0	0	2	0	0	0
K00657	66	295	2	0	0	2	0	0	0	1	0	0	0	1	1	1	0	0	1	0	1	0	0	2	1	1	0	0	0	1	0	0	1	1	1	0	1	0	0	0	0	0	1	1	1	2	1	1	0
K00658	97	648	0	1	1	1	1	0	1	1	1	1	1	2	0	1	0	0	0	0	1	0	0	1	1	1	1	3	0	3	0	1	2	3	1	1	1	2	1	1	1	0	2	0	2	2	1	2	2
K00661	41	168	0	2	1	2	0	2	2	0	0	1	0	0	0	0	0	0	2	0	3	0	0	0	0	0	1	2	0	0	0	0	1	1	1	0	0	1	2	0	0	1	1	0	0	2	1	0	2
K00662	9	63	0	0	1	0	0	0	0	0	0	0	0	1	0	0	0	0	0	0	0	0	0	0	0	0	0	0	0	2	0	0	0	0	0	0	0	0	0	0	0	0	0	0	0	0	0	0	0
K00663	12	77	0	0	1	0	0	0	0	0	0	0	1	0	0	0	1	0	0	0	0	0	0	0	0	0	0	0	0	0	0	0	0	0	0	0	0	0	0	0	1	0	1	0	0	0	0	0	0
K00666	81	583	1	4	3	0	1	0	1	4	0	19	5	0	1	6	0	2	0	2	8	5	0	0	6	5	19	3	5	0	0	0	0	9	0	0	4	2	1	0	4	3	4	0	0	0	0	0	21
K00670	0	3	0	0	0	0	0	0	0	0	0	0	0	0	0	0	0	0	0	0	0	0	0	0	0	0	0	0	0	0	0	0	0	0	0	0	0	0	0	0	0	0	0	0	0	0	0	0	0
K00672	8	26	0	0	0	0	0	0	0	0	0	0	0	0	0	0	0	0	0	0	0	0	1	0	0	0	0	0	0	0	1	0	0	0	0	0	0	2	0	0	0	1	0	0	0	0	0	0	0
K00673	28	165	0	0	2	1	0	0	0	0	0	0	0	0	0	0	1	0	0	0	1	1	0	1	0	0	0	0	0	0	0	0	0	0	2	0	0	0	0	0	0	0	0	0	1	0	0	0	0
K00674	102	525	1	1	0	1	1	0	1	1	2	1	1	1	1	1	0	0	0	1	0	1	1	1	1	1	1	1	1	1	1	2	1	1	1	2	1	1	1	1	2	1	1	0	0	1	1	2	1
K00675	21	63	0	0	2	0	0	0	0	0	0	0	0	0	0	1	1	0	0	0	1	1	0	0	0	1	0	0	0	0	0	0	0	0	0	0	0	0	0	1	0	0	0	0	0	0	0	0	0
K00677	91	673	0	2	0	2	1	0	1	1	1	1	1	1	0	1	1	0	0	0	1	1	1	1	1	1	1	1	0	1	1	1	1	0	1	1	1	1	1	1	0	1	0	0	0	2	1	1	0
K00680	3	0	0	0	0	1	0	0	0	0	0	0	0	0	0	0	0	0	1	0	0	0	0	0	0	0	0	0	0	0	0	0	0	0	0	0	0	0	0	0	0	0	0	0	0	0	0	0	0
K00681	102	824	1	6	4	2	0	1	2	5	4	9	5	1	7	7	1	0	0	0	0	1	0	1	5	6	8	4	2	1	0	4	2	1	2	4	2	5	2	1	5	5	9	0	0	1	2	1	0
K00682	9	178	0	0	2	0	0	0	0	0	0	0	0	0	0	0	0	0	0	0	0	0	0	0	0	0	0	0	0	0	0	0	0	1	0	0	0	1	0	0	0	0	1	0	0	0	0	0	1
K00683	7	160	0	0	0	0	0	0	0	0	0	0	0	1	0	0	0	0	0	0	0	0	0	0	0	0	0	0	0	0	0	0	1	0	0	0	0	0	0	0	0	0	0	0	0	0	0	0	0
K00684	102	534	0	1	0	1	2	0	1	1	1	0	1	1	0	1	0	1	0	1	0	1	1	1	1	2	1	1	0	1	1	1	1	1	1	1	2	0	1	1	0	1	0	0	2	1	1	1	0
K00687	2	4	0	0	0	0	0	0	0	0	0	0	0	0	0	0	0	0	1	0	0	0	0	0	0	0	0	0	0	0	0	0	0	0	0	0	0	0	0	0	0	0	0	0	0	0	0	0	0
K00688	69	234	2	1	1	3	0	0	1	0	0	1	0	0	1	1	4	0	0	1	1	1	1	0	0	1	1	1	0	0	1	0	0	1	0	0	0	2	1	2	0	1	0	0	0	0	0	1	1
K00690	3	89	0	0	0	0	0	0	0	0	0	0	0	0	0	0	0	0	0	0	0	0	0	0	0	0	0	0	0	0	0	0	0	0	0	0	0	0	0	0	0	0	0	0	0	0	0	0	0
K00691	13	60	0	0	0	0	0	1	0	0	0	0	0	0	0	0	0	0	1	0	0	0	0	0	0	0	0	0	0	0	0	0	1	0	0	0	0	0	0	0	0	0	0	0	0	1	0	0	0
K00692	5	4	0	0	0	0	0	0	0	0	0	0	0	0	0	0	0	0	0	0	0	0	0	0	0	0	0	0	0	0	0	0	0	0	0	0	0	0	0	1	0	0	0	0	0	0	0	0	0
K00693	0	22	0	0	0	0	0	0	0	0	0	0	0	0	0	0	0	0	0	0	0	0	0	0	0	0	0	0	0	0	0	0	0	0	0	0	0	0	0	0	0	0	0	0	0	0	0	0	0
K00694	35	175	1	0	0	0	0	0	1	0	0	0	0	0	2	2	0	0	0	0	1	0	1	1	0	2	0	2	0	0	1	0	0	0	0	0	0	3	1	1	0	2	0	0	0	0	1	0	0
K00695	0	6	0	0	0	0	0	0	0	0	0	0	0	0	0	0	0	0	0	0	0	0	0	0	0	0	0	0	0	0	0	0	0	0	0	0	0	0	0	0	0	0	0	0	0	0	0	0	0
K00696	14	33	0	0	0	0	0	0	0	0	0	0	0	0	0	0	0	0	0	0	0	0	2	0	0	0	0	0	0	0	2	0	0	0	0	0	0	1	0	0	0	0	0	0	0	1	0	0	0
K00697	63	295	1	2	1	2	0	0	1	1	0	1	1	0	1	1	0	0	0	1	0	1	0	0	1	1	1	1	1	0	0	0	0	2	1	0	1	1	1	1	1	0	1	0	0	0	1	0	3
K00700	82	219	1	2	1	1	0	0	1	0	0	2	1	0	1	1	1	0	0	2	4	2	1	0	0	2	2	1	1	0	1	0	1	1	0	0	0	1	1	1	1	1	4	1	0	1	0	1	2
K00701	2	15	0	0	1	0	0	0	0	0	0	0	0	0	0	0	0	0	0	0	0	0	0	0	0	0	0	0	0	0	0	0	0	0	0	0	0	0	0	0	0	0	0	0	0	0	1	0	0
K00702	16	16	0	0	0	3	0	2	0	0	1	0	0	0	0	0	2	0	1	0	0	0	0	0	0	0	0	0	0	0	0	1	0	0	0	1	0	0	0	0	0	0	0	0	0	0	0	0	0
K00703	73	298	0	1	2	1	0	0	0	0	0	1	0	1	1	1	1	0	0	0	3	2	1	0	0	1	1	0	2	1	1	0	2	0	0	0	0	1	0	1	1	1	3	0	0	3	0	2	0
K00705	59	134	1	1	2	3	0	0	1	0	0	1	0	0	2	1	2	0	0	1	1	2	0	0	0	1	1	2	1	0	0	0	0	0	0	0	0	1	1	0	1	1	1	0	0	0	0	1	0
K00712	3	27	0	0	1	0	0	0	0	0	0	0	0	0	0	0	0	0	0	0	0	0	0	0	0	0	0	0	0	0	0	0	0	0	0	0	0	0	0	0	0	0	0	0	0	0	0	0	0
K00713	3	38	0	1	0	0	0	0	0	0	0	0	0	0	0	0	0	0	0	0	0	0	0	0	0	0	0	0	0	0	0	0	0	0	0	0	0	0	0	0	0	0	0	0	0	0	0	0	0
K00720	8	50	0	0	0	0	0	0	0	0	0	0	0	0	0	0	0	0	0	0	2	0	0	0	0	0	0	0	0	0	0	0	0	0	0	0	0	2	0	0	0	0	1	0	0	0	0	0	0
K00721	74	705	1	0	3	0	0	0	2	0	0	1	0	1	1	0	0	0	0	1	1	1	1	0	0	0	1	1	0	1	1	0	1	2	0	0	1	1	2	1	0	1	0	2	0	1	1	1	1
K00725	0	2	0	0	0	0	0	0	0	0	0	0	0	0	0	0	0	0	0	0	0	0	0	0	0	0	0	0	0	0	0	0	0	0	0	0	0	0	0	0	0	0	0	0	0	0	0	0	0
K00726	0	1	0	0	0	0	0	0	0	0	0	0	0	0	0	0	0	0	0	0	0	0	0	0	0	0	0	0	0	0	0	0	0	0	0	0	0	0	0	0	0	0	0	0	0	0	0	0	0
K00728	14	126	1	0	0	0	0	0	0	0	0	0	0	0	0	0	0	0	0	2	0	0	0	0	0	0	0	0	0	0	0	0	1	1	0	0	0	0	0	0	0	0	0	0	0	0	0	0	0
K00729	2	163	0	0	0	0	0	0	0	0	0	0	0	0	0	0	0	0	0	0	1	0	0	0	0	0	0	0	0	0	0	0	0	0	0	0	0	0	0	0	0	0	0	0	0	0	0	0	0
K00737	2	7	0	0	0	0	0	0	0	0	0	0	0	0	0	0	0	0	0	0	0	0	0	0	0	0	0	0	0	0	0	0	0	0	0	0	0	0	0	0	0	0	0	0	0	0	0	0	0
K00745	0	1	0	0	0	0	0	0	0	0	0	0	0	0	0	0	0	0	0	0	0	0	0	0	0	0	0	0	0	0	0	0	0	0	0	0	0	0	0	0	0	0	0	0	0	0	0	0	0
K00748	91	656	0	1	0	1	1	0	1	1	1	1	1	1	0	1	1	1	0	0	1	1	1	2	1	1	1	0	0	2	1	1	1	0	1	1	0	1	1	1	0	1	0	0	1	1	1	1	0
K00752	7	11	0	0	0	0	0	0	0	0	0	0	0	0	0	0	0	0	0	0	1	1	0	0	0	0	0	0	0	0	0	0	0	0	0	0	0	0	0	0	0	0	0	0	0	1	0	0	0
K00754	29	305	0	0	0	0	0	0	1	0	0	0	0	1	0	0	1	0	0	0	1	0	0	0	0	0	0	0	0	1	0	0	1	0	0	0	0	0	1	0	0	0	0	0	0	1	0	2	0
K00756	13	154	0	0	2	0	0	1	0	0	0	0	0	0	0	0	0	0	1	0	1	2	0	0	0	0	0	0	0	0	0	0	0	0	0	0	0	0	0	0	0	0	0	0	0	0	0	0	2
K00757	20	107	0	0	0	1	0	0	0	0	0	0	0	1	0	0	0	0	0	0	0	0	0	0	0	0	0	0	0	1	0	0	1	0	0	0	0	0	0	0	0	0	0	0	0	1	0	1	0
K00758	23	243	0	0	2	1	0	0	0	0	0	0	1	0	0	0	1	0	0	1	1	2	0	0	0	0	0	0	0	0	0	0	0	1	1	0	2	0	0	1	1	0	0	0	0	0	0	0	2
K00759	83	613	1	0	1	1	1	1	1	1	0	0	1	1	0	1	1	1	1	1	0	1	1	0	1	1	0	1	0	1	1	0	0	1	1	0	0	0	1	1	0	0	1	0	0	1	1	1	1
K00760	61	608	1	0	1	1	1	1	0	0	0	0	0	1	0	1	0	1	1	1	0	1	1	1	0	1	0	0	0	1	1	0	1	0	1	0	0	1	0	1	0	0	1	0	1	1	1	1	2
K00761	82	339	1	1	0	1	1	1	0	1	0	1	1	1	1	2	0	1	2	1	1	0	0	1	1	2	1	0	1	1	0	0	1	1	1	0	0	1	0	1	1	1	0	0	0	1	0	1	1
K00762	112	880	1	1	0	1	1	1	1	2	1	1	1	1	2	1	1	1	0	1	1	1	1	1	2	1	1	1	0	1	1	1	1	1	1	1	0	1	1	0	0	2	1	0	1	0	1	0	1
K00763	86	420	1	1	1	2	1	0	1	2	1	1	1	0	1	1	1	3	0	2	1	1	0	0	2	1	2	0	1	0	0	1	0	1	1	1	0	2	1	0	2	1	1	2	0	1	1	1	2
K00764	122	920	2	1	1	2	2	2	1	1	1	1	1	1	0	1	4	1	2	2	1	1	1	1	1	1	1	1	2	1	1	1	1	1	1	1	1	1	1	1	1	1	0	0	1	2	2	1	2
K00765	107	731	1	2	1	1	1	1	1	1	1	1	0	0	1	1	0	0	1	1	1	0	1	1	1	1	1	2	0	0	1	1	1	1	1	1	1	1	1	0	1	1	1	0	1	1	1	1	1
K00766	110	856	1	3	2	1	2	1	1	2	2	2	2	0	2	2	1	0	1	0	0	0	1	2	2	2	2	1	1	0	2	2	1	1	1	2	0	1	1	1	2	2	2	0	1	1	1	1	1
K00767	102	781	1	0	1	2	2	0	1	1	1	1	1	1	0	1	1	1	0	0	1	1	1	1	1	0	1	1	1	1	1	1	1	1	2	1	1	1	1	0	1	0	0	0	1	2	1	1	0
K00768	69	299	0	2	1	0	2	0	0	1	1	1	1	0	1	1	1	0	0	2	0	0	1	0	1	1	1	0	1	0	1	1	0	2	1	1	0	1	0	1	1	1	0	0	0	1	0	0	2
K00769	17	102	0	0	0	1	0	0	1	0	0	0	0	0	0	0	1	0	0	0	0	0	0	0	0	0	0	1	0	0	0	0	0	0	0	0	0	0	1	1	0	0	0	0	0	0	0	0	0
K00772	26	456	0	0	0	0	0	1	0	0	0	0	0	0	0	0	0	0	0	0	2	0	0	0	0	0	0	0	0	0	0	0	0	0	0	0	0	0	0	0	0	0	1	0	0	0	0	0	0
K00773	118	808	1	1	1	1	1	1	1	2	1	1	1	1	2	0	0	1	2	2	2	2	1	2	1	1	1	1	1	1	1	1	1	0	1	1	1	1	1	1	1	1	0	1	1	1	1	2	1
K00782	30	361	0	0	0	0	0	1	0	0	0	0	0	0	0	2	0	0	1	1	0	0	0	0	0	4	0	0	0	0	0	0	1	1	0	0	0	1	0	0	0	0	0	0	0	2	0	1	1
K00783	105	478	1	1	1	1	1	0	1	2	1	1	1	1	0	1	1	1	1	0	1	0	1	1	2	1	1	1	0	1	1	1	1	0	1	1	1	1	1	0	1	1	1	0	1	1	1	1	0
K00784	45	643	2	0	1	0	0	2	0	0	0	0	0	1	0	0	1	0	2	0	2	0	0	0	0	0	0	0	0	1	0	0	1	0	1	0	1	1	0	1	0	0	1	0	0	1	0	1	0
K00786	30	235	1	1	0	0	0	0	0	0	0	1	0	0	1	1	0	0	0	0	0	0	1	0	0	1	1	0	0	0	1	0	0	0	2	0	0	0	0	1	0	2	0	0	0	0	0	0	0
K00788	103	680	1	1	1	1	1	1	2	1	1	0	1	0	0	1	1	1	1	2	1	1	1	1	1	1	0	1	0	0	1	3	1	0	1	1	2	2	2	1	1	0	2	0	2	2	1	0	1
K00789	117	925	1	2	0	1	1	1	1	1	1	1	0	1	1	1	1	0	1	1	1	0	1	1	1	1	1	0	1	1	1	1	1	1	1	1	2	1	1	1	1	1	0	0	1	1	1	1	1
K00790	120	807	1	2	1	2	1	1	1	1	1	1	0	1	1	1	1	0	2	1	0	1	1	1	1	1	1	0	0	1	1	1	1	2	1	1	1	1	2	1	2	1	2	1	2	1	1	2	1
K00791	112	868	1	1	1	1	1	1	2	0	1	1	1	1	0	1	1	1	1	2	1	1	1	1	0	1	1	0	1	1	1	2	2	1	1	1	1	0	1	1	2	0	1	1	1	1	1	0	1
K00793	117	865	0	1	1	0	1	1	1	1	1	1	1	1	1	1	0	2	1	1	1	1	1	1	1	1	1	1	0	1	1	1	1	1	1	1	0	1	1	1	1	1	0	0	1	1	1	1	1
K00794	118	862	0	2	1	3	2	1	1	2	2	2	2	1	1	1	1	0	1	1	1	0	1	1	1	1	2	1	1	1	1	2	1	1	1	2	1	1	1	1	2	1	0	0	1	1	1	1	1
K00795	79	399	0	1	2	1	1	0	1	1	1	1	1	0	0	1	1	1	0	0	1	0	1	1	2	1	1	1	1	0	1	1	0	0	1	1	0	0	1	1	1	1	0	0	2	0	1	0	0
K00796	114	872	1	1	1	1	1	1	1	1	1	1	1	1	1	1	0	1	1	1	1	1	1	1	1	1	1	1	1	1	1	1	1	1	1	1	1	2	1	0	1	1	2	0	0	1	1	0	1
K00797	76	524	1	2	1	1	0	1	2	1	3	2	3	0	4	3	0	0	0	1	4	5	1	0	1	2	2	0	4	0	1	2	0	0	3	2	1	2	1	0	3	2	0	0	0	2	1	0	2
K00798	100	703	0	1	0	0	0	1	1	2	1	1	1	1	1	0	1	0	0	1	1	1	1	0	1	1	1	0	0	1	1	1	1	1	1	1	1	1	1	1	1	1	1	0	0	1	1	1	1
K00799	94	469	0	12	14	12	6	0	9	14	6	25	20	0	16	14	6	5	0	0	12	19	6	7	13	12	27	5	12	0	4	6	0	0	12	6	22	17	12	10	22	26	10	0	3	0	13	0	2
K00800	117	879	1	1	0	1	1	1	1	1	1	1	1	1	1	2	0	1	1	1	2	1	1	1	1	1	1	1	1	1	1	1	1	1	2	1	1	3	1	1	1	1	0	0	1	1	0	2	0
K00801	13	100	0	0	0	0	0	0	0	0	0	0	0	1	0	1	0	0	0	0	0	1	0	0	0	2	0	0	0	1	0	0	0	0	0	0	0	0	0	0	0	0	0	0	0	0	0	0	0
K00803	19	256	0	0	2	0	0	0	0	0	0	0	0	0	0	0	0	0	0	0	0	2	0	0	0	0	0	0	1	0	0	0	0	1	0	0	0	0	1	0	0	0	0	0	0	0	0	0	1
K00805	17	190	1	0	1	0	0	3	0	0	0	0	0	0	0	0	0	0	2	1	0	0	0	0	0	0	0	0	0	0	0	0	0	1	0	0	0	0	0	0	0	0	1	0	0	0	0	0	0
K00806	111	890	1	1	1	1	1	0	1	1	1	1	1	1	1	0	1	0	1	1	0	1	1	2	1	1	1	0	1	1	1	2	1	1	1	1	1	2	1	1	0	1	1	0	2	1	1	1	1
K00808	17	24	0	0	0	0	0	0	1	0	0	0	0	0	0	0	0	0	0	0	0	0	1	1	0	0	0	1	0	0	1	0	0	0	0	0	0	1	1	0	0	0	2	0	0	0	0	0	0
K00809	33	264	0	0	0	0	0	0	0	0	0	0	0	1	0	0	0	0	0	0	0	1	0	0	0	0	0	0	0	1	0	0	1	0	0	0	1	0	0	0	0	0	0	0	0	2	0	1	0
K00810	0	2	0	0	0	0	0	0	0	0	0	0	0	0	0	0	0	0	0	0	0	0	0	0	0	0	0	0	0	0	0	0	0	0	0	0	0	0	0	0	0	0	0	0	0	0	0	0	0
K00812	91	819	2	1	1	5	2	0	1	0	0	3	1	3	3	0	0	3	1	0	0	0	1	1	0	0	3	1	0	5	2	0	3	1	0	0	0	1	1	1	1	2	1	0	1	2	0	6	3
K00813	8	126	0	0	0	1	0	0	0	0	0	0	0	0	0	0	0	0	0	0	0	2	0	0	0	0	0	0	0	0	0	0	0	0	0	0	0	0	0	1	0	0	0	0	0	0	0	0	0
K00814	0	19	0	0	0	0	0	0	0	0	0	0	0	0	0	0	0	0	0	0	0	0	0	0	0	0	0	0	0	0	0	0	0	0	0	0	0	0	0	0	0	0	0	0	0	0	0	0	0
K00817	114	851	2	3	2	2	1	2	1	2	2	4	1	0	2	2	1	1	1	2	2	1	2	2	2	2	4	4	2	0	2	2	1	1	2	2	0	0	1	2	2	2	1	0	1	2	3	1	4
K00818	0	6	0	0	0	0	0	0	0	0	0	0	0	0	0	0	0	0	0	0	0	0	0	0	0	0	0	0	0	0	0	0	0	0	0	0	0	0	0	0	0	0	0	0	0	0	0	0	0
K00819	38	259	0	0	0	0	1	0	1	0	1	1	0	1	0	0	0	1	0	0	0	0	0	0	0	0	1	1	0	1	0	1	0	1	0	1	0	0	1	0	0	0	1	0	0	1	0	1	0
K00820	123	913	1	1	0	1	1	1	1	1	1	1	1	1	2	1	0	0	2	1	1	1	1	1	1	1	1	0	0	1	2	1	1	1	3	1	1	3	1	2	1	1	2	1	1	1	1	1	3
K00821	110	719	1	2	3	2	1	1	1	1	1	1	1	1	1	1	2	1	1	1	1	0	1	1	1	0	1	0	1	1	2	1	2	1	1	1	0	1	1	1	2	2	0	0	1	4	1	4	2
K00822	52	187	0	1	0	0	0	0	1	0	1	1	1	0	4	1	0	0	0	0	0	0	0	0	0	2	1	1	0	0	0	1	0	0	1	1	2	0	1	1	2	3	3	0	0	0	1	0	0
K00823	35	302	0	1	1	2	0	0	0	1	0	1	0	0	1	1	1	0	0	0	1	1	0	0	1	1	1	0	0	0	0	0	0	0	0	0	0	0	0	0	0	1	0	0	0	0	0	0	0
K00824	45	329	0	0	0	0	0	0	1	0	1	1	0	0	0	1	0	0	0	0	1	0	1	0	0	2	1	1	0	0	1	1	1	0	0	1	1	0	1	0	0	1	1	0	0	0	0	0	0
K00826	116	950	1	1	2	1	0	0	2	1	1	1	1	2	2	1	2	0	1	2	1	3	1	2	1	1	1	1	1	2	1	1	4	2	1	1	2	2	2	1	0	2	2	0	3	3	1	2	2
K00827	0	34	0	0	0	0	0	0	0	0	0	0	0	0	0	0	0	0	0	0	0	0	0	0	0	0	0	0	0	0	0	0	0	0	0	0	0	0	0	0	0	0	0	0	0	0	0	0	0
K00830	34	371	0	0	2	0	0	0	2	0	1	1	0	0	1	1	0	0	0	0	0	0	0	0	0	1	1	1	0	0	0	1	0	1	0	1	1	3	2	0	0	1	0	0	0	0	0	0	0
K00831	112	604	1	1	1	1	2	0	1	1	1	1	1	1	2	1	1	1	1	2	1	1	1	1	1	1	1	1	0	1	1	1	2	1	1	1	1	2	1	0	2	1	0	0	2	1	0	1	0
K00832	54	126	0	1	0	1	1	0	0	1	1	2	1	0	2	2	1	0	0	0	0	2	0	0	2	2	0	0	2	0	0	1	0	0	1	0	0	0	0	1	1	1	0	0	0	0	1	0	0
K00833	86	429	0	0	1	1	1	0	1	0	1	0	1	1	0	1	2	0	0	1	1	1	1	1	0	1	0	1	0	1	1	1	1	0	1	1	1	2	1	0	1	0	0	0	2	1	1	0	1
K00835	5	43	0	0	0	1	0	0	0	0	0	0	0	0	0	0	1	0	0	0	2	0	0	0	0	0	0	0	0	0	0	0	0	0	0	0	0	0	0	0	0	0	0	0	0	0	0	0	0
K00836	16	147	0	0	3	1	1	0	0	0	1	0	0	0	0	0	0	1	0	0	0	0	0	0	0	0	0	0	0	0	0	1	0	0	0	1	0	0	0	0	0	0	0	0	0	0	0	0	1
K00839	3	45	0	0	0	1	0	0	0	0	0	0	0	0	0	0	0	0	0	0	0	0	0	0	0	0	0	0	0	0	0	0	0	1	0	0	0	0	0	0	0	0	0	0	0	0	0	0	0
K00840	4	16	0	0	0	1	0	0	0	0	0	0	0	0	0	0	0	0	0	0	0	0	0	0	0	0	0	0	0	0	0	0	0	0	0	0	0	0	0	0	0	0	0	0	0	0	0	0	0
K00841	5	26	0	0	0	0	0	1	0	0	0	0	0	0	0	0	0	0	1	0	0	0	0	0	0	0	0	0	0	0	0	0	0	0	0	0	0	0	0	0	0	0	0	0	0	0	0	0	0
K00842	1	2	0	0	0	0	0	0	0	0	0	0	0	0	0	0	0	0	0	0	0	0	0	0	0	0	0	0	0	0	0	0	0	0	0	0	0	0	0	0	0	0	0	0	0	0	0	0	0
K00844	0	12	0	0	0	0	0	0	0	0	0	0	0	0	0	0	0	0	0	0	0	0	0	0	0	0	0	0	0	0	0	0	0	0	0	0	0	0	0	0	0	0	0	0	0	0	0	0	0
K00845	85	468	1	1	1	5	0	0	1	0	0	1	1	0	0	2	3	0	1	1	1	2	0	1	0	2	1	1	1	0	0	0	1	0	5	0	1	4	1	0	1	0	2	1	0	3	3	1	1
K00846	1	24	0	0	0	0	0	0	0	0	0	0	0	0	0	0	0	0	0	0	0	0	0	0	0	0	0	0	0	0	0	0	0	0	0	0	0	0	0	0	0	0	0	0	0	0	0	0	0
K00847	65	450	1	1	1	2	0	1	0	0	0	1	0	0	0	0	3	0	1	0	0	1	0	0	0	0	0	0	0	0	0	0	0	1	1	0	1	2	0	2	1	0	1	0	0	1	1	0	1
K00848	9	85	1	0	0	1	0	0	0	0	0	0	0	0	0	0	1	0	0	0	0	0	0	0	0	0	0	0	0	0	0	0	0	1	0	0	0	0	0	0	0	0	0	0	0	0	0	0	1
K00849	32	273	1	0	1	1	0	0	0	0	0	0	0	0	0	0	1	0	0	2	2	1	0	0	0	0	0	0	0	0	0	0	1	1	2	0	0	0	0	0	0	0	0	0	0	2	0	0	1
K00850	30	205	0	0	0	1	0	1	0	0	0	0	0	1	0	0	1	0	1	2	0	0	0	0	0	0	0	0	0	1	0	0	2	0	0	0	0	0	0	0	0	0	0	0	0	1	0	1	0
K00851	53	165	0	1	1	1	0	0	1	1	0	0	1	0	1	1	0	0	0	0	1	0	0	0	1	1	0	0	1	0	0	0	0	1	1	0	1	1	1	0	1	1	1	0	0	0	0	0	3
K00852	55	359	1	1	0	6	0	0	0	0	0	3	2	0	2	0	1	0	1	2	0	0	0	0	0	0	3	0	2	0	0	0	0	0	0	0	1	0	0	1	2	2	2	0	0	0	2	1	1
K00853	12	98	1	0	0	1	0	0	0	0	0	0	0	0	0	0	1	0	0	1	0	0	0	0	0	0	0	0	0	0	0	0	0	0	0	0	0	0	0	0	0	0	0	0	0	1	0	0	0
K00854	48	342	2	1	0	1	0	0	0	0	0	2	1	1	0	0	2	0	0	0	1	1	0	0	0	0	2	0	0	1	0	0	0	0	1	0	0	0	0	3	1	0	3	0	0	2	0	0	1
K00855	16	91	0	0	0	2	0	0	1	0	0	1	0	0	0	0	1	0	0	0	0	0	0	0	0	0	0	1	0	0	0	0	0	0	0	0	0	1	1	0	0	1	0	0	0	0	0	0	0
K00856	74	475	0	1	0	0	1	0	1	1	1	1	1	0	1	1	0	0	0	0	0	0	1	0	1	1	1	1	2	0	1	1	0	1	0	1	1	1	1	0	1	1	1	0	1	0	1	0	1
K00857	52	372	1	0	0	2	0	1	0	0	0	0	0	1	0	0	0	0	1	1	1	1	0	1	0	0	0	0	0	1	0	0	1	1	1	0	0	0	0	0	0	0	0	0	0	1	1	1	0
K00858	115	901	3	1	2	1	1	1	1	0	2	1	0	1	1	2	1	1	1	1	2	1	1	1	1	1	1	0	0	1	1	1	1	1	1	1	0	2	1	1	1	1	0	0	1	1	1	1	1
K00859	115	857	1	2	1	1	1	1	1	1	1	1	0	1	1	1	2	1	1	1	1	0	1	1	1	1	1	1	0	1	1	1	1	1	1	1	1	1	1	1	1	0	1	1	1	1	0	2	0
K00860	16	392	0	0	1	1	0	0	0	0	0	0	1	0	1	0	0	0	0	0	2	0	0	0	0	0	0	0	0	0	0	0	0	0	0	0	0	0	0	0	1	1	1	0	0	1	0	0	0
K00861	0	2	0	0	0	0	0	0	0	0	0	0	0	0	0	0	0	0	0	0	0	0	0	0	0	0	0	0	0	0	0	0	0	0	0	0	0	0	0	0	0	0	0	0	0	0	0	0	0
K00862	2	34	0	0	0	1	0	0	0	0	0	0	0	0	0	0	0	0	0	0	0	0	0	0	0	0	0	0	0	0	0	0	0	0	0	0	0	0	0	0	0	0	0	0	0	0	0	0	0
K00863	13	63	0	0	0	1	0	0	0	0	0	0	0	0	0	0	1	0	0	2	1	0	0	0	0	0	0	0	0	0	0	0	0	0	0	0	0	1	0	0	0	0	0	0	0	0	0	0	2
K00864	100	654	2	1	1	1	1	2	1	1	1	1	1	1	1	1	1	1	2	1	1	2	0	1	1	1	1	1	1	1	0	1	0	1	1	1	1	2	1	0	2	1	1	0	0	2	1	0	3
K00865	24	261	1	0	0	1	2	1	0	0	0	1	0	0	0	0	1	2	0	1	1	0	0	0	0	0	1	0	0	0	0	0	0	2	0	0	0	0	0	0	0	0	0	0	0	0	0	0	0
K00867	26	82	1	0	0	1	1	0	1	0	0	0	0	0	0	0	1	0	0	1	0	0	0	0	0	0	0	1	0	0	0	0	0	1	0	0	1	1	1	1	0	0	2	0	0	0	0	0	3
K00868	31	119	1	0	0	2	0	1	0	0	0	1	0	0	1	0	3	0	1	2	0	1	0	0	0	0	1	0	0	0	0	0	0	1	0	0	1	0	0	1	0	1	1	0	0	0	1	0	2
K00869	23	155	0	0	1	0	0	1	0	0	0	0	0	1	0	0	0	0	2	0	1	2	0	1	0	0	0	0	0	2	0	0	0	0	0	0	0	0	0	0	0	0	0	0	0	1	0	1	0
K00870	1	18	0	0	1	0	0	0	0	0	0	0	0	0	0	0	0	0	0	0	0	0	0	0	0	0	0	0	0	0	0	0	0	0	0	0	0	0	0	0	0	0	0	0	0	0	0	0	0
K00872	31	389	1	0	1	1	0	1	0	0	0	0	0	0	0	0	1	0	2	1	0	0	0	1	0	0	0	0	0	0	0	0	1	1	0	0	0	0	0	0	0	0	0	0	0	1	1	0	0
K00873	116	760	1	2	2	2	0	1	2	1	1	2	1	1	2	3	2	0	1	1	2	1	1	1	1	4	2	1	2	2	1	1	1	2	2	1	1	3	3	1	1	0	1	2	0	1	1	1	2
K00874	53	212	0	1	0	1	0	0	0	1	0	1	1	0	1	1	1	0	0	2	0	0	0	0	1	1	1	0	1	0	0	0	1	0	0	0	1	0	0	1	1	1	0	0	0	2	3	1	1
K00875	6	26	0	0	0	2	0	0	0	0	0	0	0	0	0	0	0	0	0	0	0	0	0	0	0	0	0	0	0	0	0	0	0	0	0	0	0	0	0	1	0	0	1	0	0	0	0	0	0
K00876	33	292	0	0	1	2	0	0	0	0	0	0	0	0	0	0	0	0	0	1	1	2	0	1	0	0	0	0	0	0	0	0	1	1	1	0	0	0	0	0	0	0	0	1	0	1	0	0	2
K00878	23	80	1	0	1	1	2	1	0	0	0	0	0	0	0	0	0	1	2	2	0	0	0	1	0	0	0	0	0	0	0	0	0	0	0	0	0	0	0	0	0	0	0	0	0	0	0	0	1
K00879	8	49	0	0	0	0	0	0	0	0	0	0	0	0	0	0	1	0	0	0	0	0	0	0	0	0	0	0	0	0	0	0	0	0	1	0	0	0	0	0	0	0	0	0	0	1	0	0	0
K00880	3	19	0	0	0	1	0	0	0	0	0	0	0	0	0	0	0	0	0	0	0	0	0	0	0	0	0	0	0	0	0	0	0	0	0	0	0	0	0	0	0	0	0	0	0	0	0	0	0
K00881	1	0	0	0	0	1	0	0	0	0	0	0	0	0	0	0	0	0	0	0	0	0	0	0	0	0	0	0	0	0	0	0	0	0	0	0	0	0	0	0	0	0	0	0	0	0	0	0	0
K00882	19	99	1	0	0	1	0	1	0	0	0	0	0	0	1	0	0	0	1	1	0	0	0	0	0	0	0	0	0	0	0	0	0	0	0	0	0	1	0	0	0	1	0	0	0	0	0	0	1
K00883	31	62	0	1	0	0	0	0	0	0	0	0	1	0	1	0	0	0	0	0	0	0	0	0	0	0	1	0	1	0	0	0	0	0	0	0	0	0	0	1	1	1	1	0	0	0	0	0	0
K00884	9	72	0	0	0	2	0	0	0	0	0	0	0	0	0	0	1	0	0	0	0	0	0	0	0	0	0	0	0	0	0	0	0	0	0	0	0	0	0	1	0	0	0	0	0	0	1	0	0
K00885	2	1	0	0	0	0	0	0	0	0	0	0	0	0	0	0	1	0	0	0	0	0	0	0	0	0	0	0	0	0	0	0	0	0	0	0	0	0	0	2	0	0	0	0	0	0	0	0	0
K00886	22	107	1	0	0	0	0	0	0	0	0	0	0	0	0	0	0	0	0	2	0	1	0	0	0	0	0	0	0	0	0	0	1	1	0	0	0	0	0	1	0	1	1	0	0	0	0	0	0
K00887	15	101	0	0	0	0	0	1	0	0	0	0	0	1	0	0	0	0	1	0	0	0	0	0	0	0	0	0	0	1	0	0	1	0	0	0	0	0	0	0	0	0	0	0	0	1	0	0	0
K00891	112	842	1	1	0	2	1	1	1	1	1	1	1	1	0	2	2	0	1	1	1	1	1	1	0	1	1	0	1	1	1	1	1	0	1	1	1	1	1	1	1	1	0	0	1	1	1	1	1
K00892	3	10	0	0	0	1	0	0	0	0	0	0	0	0	0	0	0	0	0	0	0	0	0	0	0	0	0	0	0	0	0	0	0	0	0	0	0	0	0	0	0	0	0	0	0	0	0	0	0
K00893	0	1	0	0	0	0	0	0	0	0	0	0	0	0	0	0	0	0	0	0	0	0	0	0	0	0	0	0	0	0	0	0	0	0	0	0	0	0	0	0	0	0	0	0	0	0	0	0	0
K00895	3	42	0	0	2	0	0	0	0	0	0	0	0	0	0	0	0	0	0	1	0	0	0	0	0	0	0	0	0	0	0	0	0	0	0	0	0	0	0	0	0	0	0	0	0	0	0	0	0
K00897	2	7	0	0	0	0	0	0	0	0	0	0	0	0	0	0	0	0	0	0	0	0	0	0	0	0	0	0	0	0	0	0	0	0	0	0	0	0	0	0	0	0	0	0	0	0	0	0	0
K00899	3	31	0	0	0	1	0	0	0	0	0	0	0	0	0	0	0	0	0	0	0	0	0	0	0	0	0	0	0	0	0	0	0	0	0	0	0	0	0	0	0	0	0	0	0	0	0	0	0
K00901	78	262	0	1	0	1	0	0	1	1	1	1	1	1	1	1	1	0	0	0	0	0	1	1	1	1	1	0	3	1	1	1	1	0	2	1	0	1	1	0	1	1	0	0	1	1	1	2	0
K00903	4	74	0	0	0	0	0	0	0	0	0	0	0	0	0	0	0	0	1	0	1	0	0	0	0	0	0	0	0	0	0	0	0	1	0	0	0	0	0	0	0	0	0	0	0	0	0	0	0
K00904	0	1	0	0	0	0	0	0	0	0	0	0	0	0	0	0	0	0	0	0	0	0	0	0	0	0	0	0	0	0	0	0	0	0	0	0	0	0	0	0	0	0	0	0	0	0	0	0	0
K00906	39	70	0	1	0	1	0	0	0	1	0	1	1	0	1	0	1	0	0	0	0	1	0	0	1	0	1	0	1	0	0	0	0	0	1	0	0	0	0	0	2	1	0	0	0	0	1	0	0
K00912	97	646	0	1	0	1	2	0	1	1	1	1	1	1	1	1	1	1	0	0	1	1	1	1	1	1	1	1	1	1	1	1	1	0	1	1	1	1	1	1	1	0	0	0	1	1	1	2	0
K00914	0	1	0	0	0	0	0	0	0	0	0	0	0	0	0	0	0	0	0	0	0	0	0	0	0	0	0	0	0	0	0	0	0	0	0	0	0	0	0	0	0	0	0	0	0	0	0	0	0
K00916	0	1	0	0	0	0	0	0	0	0	0	0	0	0	0	0	0	0	0	0	0	0	0	0	0	0	0	0	0	0	0	0	0	0	0	0	0	0	0	0	0	0	0	0	0	0	0	0	0
K00917	3	36	0	0	2	0	0	0	0	0	0	0	0	0	0	0	0	0	0	0	0	0	0	0	0	0	0	0	0	0	0	0	0	0	0	0	0	0	0	0	0	0	0	0	0	0	0	0	0
K00919	93	774	1	1	0	1	1	1	1	0	2	1	0	0	1	1	0	0	1	1	0	0	1	0	1	1	1	1	0	0	1	1	1	1	1	1	0	2	1	1	1	1	1	0	1	0	1	0	0
K00925	61	194	1	0	1	1	1	1	0	0	1	1	0	0	0	1	3	0	1	0	0	2	0	1	0	1	1	0	0	0	0	1	0	0	0	1	1	3	0	0	0	0	2	0	0	1	0	0	1
K00926	12	183	0	0	0	0	0	0	0	0	0	0	0	0	0	0	0	0	0	1	0	0	0	0	0	0	0	0	0	0	0	0	0	0	0	0	0	0	0	0	0	0	0	0	0	0	0	0	0
K00927	116	893	1	2	2	1	0	1	2	1	1	1	0	1	1	1	2	3	2	1	1	1	1	1	1	1	1	2	1	1	1	1	1	1	2	1	1	1	2	1	1	0	1	1	1	1	1	1	1
K00928	121	847	1	2	3	1	2	2	1	1	1	1	1	1	2	1	2	1	2	1	4	1	1	0	1	0	1	1	2	1	1	1	3	1	1	1	0	1	1	1	1	1	0	0	0	3	1	2	1
K00929	5	5	0	0	0	0	0	2	0	0	0	0	0	0	0	0	0	0	2	0	0	0	0	0	0	0	0	0	0	0	0	0	0	0	0	0	0	0	0	0	0	0	0	0	0	0	0	0	0
K00930	107	702	2	1	1	1	1	1	1	1	1	1	1	0	1	1	1	1	1	1	0	0	1	0	1	1	1	1	1	0	1	1	1	1	1	1	1	1	1	2	1	1	0	0	1	1	0	1	1
K00931	101	684	1	1	1	1	1	0	1	0	1	1	0	0	1	1	1	0	1	2	1	1	1	1	1	1	1	0	1	0	1	1	0	1	1	1	1	2	1	1	1	1	1	0	1	1	1	0	1
K00932	1	0	0	0	0	0	0	0	0	0	0	0	0	0	0	0	1	0	0	0	0	0	0	0	0	0	0	0	0	0	0	0	0	0	0	0	0	0	0	0	0	0	0	0	0	0	0	0	0
K00933	1	4	0	0	0	0	0	0	0	0	0	0	0	0	0	0	0	0	0	0	0	0	0	0	0	0	0	0	0	0	0	0	0	0	0	0	0	0	0	0	0	0	0	0	0	0	0	0	0
K00934	1	4	0	0	0	0	0	0	0	0	0	0	0	0	0	0	0	0	0	0	0	0	0	0	0	0	0	0	0	0	0	0	0	0	0	0	0	0	0	0	0	0	0	0	0	0	0	0	0
K00936	52	213	1	0	0	0	0	2	1	0	0	0	0	1	1	0	0	0	2	1	0	0	0	0	0	0	0	0	0	1	0	0	1	1	1	0	3	6	1	2	0	1	2	0	0	1	0	1	1
K00937	117	480	1	3	1	1	3	0	1	1	2	1	2	1	1	2	1	4	0	1	1	3	1	1	1	2	2	1	2	1	1	2	2	1	1	2	1	3	1	1	2	0	1	0	1	1	1	1	2
K00938	10	41	0	0	1	0	0	1	0	0	0	0	0	0	0	0	0	0	1	0	1	1	0	0	0	0	0	0	0	1	0	0	0	0	0	0	0	0	0	0	0	0	0	0	0	0	0	0	0
K00939	110	963	1	1	0	1	1	1	1	1	1	1	1	1	1	1	0	0	1	1	1	2	1	1	1	1	1	1	0	1	1	1	1	1	1	1	0	2	1	0	1	0	0	1	1	2	1	1	1
K00940	113	890	2	1	0	1	1	1	1	1	1	1	1	1	1	1	1	0	0	1	2	1	1	1	1	1	1	0	1	1	1	1	1	1	1	1	0	0	1	1	1	1	0	1	1	0	1	1	1
K00941	108	539	2	2	0	1	1	2	1	2	2	1	2	0	1	1	0	2	2	2	2	1	2	1	2	1	1	0	1	0	2	2	0	0	1	1	1	1	1	0	2	1	1	0	1	1	1	0	2
K00942	116	863	1	1	2	1	1	1	1	1	1	1	0	1	0	1	0	1	1	1	1	1	1	2	1	1	2	1	1	1	1	1	1	1	1	1	1	0	1	1	1	1	0	1	1	0	1	0	1
K00943	97	846	2	1	1	2	1	0	1	1	1	1	1	0	0	1	1	0	1	1	2	1	1	1	1	1	1	1	0	0	1	1	0	1	1	1	0	2	1	0	1	1	1	2	1	0	1	0	1
K00944	0	2	0	0	0	0	0	0	0	0	0	0	0	0	0	0	0	0	0	0	0	0	0	0	0	0	0	0	0	0	0	0	0	0	0	0	0	0	0	0	0	0	0	0	0	0	0	0	0
K00945	116	863	1	1	1	1	1	1	1	1	1	1	1	1	1	2	3	1	1	1	0	1	1	1	1	1	1	1	1	2	1	1	1	1	2	1	1	2	1	1	1	1	0	0	1	1	1	1	1
K00946	100	763	1	2	0	1	2	0	1	1	1	1	1	1	0	1	0	0	0	1	1	1	1	1	1	2	1	1	0	1	1	1	1	1	1	1	0	1	1	0	1	0	1	0	1	0	1	1	2
K00947	4	10	0	0	3	0	0	0	0	0	0	0	0	0	0	0	0	0	0	0	0	2	0	0	0	0	0	0	0	0	0	0	0	0	0	0	0	0	0	0	0	0	0	0	0	0	0	0	0
K00948	119	941	1	1	3	2	1	2	1	1	2	1	1	2	1	1	2	1	2	1	2	2	1	2	1	1	1	1	0	2	1	1	1	1	1	1	2	0	1	1	2	1	1	0	0	2	1	1	0
K00949	16	179	0	0	0	0	0	0	0	0	0	0	0	0	0	0	0	0	0	0	0	0	0	0	0	0	0	0	0	0	0	0	1	0	0	0	0	0	0	1	0	0	0	0	0	1	0	1	0
K00950	117	865	1	1	0	1	2	1	1	1	1	1	1	1	1	1	1	2	1	1	1	1	1	1	1	1	1	1	1	1	1	1	1	1	1	1	1	1	1	0	1	1	1	0	1	1	2	1	1
K00951	82	368	0	2	0	1	2	1	0	1	1	1	1	0	1	1	3	3	0	0	0	0	1	1	1	1	1	0	1	1	1	1	0	0	1	1	1	0	0	0	0	1	1	1	1	3	1	1	1
K00952	1	48	0	0	0	0	0	0	0	0	0	0	0	0	0	0	0	0	0	0	0	0	0	0	0	0	0	0	0	0	0	0	0	0	0	0	0	0	0	0	0	0	0	0	0	0	0	0	0
K00953	0	2	0	0	0	0	0	0	0	0	0	0	0	0	0	0	0	0	0	0	0	0	0	0	0	0	0	0	0	0	0	0	0	0	0	0	0	0	0	0	0	0	0	0	0	0	0	0	0
K00954	112	866	1	1	0	1	1	1	1	1	1	1	1	1	1	1	0	1	0	1	1	1	1	1	1	2	1	1	0	1	1	1	1	2	1	1	1	1	1	1	1	1	1	0	1	1	1	2	1
K00955	28	272	0	0	1	0	0	0	1	0	0	0	0	0	0	0	0	0	0	0	0	0	0	0	0	0	0	1	0	0	0	0	0	0	0	0	0	0	1	0	0	0	3	0	0	0	0	0	4
K00956	81	337	0	1	1	1	1	0	0	1	1	1	2	0	1	1	1	0	0	0	2	0	1	0	1	1	2	0	1	0	1	1	0	1	1	1	0	1	0	0	2	1	3	0	0	1	0	0	6
K00957	88	370	0	1	1	2	1	0	1	1	1	1	1	0	1	1	1	0	0	0	2	0	1	0	1	1	1	1	1	0	1	1	0	2	1	1	1	1	1	0	1	2	5	0	0	2	0	0	6
K00958	5	421	0	0	0	0	0	0	0	0	0	0	0	0	0	0	0	0	0	0	0	0	0	0	0	0	0	0	0	0	0	0	0	0	0	0	0	0	0	0	0	0	0	0	0	0	0	0	0
K00960	5	66	0	0	0	0	2	0	0	0	0	0	0	0	0	0	0	0	0	0	0	0	0	0	0	0	0	0	0	0	0	0	0	0	0	0	0	0	0	0	0	0	0	0	0	0	0	0	0
K00962	123	914	1	2	1	1	1	2	1	1	1	1	1	1	1	2	1	1	1	1	1	1	1	1	1	1	1	1	0	1	1	1	1	1	1	1	2	1	1	0	1	1	0	2	2	2	1	1	2
K00963	88	554	1	1	1	1	1	0	1	1	1	1	1	0	1	1	0	0	0	1	1	1	1	2	0	1	1	0	2	0	1	1	0	1	1	1	1	1	1	1	1	1	1	2	2	0	1	0	2
K00965	22	176	1	0	2	1	0	0	0	0	0	0	0	0	0	0	1	0	0	0	0	1	0	0	0	0	0	0	0	0	0	0	0	0	2	0	0	0	0	0	0	0	0	0	0	2	0	0	2
K00966	24	199	0	0	0	0	0	0	0	0	1	0	0	0	0	0	0	0	0	0	1	1	0	0	0	0	0	0	0	0	0	1	0	0	1	1	0	0	0	0	0	0	2	0	1	0	0	0	2
K00968	1	18	0	0	0	0	0	0	0	0	0	0	0	0	0	0	0	0	0	0	0	0	0	0	0	0	0	0	0	0	0	0	0	0	0	0	0	0	0	0	0	0	0	0	0	0	0	0	0
K00969	97	866	1	1	1	1	0	1	1	0	1	1	0	1	0	1	0	0	1	1	0	1	1	1	0	1	1	1	0	1	1	1	1	1	1	1	1	1	1	0	0	1	0	1	1	0	1	1	0
K00970	117	771	1	1	4	1	2	0	1	1	1	1	1	1	2	1	2	1	0	1	0	0	1	1	1	1	1	1	1	2	1	1	1	1	1	1	1	1	1	2	1	1	0	0	1	1	1	1	1
K00971	88	647	1	1	2	2	0	0	2	0	2	1	0	1	0	1	0	0	0	1	1	0	0	1	0	2	1	2	0	1	0	2	1	1	1	2	1	2	2	1	0	1	0	1	1	1	1	1	0
K00972	2	130	0	0	0	0	0	0	0	0	0	0	0	0	0	0	0	0	0	1	0	0	0	0	0	0	0	0	0	0	0	0	0	0	0	0	0	0	0	0	0	0	0	0	0	0	0	0	0
K00973	101	646	0	1	0	1	0	0	1	1	1	1	1	1	1	1	0	0	0	1	2	0	1	1	2	1	1	1	0	1	1	1	1	2	1	1	1	1	1	1	1	1	2	0	1	2	1	2	1
K00974	110	759	1	2	4	1	1	1	1	1	1	1	1	1	0	1	2	1	2	0	1	1	1	1	1	1	1	1	1	2	1	1	1	1	1	1	0	1	1	2	1	1	0	1	1	1	1	1	1
K00975	63	172	3	1	1	1	0	0	0	0	0	1	1	0	0	0	1	0	0	1	2	1	1	0	0	0	1	0	1	0	1	0	1	1	0	0	0	0	0	0	1	0	1	0	0	1	0	1	1
K00976	0	4	0	0	0	0	0	0	0	0	0	0	0	0	0	0	0	0	0	0	0	0	0	0	0	0	0	0	0	0	0	0	0	0	0	0	0	0	0	0	0	0	0	0	0	0	0	0	0
K00978	44	141	0	1	0	0	0	0	0	0	1	1	1	1	0	1	0	0	0	0	0	1	1	0	0	1	1	0	1	1	2	1	0	0	0	1	1	1	0	0	1	0	0	0	0	0	0	0	0
K00979	89	659	0	1	1	1	1	0	1	1	1	1	1	1	1	1	0	2	0	0	1	0	1	1	1	1	1	2	0	1	1	1	1	0	1	1	0	0	1	0	1	0	1	0	1	1	1	1	0
K00980	7	127	0	0	0	0	0	1	0	0	0	0	0	0	0	0	0	0	0	0	0	0	0	0	0	0	0	0	0	0	0	0	0	1	0	0	0	0	0	0	0	0	0	0	0	1	0	0	0
K00981	119	884	1	2	1	2	2	0	1	1	1	2	2	1	2	1	1	0	1	1	0	1	1	1	1	1	2	0	3	1	1	1	1	1	1	1	1	1	1	0	1	2	0	0	1	1	1	1	1
K00982	90	485	1	2	2	1	1	0	2	1	1	1	1	0	1	1	2	0	0	3	0	2	1	1	1	1	1	1	0	0	1	1	0	1	1	1	0	2	1	1	1	1	1	0	1	0	1	0	1
K00983	3	102	0	0	0	0	0	0	0	0	0	0	0	0	0	0	0	0	0	0	0	0	0	0	0	0	0	0	0	0	0	0	0	0	0	0	0	0	0	0	0	0	0	0	0	1	0	0	1
K00984	9	25	0	0	0	0	2	0	0	0	1	1	0	0	0	0	0	0	0	0	0	0	0	0	0	0	1	0	0	0	0	1	0	0	0	1	0	0	0	0	0	0	0	0	0	0	0	0	0
K00986	48	278	0	1	3	0	1	0	0	0	0	1	0	1	1	1	0	0	0	0	3	2	0	1	0	1	1	0	5	0	0	1	0	0	1	0	0	0	0	0	0	0	0	2	0	0	0	1	1
K00988	1	7	0	0	1	0	0	0	0	0	0	0	0	0	0	0	0	0	0	0	0	0	0	0	0	0	0	0	0	0	0	0	0	0	0	0	0	0	0	0	0	0	0	0	0	0	0	0	0
K00989	92	639	1	1	1	1	1	0	1	0	1	1	0	0	1	1	1	3	0	2	0	1	1	1	0	1	1	1	0	0	1	1	0	1	1	1	1	1	1	1	1	1	0	0	1	0	1	0	1
K00990	87	475	0	1	0	1	1	0	1	1	1	1	1	0	2	1	1	1	0	0	0	2	1	1	1	1	1	1	0	0	2	1	0	1	2	1	1	0	1	1	1	1	0	0	1	0	1	0	2
K00991	82	643	1	1	0	1	1	1	1	1	1	1	1	0	2	1	1	2	1	1	0	0	1	0	1	1	1	0	1	0	1	1	1	1	1	1	0	0	1	1	0	1	1	0	0	0	1	0	1
K00992	78	346	0	2	0	0	1	0	1	1	1	1	1	0	0	1	0	1	0	0	0	0	1	1	1	1	1	1	1	0	1	1	0	0	1	1	1	1	1	1	1	1	2	0	1	0	1	1	0
K00993	0	4	0	0	0	0	0	0	0	0	0	0	0	0	0	0	0	0	0	0	0	0	0	0	0	0	0	0	0	0	0	0	0	0	0	0	0	0	0	0	0	0	0	0	0	0	0	0	0
K00995	102	793	2	2	1	1	1	0	1	1	1	1	1	0	1	1	2	2	0	1	2	2	1	1	1	1	1	1	1	0	1	1	0	2	1	1	0	1	1	1	1	2	0	0	1	1	1	0	2
K00996	7	26	0	1	0	1	0	0	0	0	0	0	0	0	0	0	0	0	0	0	0	0	0	0	0	0	0	0	0	0	0	0	0	0	0	0	0	0	0	0	0	0	1	0	0	1	0	0	0
K00997	85	582	1	2	0	1	0	0	1	1	1	1	1	0	1	1	1	0	1	1	1	0	1	0	1	1	1	1	1	0	1	1	1	1	1	1	0	2	1	0	1	1	1	0	0	0	0	0	2
K00998	5	1	0	0	0	1	0	0	0	0	0	0	0	0	0	0	1	0	0	0	0	0	0	0	0	0	0	0	0	0	0	0	0	0	0	0	0	0	0	0	0	0	0	0	0	0	0	0	0
K00999	7	40	1	0	0	0	0	0	0	0	0	0	0	0	0	0	0	0	0	1	0	0	0	0	0	0	0	0	0	0	0	0	0	1	0	0	0	0	0	0	0	0	0	0	0	0	0	0	1
K01000	124	826	1	1	1	3	1	1	1	1	1	1	1	1	1	1	1	1	1	1	0	0	1	1	1	1	1	3	1	2	1	1	1	1	1	1	2	1	1	1	1	1	0	1	2	1	1	1	3
K01001	0	26	0	0	0	0	0	0	0	0	0	0	0	0	0	0	0	0	0	0	0	0	0	0	0	0	0	0	0	0	0	0	0	0	0	0	0	0	0	0	0	0	0	0	0	0	0	0	0
K01002	4	64	1	0	0	1	0	0	0	0	0	0	0	0	0	0	0	0	0	0	0	0	0	0	0	0	0	0	0	0	0	0	0	0	0	0	0	0	0	0	0	0	0	0	0	0	1	0	0
K01003	12	62	0	0	0	0	0	0	0	0	0	1	1	0	0	0	0	0	0	0	0	0	0	0	0	0	1	0	0	0	0	0	0	0	0	0	0	0	0	0	1	0	0	0	0	0	0	0	0
K01004	10	61	0	0	0	0	0	0	1	0	0	0	0	0	0	0	0	0	0	0	0	0	0	1	0	0	0	1	0	0	0	0	0	0	0	0	0	0	1	0	0	0	0	0	0	0	0	0	0
K01005	17	112	3	0	0	0	0	0	0	0	0	0	0	0	0	0	0	0	3	2	0	0	0	0	0	0	0	0	0	0	0	0	0	5	0	0	0	0	0	0	0	0	0	0	0	0	0	0	3
K01006	41	576	0	0	2	0	0	1	1	0	0	0	0	0	0	0	0	0	2	1	0	5	0	0	0	0	0	1	0	0	0	0	0	0	0	0	1	1	2	1	0	0	0	0	2	0	0	2	0
K01007	76	533	0	1	1	1	2	0	0	1	1	1	1	0	1	1	1	0	1	0	1	3	1	1	1	2	1	1	1	0	1	1	0	1	4	1	0	0	0	0	2	1	0	0	0	0	1	0	0
K01008	52	488	0	1	1	0	0	0	1	1	1	1	1	0	1	1	0	0	0	0	0	0	0	0	1	1	1	1	0	0	0	1	0	0	1	1	0	0	2	0	1	1	0	0	0	0	0	0	0
K01009	0	133	0	0	0	0	0	0	0	0	0	0	0	0	0	0	0	0	0	0	0	0	0	0	0	0	0	0	0	0	0	0	0	0	0	0	0	0	0	0	0	0	0	0	0	0	0	0	0
K01011	90	625	2	3	1	3	2	0	1	5	2	4	3	0	1	1	2	4	0	0	1	1	0	0	5	1	4	1	1	0	0	2	1	2	1	2	0	0	1	2	2	1	0	0	0	1	1	0	6
K01012	97	473	0	1	0	1	1	0	1	1	1	1	1	1	0	2	2	1	0	2	1	1	1	1	1	1	1	0	0	1	1	1	1	0	1	1	1	1	1	0	0	1	0	0	1	1	1	0	0
K01013	0	1	0	0	0	0	0	0	0	0	0	0	0	0	0	0	0	0	0	0	0	0	0	0	0	0	0	0	0	0	0	0	0	0	0	0	0	0	0	0	0	0	0	0	0	0	0	0	0
K01014	4	95	0	0	0	0	0	0	0	0	0	0	0	0	0	0	0	0	0	0	0	0	0	0	0	0	0	0	0	0	0	0	0	0	0	0	1	0	0	0	0	0	0	0	0	0	0	0	0
K01015	0	5	0	0	0	0	0	0	0	0	0	0	0	0	0	0	0	0	0	0	0	0	0	0	0	0	0	0	0	0	0	0	0	0	0	0	0	0	0	0	0	0	0	0	0	0	0	0	0
K01016	0	3	0	0	0	0	0	0	0	0	0	0	0	0	0	0	0	0	0	0	0	0	0	0	0	0	0	0	0	0	0	0	0	0	0	0	0	0	0	0	0	0	0	0	0	0	0	0	0
K01021	0	47	0	0	0	0	0	0	0	0	0	0	0	0	0	0	0	0	0	0	0	0	0	0	0	0	0	0	0	0	0	0	0	0	0	0	0	0	0	0	0	0	0	0	0	0	0	0	0
K01023	6	213	0	1	0	0	0	0	0	0	0	0	0	0	0	0	0	0	0	0	0	0	0	0	0	0	0	0	0	0	0	0	0	1	0	0	0	0	0	0	0	0	0	0	0	0	0	0	0
K01025	0	10	0	0	0	0	0	0	0	0	0	0	0	0	0	0	0	0	0	0	0	0	0	0	0	0	0	0	0	0	0	0	0	0	0	0	0	0	0	0	0	0	0	0	0	0	0	0	0
K01026	21	54	0	2	0	0	0	0	0	0	2	3	0	0	0	1	1	0	0	0	0	0	0	0	0	2	2	0	0	0	0	2	0	0	0	2	0	1	0	0	0	0	1	0	0	0	0	0	0
K01027	9	51	0	0	0	0	0	0	0	0	0	0	0	0	0	0	0	0	0	0	0	0	0	0	0	0	0	0	0	1	0	0	0	0	0	0	0	0	0	0	0	0	0	0	0	0	0	2	0
K01028	94	303	1	1	1	0	0	0	1	1	1	1	1	1	1	1	0	1	0	0	0	1	0	0	1	1	1	2	2	1	0	1	1	0	1	1	1	1	1	0	1	1	0	0	1	1	1	2	3
K01029	91	305	1	1	0	0	0	0	1	1	1	1	1	1	1	1	0	1	0	0	0	0	0	0	1	1	1	2	2	1	0	1	1	0	1	1	1	1	1	0	1	1	1	0	2	0	1	1	4
K01031	41	121	0	1	0	0	0	0	0	1	0	4	1	0	0	2	0	1	0	0	0	0	0	2	1	2	4	0	2	1	0	0	0	0	1	0	0	0	0	1	1	1	0	0	0	0	0	1	0
K01032	38	110	0	1	0	0	1	0	0	1	0	4	1	0	0	2	0	1	0	0	0	0	0	1	1	2	4	0	1	0	0	0	0	0	1	0	0	0	0	1	1	1	0	0	0	0	0	0	0
K01034	4	58	0	0	0	0	0	0	0	0	0	0	0	0	0	0	0	0	0	0	0	0	0	0	0	0	0	0	0	1	0	0	0	0	0	0	0	0	0	0	0	0	0	0	0	0	0	1	0
K01035	1	17	0	0	0	0	0	0	0	0	0	0	0	0	0	0	0	0	0	0	0	0	0	0	0	0	0	0	0	0	0	0	0	0	0	0	0	0	0	0	0	0	0	0	0	0	0	1	0
K01039	10	227	0	0	0	0	0	0	1	0	0	0	0	0	0	0	0	0	0	0	1	0	0	0	0	0	0	0	0	0	0	0	0	1	0	0	0	0	1	0	0	0	0	0	0	0	0	0	2
K01040	10	218	0	0	0	0	0	0	1	0	0	0	0	0	0	0	0	0	0	0	0	0	0	0	0	0	0	1	0	0	0	0	0	1	0	0	0	0	1	0	0	0	0	0	0	0	0	0	3
K01042	41	427	0	2	0	2	0	1	2	1	1	1	1	0	0	1	3	0	1	0	1	0	0	0	1	1	1	2	1	0	0	1	0	0	0	1	0	1	3	1	1	0	1	0	0	0	0	0	0
K01044	0	2	0	0	0	0	0	0	0	0	0	0	0	0	0	0	0	0	0	0	0	0	0	0	0	0	0	0	0	0	0	0	0	0	0	0	0	0	0	0	0	0	0	0	0	0	0	0	0
K01045	3	29	0	0	0	0	0	0	0	0	0	0	0	1	0	0	0	0	0	0	0	0	0	0	0	0	0	0	0	0	0	0	0	0	0	0	0	0	0	0	0	0	0	0	0	0	0	0	0
K01046	58	267	0	0	3	0	3	0	0	2	0	3	3	0	0	1	0	2	0	2	2	2	0	1	2	1	3	0	1	0	0	0	0	3	2	0	0	0	0	0	3	0	0	0	0	0	1	0	7
K01047	0	1	0	0	0	0	0	0	0	0	0	0	0	0	0	0	0	0	0	0	0	0	0	0	0	0	0	0	0	0	0	0	0	0	0	0	0	0	0	0	0	0	0	0	0	0	0	0	0
K01048	32	225	0	0	0	1	0	0	1	0	0	0	0	0	0	1	1	0	0	5	0	0	0	0	0	1	0	1	2	0	0	0	0	0	0	0	0	0	1	1	0	0	0	0	0	0	0	0	1
K01049	0	2	0	0	0	0	0	0	0	0	0	0	0	0	0	0	0	0	0	0	0	0	0	0	0	0	0	0	0	0	0	0	0	0	0	0	0	0	0	0	0	0	0	0	0	0	0	0	0
K01050	0	2	0	0	0	0	0	0	0	0	0	0	0	0	0	0	0	0	0	0	0	0	0	0	0	0	0	0	0	0	0	0	0	0	0	0	0	0	0	0	0	0	0	0	0	0	0	0	0
K01051	17	59	0	0	0	1	0	1	0	0	0	0	0	0	0	0	0	0	0	0	0	0	0	0	0	0	0	0	0	0	0	0	2	0	1	0	0	0	0	0	0	0	0	0	0	1	0	4	0
K01052	0	3	0	0	0	0	0	0	0	0	0	0	0	0	0	0	0	0	0	0	0	0	0	0	0	0	0	0	0	0	0	0	0	0	0	0	0	0	0	0	0	0	0	0	0	0	0	0	0
K01053	63	402	0	4	1	1	0	0	0	2	1	4	3	0	2	3	0	0	0	0	1	2	1	0	3	3	4	0	5	0	1	1	0	0	4	1	1	1	0	0	3	2	1	0	0	0	0	0	0
K01054	35	190	0	0	1	0	0	0	0	0	0	0	2	1	1	1	0	0	0	0	0	2	0	0	0	1	0	0	0	1	0	0	0	0	0	0	0	0	0	0	1	1	0	0	0	0	0	0	1
K01055	66	382	0	2	0	0	0	0	3	3	0	2	0	0	3	3	0	1	0	0	4	1	0	3	3	3	2	3	2	0	0	0	0	0	1	0	1	1	3	0	0	3	1	0	0	0	0	0	0
K01056	116	870	0	1	0	1	1	1	1	1	1	1	0	1	1	1	0	1	1	1	0	1	1	1	1	1	1	1	0	1	1	1	1	1	1	1	1	1	1	1	1	1	1	0	1	4	1	1	1
K01057	67	400	1	0	1	1	0	0	1	0	0	0	0	0	0	1	0	0	0	1	1	1	1	1	0	1	0	0	0	0	1	0	2	1	0	0	1	0	1	1	0	1	1	1	0	1	1	0	0
K01058	47	137	0	0	0	1	1	0	0	1	0	1	1	0	1	1	1	0	0	0	0	1	1	0	1	1	1	0	1	0	1	0	0	0	0	0	0	0	0	0	1	1	0	0	0	2	1	0	0
K01060	6	81	1	0	0	0	0	0	0	0	0	0	0	0	0	0	0	0	0	2	0	0	0	0	0	0	0	0	0	0	0	0	0	0	1	0	0	0	0	0	0	0	0	0	0	0	0	0	0
K01061	113	649	1	2	8	1	1	0	2	2	1	3	2	1	3	3	2	1	0	0	2	3	2	3	3	4	3	2	2	1	2	1	1	0	4	1	6	1	2	1	2	4	1	0	0	1	2	0	2
K01063	0	1	0	0	0	0	0	0	0	0	0	0	0	0	0	0	0	0	0	0	0	0	0	0	0	0	0	0	0	0	0	0	0	0	0	0	0	0	0	0	0	0	0	0	0	0	0	0	0
K01066	87	316	0	3	1	1	1	0	0	1	0	3	1	0	3	3	1	2	1	2	0	2	3	2	1	3	3	0	1	0	3	0	0	4	1	0	2	3	0	0	1	4	0	0	0	0	1	0	4
K01067	5	12	0	0	0	0	0	0	0	0	0	0	0	0	0	0	0	0	0	0	2	0	0	0	0	0	0	0	0	0	0	0	0	0	0	0	0	0	0	0	0	0	0	0	0	0	0	0	0
K01069	124	871	1	1	4	2	2	1	2	2	1	3	2	2	1	3	1	2	1	1	3	1	1	1	2	3	3	1	3	1	1	1	3	2	3	0	1	3	2	3	1	1	1	0	0	3	1	4	3
K01070	78	253	0	1	0	1	1	0	1	1	1	1	1	0	1	1	1	1	1	0	1	2	0	1	1	0	1	1	1	0	0	2	0	0	1	1	1	0	1	0	1	1	1	0	1	0	1	0	0
K01071	5	27	0	0	0	0	0	0	0	0	0	0	0	0	0	0	0	0	0	0	0	0	0	0	0	0	0	0	0	0	0	0	0	0	0	0	0	0	0	0	0	0	0	0	0	1	0	0	0
K01073	19	87	0	1	0	0	1	0	0	0	0	0	0	0	0	1	0	2	1	0	1	0	0	0	0	0	0	0	0	0	0	0	0	0	0	0	0	0	0	0	1	0	0	0	0	0	0	0	0
K01075	22	110	1	0	0	0	0	0	0	0	0	1	0	0	1	1	0	0	0	0	0	0	0	0	0	1	1	0	0	0	0	0	0	1	1	0	0	1	0	0	0	1	0	0	0	0	0	0	0
K01076	1	21	0	0	0	0	0	0	0	0	0	0	0	0	0	0	0	0	0	0	0	0	0	0	0	0	0	0	0	0	0	0	0	0	0	0	0	0	0	0	0	0	0	0	0	0	0	0	0
K01077	41	339	0	0	0	0	0	0	0	0	0	0	0	0	0	0	1	0	0	0	1	0	1	0	0	0	0	0	3	0	1	0	1	1	2	0	0	0	0	1	0	0	0	0	0	2	2	0	1
K01079	83	378	1	1	0	1	1	0	1	2	1	1	1	0	0	1	2	2	0	1	1	0	1	0	2	1	1	1	1	0	1	1	0	1	1	1	1	0	1	1	2	0	1	0	0	1	0	0	1
K01081	81	317	1	2	0	0	0	0	0	1	1	1	1	2	0	0	0	0	1	5	6	0	2	0	1	0	1	0	1	2	2	1	2	1	1	1	0	1	0	0	0	0	1	0	0	2	1	2	1
K01082	55	597	0	0	2	1	1	0	1	0	0	0	0	1	0	0	1	0	0	0	0	1	1	0	0	0	0	1	0	1	1	0	0	1	0	0	1	1	1	1	0	0	1	0	2	0	1	0	3
K01083	24	174	0	0	0	0	0	0	0	0	1	0	0	0	0	0	0	0	0	0	2	1	0	0	0	0	0	0	0	0	0	1	0	0	0	1	1	0	0	0	0	0	0	0	0	2	2	1	0
K01085	1	3	0	0	0	1	0	0	0	0	0	0	0	0	0	0	0	0	0	0	0	0	0	0	0	0	0	0	0	0	0	0	0	0	0	0	0	0	0	0	0	0	0	0	0	0	0	0	0
K01086	3	0	0	0	0	0	0	0	0	0	0	0	0	0	0	0	0	0	0	0	0	0	0	0	0	0	0	0	0	0	0	0	0	0	0	0	0	0	0	0	0	0	0	0	0	0	0	0	0
K01087	62	268	3	1	0	1	0	0	1	1	0	1	1	0	0	1	0	0	0	1	0	1	0	0	1	1	1	1	1	0	0	0	0	2	0	0	1	0	1	0	1	0	0	0	0	0	1	0	2
K01089	24	180	1	0	0	1	2	0	0	0	0	0	0	0	0	0	1	0	0	1	0	0	0	1	0	0	0	2	0	0	0	0	1	0	0	0	0	0	0	0	0	0	0	0	0	1	1	1	1
K01090	17	90	1	0	1	0	0	0	0	0	0	0	0	0	0	0	0	0	0	0	0	3	0	0	0	0	0	0	0	0	0	0	0	0	0	0	0	0	0	0	0	0	0	0	0	1	0	0	2
K01091	111	694	1	4	1	3	4	0	2	3	3	4	3	1	4	3	1	6	0	0	3	2	2	2	3	3	4	2	2	1	2	3	0	2	4	3	3	4	2	0	3	3	2	1	1	2	3	0	2
K01092	110	827	1	1	0	3	1	1	2	1	1	1	1	0	2	1	1	1	1	0	0	2	1	1	1	1	1	3	2	0	1	1	1	1	1	1	1	3	2	4	1	2	2	1	1	0	1	0	4
K01093	6	1	0	0	0	0	0	0	0	0	0	0	0	0	0	0	0	0	0	0	0	0	0	0	0	0	0	0	0	0	0	0	0	0	0	0	0	0	0	0	0	0	0	0	0	0	0	0	0
K01095	55	522	0	1	0	1	1	0	0	1	1	1	1	0	0	1	0	0	0	0	0	1	1	1	1	1	1	0	0	0	1	1	0	0	0	1	0	0	0	0	1	1	0	0	1	0	0	0	0
K01096	1	19	0	0	0	1	0	0	0	0	0	0	0	0	0	0	0	0	0	0	0	0	0	0	0	0	0	0	0	0	0	0	0	0	0	0	0	0	0	0	0	0	0	0	0	0	0	0	0
K01097	0	1	0	0	0	0	0	0	0	0	0	0	0	0	0	0	0	0	0	0	0	0	0	0	0	0	0	0	0	0	0	0	0	0	0	0	0	0	0	0	0	0	0	0	0	0	0	0	0
K01101	8	66	0	0	0	0	0	0	0	0	0	1	0	0	0	0	0	0	2	0	0	0	0	0	0	0	1	0	0	0	0	0	0	0	0	0	0	0	0	0	0	0	0	0	0	0	0	0	1
K01104	59	515	0	0	1	2	2	1	1	1	0	1	1	0	0	1	0	0	3	0	0	3	0	0	1	1	1	1	0	2	0	0	3	1	0	0	1	1	1	0	1	1	0	1	0	1	1	0	7
K01112	0	5	0	0	0	0	0	0	0	0	0	0	0	0	0	0	0	0	0	0	0	0	0	0	0	0	0	0	0	0	0	0	0	0	0	0	0	0	0	0	0	0	0	0	0	0	0	0	0
K01113	66	488	1	2	7	0	2	0	0	2	0	0	2	2	3	3	0	0	0	0	8	1	0	0	1	4	0	0	0	3	0	0	2	4	2	0	2	0	0	0	2	3	1	0	0	2	0	1	1
K01114	35	97	0	0	1	0	0	0	0	0	0	4	0	1	2	4	0	0	0	0	2	2	0	0	0	4	4	0	0	1	0	0	1	0	0	0	0	0	0	0	0	2	0	0	0	0	0	0	2
K01115	24	76	0	0	3	0	0	0	0	0	0	0	0	0	0	1	0	0	0	0	0	0	1	0	0	0	0	0	1	0	1	0	0	0	0	0	0	1	0	0	0	0	0	0	0	0	0	0	2
K01117	5	14	0	0	0	0	0	0	0	0	0	0	0	2	0	0	0	0	0	0	0	0	0	0	0	0	0	0	0	2	0	0	0	0	0	0	0	0	0	0	0	0	0	0	0	0	0	0	0
K01118	68	223	0	1	0	2	2	0	1	2	2	2	2	0	1	2	1	1	0	0	1	1	2	1	2	2	2	0	1	0	2	2	0	0	1	1	1	1	1	0	2	2	0	0	0	3	0	0	1
K01119	37	116	1	0	2	2	0	0	0	2	0	0	0	0	2	1	1	0	0	2	2	1	1	0	2	1	0	0	0	0	1	0	0	0	1	0	0	0	0	1	0	1	0	0	0	0	0	0	0
K01120	25	32	0	1	1	1	0	0	0	0	0	1	1	0	0	0	0	0	0	0	1	0	0	0	0	0	1	0	1	0	0	0	0	0	0	0	0	0	0	0	1	0	0	0	0	1	0	0	0
K01121	0	2	0	0	0	0	0	0	0	0	0	0	0	0	0	0	0	0	0	0	0	0	0	0	0	0	0	0	0	0	0	0	0	0	0	0	0	0	0	0	0	0	0	0	0	0	0	0	0
K01126	110	768	3	4	4	1	1	2	1	2	1	6	3	1	1	2	1	1	3	2	4	1	0	2	3	2	6	1	3	1	0	1	3	4	1	1	0	1	0	1	4	1	2	1	0	2	1	0	1
K01127	0	26	0	0	0	0	0	0	0	0	0	0	0	0	0	0	0	0	0	0	0	0	0	0	0	0	0	0	0	0	0	0	0	0	0	0	0	0	0	0	0	0	0	0	0	0	0	0	0
K01128	0	1	0	0	0	0	0	0	0	0	0	0	0	0	0	0	0	0	0	0	0	0	0	0	0	0	0	0	0	0	0	0	0	0	0	0	0	0	0	0	0	0	0	0	0	0	0	0	0
K01129	95	658	1	1	0	1	2	0	1	1	1	1	0	1	0	1	1	1	0	1	1	0	2	1	1	1	1	0	1	2	2	1	0	1	1	1	0	2	1	1	1	1	0	0	1	1	0	1	1
K01130	29	332	0	1	0	0	4	0	1	0	0	8	1	0	0	3	0	0	0	0	0	0	0	0	0	3	8	0	1	0	0	0	0	1	0	0	4	0	0	0	1	0	0	0	0	6	0	0	7
K01131	0	1	0	0	0	0	0	0	0	0	0	0	0	0	0	0	0	0	0	0	0	0	0	0	0	0	0	0	0	0	0	0	0	0	0	0	0	0	0	0	0	0	0	0	0	0	0	0	0
K01132	0	21	0	0	0	0	0	0	0	0	0	0	0	0	0	0	0	0	0	0	0	0	0	0	0	0	0	0	0	0	0	0	0	0	0	0	0	0	0	0	0	0	0	0	0	0	0	0	0
[truncated: 8,918 more rows]
[truncated: 1,130 more columns]
